# Supplementary material for: Association of plasma homocysteine with cardiovascular disease in American adults: a study based on the national health and nutrition examination survey database
Source: Front Cardiovasc Med. 2025 Jun 9;12:1528540. doi: 10.3389/fcvm.2025.1528540 (PMC12183184; doi:10.3389/fcvm.2025.1528540)
Supplement: Supplementary file 1 [file Datasheet1.csv]

	SEQN	SDMVSTRA	WTMEC2YR	SDMVPSU	Year	Gender	Age	Race	EDUcation	Marital	PIR	BMI	BPS	BPD	HBPM	BPQ050A	Diabetes1	Sugar	Drink	Glycohemoglobin	Glucose	wt_glu	MCQ160B	MCQ160C	MCQ160D	MCQ160E	MCQ160F	Hcy	Smoke_history	smoke_now
1	21005	39	5824.78246545404	2	2003-2004	1	19	4	NA	5	2.44	50.85	NA	NA	2	NA	2	NA	NA	5.4	87.6	14084.1	NA	NA	NA	NA	NA	7.11	NA	NA
2	21006	41	5564.03971465206	1	2003-2004	2	16	4	NA	5	2.47	20.78	98.7	52.7	2	NA	2	NA	NA	5.5	75	13080.94	NA	NA	NA	NA	NA	4.2	NA	NA
3	21007	35	40591.066325	2	2003-2004	2	14	3	NA	5	1.6	18.43	96	62	NA	NA	2	NA	NA	5.3	NA	NA	NA	NA	NA	NA	NA	6.8	NA	NA
4	21008	32	5696.75059586987	1	2003-2004	1	17	4	NA	5	2.75	20.65	102	80	2	NA	2	NA	NA	4.9	NA	NA	NA	NA	NA	NA	NA	6.16	NA	NA
5	21009	31	97731.727244	2	2003-2004	1	55	3	3	1	3.79	31.26	120	86	2	NA	2	NA	1	5.9	NA	NA	2	2	2	2	2	10.71	2	NA
6	21010	29	43286.576474	1	2003-2004	2	52	3	4	6	1.24	25.49	133.3	84	2	NA	2	NA	1	5.5	NA	NA	2	2	2	2	2	7.92	1	1
7	21011	40	1692.168138	2	2003-2004	1	0	1	NA	NA	NA	NA	NA	NA	NA	NA	NA	NA	NA	NA	NA	NA	NA	NA	NA	NA	NA	NA	NA	NA
8	21012	33	12947.338142	2	2003-2004	1	63	4	3	6	0.89	19.6	122.7	64.7	2	NA	2	NA	NA	4.8	NA	NA	2	2	2	2	2	9.27	1	1
9	21013	37	7304.9455026412	1	2003-2004	2	13	4	NA	NA	0.59	21.64	108	66	NA	NA	2	NA	NA	5.4	91.7	17173.77	NA	NA	NA	NA	NA	6.74	NA	NA
10	21014	33	8385.245979	1	2003-2004	1	3	4	NA	NA	0.63	15.76	NA	NA	NA	NA	2	NA	NA	NA	NA	NA	NA	NA	NA	NA	NA	3.67	NA	NA
11	21015	33	19994.159857	2	2003-2004	1	83	3	4	1	1.2	28.32	154	54	2	NA	2	NA	1	5	NA	NA	2	1	2	1	2	11.85	1	3
12	21016	36	7832.79511598769	2	2003-2004	1	13	4	NA	NA	2.58	21.46	105.3	56.7	NA	NA	2	NA	NA	5.7	79.3	17008.13	NA	NA	NA	NA	NA	5.7	NA	NA
13	21017	42	26802.589075	2	2003-2004	2	37	1	2	6	0.21	19.34	102.7	67.3	2	NA	2	NA	1	5.1	NA	NA	2	2	2	2	2	7.44	1	1
14	21018	33	36208.263428	2	2003-2004	2	33	4	3	1	2.06	16.57	138	102	1	2	2	NA	1	NA	NA	NA	2	2	2	2	2	NA	2	NA
15	21019	41	15876.718692	1	2003-2004	2	50	1	1	1	0.16	38.03	114.7	76	2	NA	2	NA	1	5.6	NA	NA	1	1	2	2	2	7.34	1	3
16	21020	38	29102.083555	1	2003-2004	2	55	4	2	1	2.48	22.55	131	86	1	1	2	NA	2	5.8	88.1	65607.89	2	2	2	2	2	6.9	2	NA
17	21021	39	0	2	2003-2004	2	72	3	3	2	NA	NA	NA	NA	1	1	1	1	NA	NA	NA	NA	1	1	1	2	2	NA	1	1
18	21022	39	6329.695879	1	2003-2004	2	2	1	NA	NA	0.88	18.37	NA	NA	NA	NA	2	NA	NA	NA	NA	NA	NA	NA	NA	NA	NA	NA	NA	NA
19	21023	35	6114.81978760352	1	2003-2004	2	19	4	NA	5	0	24.24	110	68	2	NA	2	NA	NA	5.5	NA	NA	NA	NA	NA	NA	NA	7.64	NA	NA
20	21024	33	40061.771963	2	2003-2004	1	14	3	NA	5	3.51	26.76	115.3	43.3	NA	NA	2	NA	NA	5.3	NA	NA	NA	NA	NA	NA	NA	6.34	NA	NA
21	21025	43	13772.570375	2	2003-2004	2	18	2	NA	5	1.13	21.53	100	56	NA	NA	2	NA	NA	5	85.6	33084.63	NA	NA	NA	NA	NA	4.98	NA	NA
22	21026	37	5924.54841326866	1	2003-2004	1	16	4	NA	5	2.17	26.41	118	74	2	NA	2	NA	NA	5.1	NA	NA	NA	NA	NA	NA	NA	9.08	NA	NA
23	21027	34	12089.977821	2	2003-2004	1	8	4	NA	NA	0.53	15.46	94	40	NA	NA	2	NA	NA	NA	NA	NA	NA	NA	NA	NA	NA	3.91	NA	NA
24	21028	37	5335.752127	1	2003-2004	2	0	4	NA	NA	0.87	NA	NA	NA	NA	NA	NA	NA	NA	NA	NA	NA	NA	NA	NA	NA	NA	NA	NA	NA
25	21029	33	100099.630952	2	2003-2004	1	40	3	5	5	5	29.2	120.7	89.3	2	NA	2	NA	1	5.2	92.9	211685.72	2	2	2	2	2	7.48	1	3
26	21030	39	0	1	2003-2004	2	30	3	2	1	2.51	NA	NA	NA	2	NA	2	NA	NA	NA	NA	NA	2	2	2	2	2	NA	2	NA
27	21031	29	85621.334312	1	2003-2004	2	37	3	5	1	5	20.23	101.3	54.7	2	NA	2	NA	NA	5.3	NA	NA	2	2	2	2	2	6.07	2	NA
28	21032	32	44897.713449	2	2003-2004	2	17	3	NA	5	1.54	29.69	120	64	2	NA	2	NA	NA	5.1	NA	NA	NA	NA	NA	NA	NA	7.89	NA	NA
29	21033	41	25488.344933	1	2003-2004	2	57	4	3	3	0.33	32.07	152	72.7	1	1	2	NA	2	5.7	96.3	60329.07	2	2	2	2	2	8.6	2	NA
30	21034	35	42370.699849	2	2003-2004	1	21	3	2	5	3.19	23.9	122	65	2	NA	2	NA	1	5.1	NA	NA	2	2	2	2	2	8.3	1	1
31	21035	33	6001.7794469534	1	2003-2004	1	15	4	NA	5	3.47	25.62	110	57	NA	NA	2	NA	NA	6	98.8	13032.27	NA	NA	NA	NA	NA	6.06	NA	NA
32	21036	38	22303.664416	1	2003-2004	2	85	3	2	2	3.34	23.37	137	65	2	NA	2	NA	1	5.5	96.8	50018.78	2	2	2	2	2	10.36	2	NA
33	21037	39	20495.4479	2	2003-2004	1	85	3	1	2	1.72	22.26	188	77	2	NA	2	NA	1	5.2	NA	NA	2	2	2	2	2	15.47	1	3
34	21038	32	7148.13991	1	2003-2004	1	14	1	NA	5	1.83	27.63	117.3	59.3	NA	NA	2	NA	NA	5.1	NA	NA	NA	NA	NA	NA	NA	10.39	NA	NA
35	21039	30	18569.113477	2	2003-2004	2	84	3	3	2	0.92	33.51	116	52.7	2	NA	2	NA	2	5.3	101.3	41799.58	2	2	2	2	2	10.69	1	3
36	21040	39	35028.88682	2	2003-2004	1	2	3	NA	NA	1.28	18.27	NA	NA	NA	NA	2	NA	NA	NA	NA	NA	NA	NA	NA	NA	NA	NA	NA	NA
37	21041	43	3284.551077	1	2003-2004	1	12	1	NA	NA	0.37	26.84	106	52	NA	NA	2	NA	NA	5.6	NA	0	NA	NA	NA	NA	NA	5.15	NA	NA
38	21042	35	7604.450877	2	2003-2004	1	2	1	NA	NA	0	17.75	NA	NA	NA	NA	2	NA	NA	NA	NA	NA	NA	NA	NA	NA	NA	NA	NA	NA
39	21043	33	28436.653837	2	2003-2004	1	31	4	3	1	0.37	62.77	NA	NA	1	1	1	1	1	5.4	78.5	81239.57	2	2	2	2	2	7.79	2	NA
40	21044	43	3239.845953	2	2003-2004	2	19	1	NA	6	0.74	27.31	108	84	2	NA	2	NA	NA	5.1	NA	NA	NA	NA	NA	NA	NA	5.64	NA	NA
41	21045	34	52701.8815	2	2003-2004	1	9	3	NA	NA	0.86	22.81	98	48	NA	NA	2	NA	NA	NA	NA	NA	NA	NA	NA	NA	NA	5.01	NA	NA
42	21046	40	8831.478393	2	2003-2004	1	4	1	NA	NA	1.68	15.78	NA	NA	NA	NA	2	NA	NA	NA	NA	NA	NA	NA	NA	NA	NA	5.4	NA	NA
43	21047	38	6928.713716	1	2003-2004	2	15	1	NA	5	0.57	16.58	109	80	NA	NA	2	NA	NA	5.2	82.4	17230.68	NA	NA	NA	NA	NA	4.08	NA	NA
44	21048	39	19035.05651	2	2003-2004	2	42	1	3	3	0.48	21.85	124	89	1	NA	2	NA	1	5.7	NA	NA	2	2	2	2	2	10.55	1	1
45	21049	42	3473.35587	1	2003-2004	2	16	1	NA	5	0.89	26.42	100	54	2	NA	2	NA	NA	5.3	NA	NA	NA	NA	NA	NA	NA	7.59	NA	NA
46	21050	32	65554.824291	2	2003-2004	1	69	3	3	1	1.92	29.54	119.3	63.3	1	1	2	NA	1	5.9	136.3	153420.4	1	1	1	1	2	8.03	1	3
47	21051	30	77003.332029	2	2003-2004	1	55	3	3	1	5	30.45	127.3	78.7	2	NA	2	NA	1	5.6	NA	NA	2	2	2	2	2	11.71	1	3
48	21052	29	85621.334312	1	2003-2004	2	37	3	3	1	2.45	20.01	111.3	73.3	2	NA	2	NA	1	5.2	NA	NA	2	2	2	2	2	8.66	1	3
49	21053	38	15596.846123	2	2003-2004	1	7	1	NA	NA	0.26	16.21	NA	NA	NA	NA	2	NA	NA	NA	NA	NA	NA	NA	NA	NA	NA	NA	NA	NA
50	21054	39	85590.43514	2	2003-2004	2	59	3	4	1	4.48	26.89	116.7	76	1	1	2	NA	1	5.1	88.6	184674.16	2	2	2	2	2	11.8	1	3
51	21055	36	8976.093322	2	2003-2004	2	73	1	1	5	1.47	28.92	200	93.3	1	NA	2	NA	1	5.5	NA	NA	2	2	2	2	2	9	2	NA
52	21056	42	0	2	2003-2004	1	36	3	5	1	NA	NA	NA	NA	2	NA	2	NA	NA	NA	NA	NA	2	2	2	2	2	NA	2	NA
53	21057	41	33171.814999	1	2003-2004	1	17	2	NA	5	4.62	21.39	117	60	2	NA	2	NA	NA	5.3	NA	NA	NA	NA	NA	NA	NA	7.61	NA	NA
54	21058	41	11283.840639	1	2003-2004	1	78	4	1	2	1.82	35.97	144.7	85.3	1	1	2	NA	1	6	NA	NA	2	2	2	2	2	10.85	1	3
55	21059	36	104658.320578	2	2003-2004	2	51	3	5	1	5	20.61	128	73.3	2	NA	2	NA	1	5.2	NA	NA	2	2	2	2	2	5.9	2	NA
56	21060	40	52681.363868	1	2003-2004	2	11	3	NA	NA	3.95	16.59	94.7	64	NA	NA	2	NA	NA	NA	NA	NA	NA	NA	NA	NA	NA	5.47	NA	NA
57	21061	33	28780.980927	1	2003-2004	1	71	3	2	1	1.76	29.75	128	61.3	2	NA	2	NA	2	5.5	NA	NA	2	2	2	2	2	11.95	2	NA
58	21062	29	44768.141163	2	2003-2004	2	11	3	NA	NA	2.74	22.33	96	66	NA	NA	2	NA	NA	NA	NA	NA	NA	NA	NA	NA	NA	5.36	NA	NA
59	21063	40	2519.947428	2	2003-2004	1	69	1	1	1	1.17	31.45	168	93.3	1	2	2	NA	1	6.5	119.2	5199.22	2	2	2	2	2	9.49	1	3
60	21064	34	11591.6173	1	2003-2004	1	11	1	NA	NA	2.79	28.53	111.3	56	NA	NA	2	NA	NA	NA	NA	NA	NA	NA	NA	NA	NA	3.63	NA	NA
61	21065	40	91954.890775	1	2003-2004	1	52	3	5	1	5	27.61	110.7	78	1	1	2	NA	2	5.9	102.9	222640.01	2	2	2	2	2	8.64	2	NA
62	21066	35	49105.357375	2	2003-2004	2	76	2	3	3	0.8	26.22	NA	NA	1	2	2	NA	1	NA	NA	0	2	2	2	2	2	NA	1	3
63	21067	32	90158.673309	2	2003-2004	1	25	3	3	1	2.4	31.17	129.3	78	2	NA	2	NA	1	5.4	99.7	214892.2	2	2	2	2	2	10.03	1	1
64	21068	34	47705.714553	2	2003-2004	2	57	3	1	3	1.07	29	108	72	1	1	2	NA	1	5.9	111.4	102932.21	2	2	2	2	2	8.14	1	3
65	21069	40	2705.019605	1	2003-2004	1	70	1	1	1	0.08	23.36	130	58.7	2	NA	2	NA	1	NA	NA	0	2	2	2	2	2	NA	1	1
66	21070	29	85621.334312	1	2003-2004	2	31	3	4	1	2.29	32.57	106	58.7	2	NA	2	NA	2	4.7	77.2	207917.33	2	2	2	2	2	5.01	1	3
67	21071	30	6228.65201385148	1	2003-2004	1	15	4	NA	5	0.6	43.03	120	70	NA	NA	2	NA	NA	NA	NA	0	NA	NA	NA	NA	NA	NA	NA	NA
68	21072	36	10896.381016	1	2003-2004	2	4	2	NA	NA	5	18.05	NA	NA	NA	NA	2	NA	NA	NA	NA	NA	NA	NA	NA	NA	NA	NA	NA	NA
69	21073	29	6214.140633	1	2003-2004	2	0	3	NA	NA	NA	NA	NA	NA	NA	NA	NA	NA	NA	NA	NA	NA	NA	NA	NA	NA	NA	NA	NA	NA
70	21074	42	16475.737545	1	2003-2004	2	76	4	2	2	0.74	29.94	126	56	1	1	2	NA	NA	5.6	NA	NA	2	2	2	2	2	9.52	1	3
71	21075	41	9494.987613	1	2003-2004	2	8	4	NA	NA	0.82	17.45	115.3	53.3	NA	NA	2	NA	NA	NA	NA	NA	NA	NA	NA	NA	NA	4.92	NA	NA
72	21076	30	0	1	2003-2004	1	47	4	4	1	5	NA	NA	NA	2	NA	2	NA	NA	NA	NA	NA	2	2	2	2	2	NA	2	NA
73	21077	37	7054.74224	1	2003-2004	1	1	4	NA	NA	0.49	NA	NA	NA	NA	NA	2	NA	NA	NA	NA	NA	NA	NA	NA	NA	NA	NA	NA	NA
74	21078	41	18086.704423	2	2003-2004	1	85	3	3	1	1.92	21.66	177	66	1	1	2	NA	2	5.4	NA	NA	2	2	2	2	2	10.65	1	3
75	21079	31	11634.107223	1	2003-2004	2	8	1	NA	NA	2.34	21.31	112	56	NA	NA	2	NA	NA	NA	NA	NA	NA	NA	NA	NA	NA	NA	NA	NA
76	21080	39	50900.61723	2	2003-2004	2	60	3	4	1	2.55	29.79	174	82	2	NA	2	NA	2	5.2	86.8	111602.63	2	2	2	2	2	9.67	1	3
77	21081	35	3815.243509	2	2003-2004	1	0	4	NA	NA	NA	NA	NA	NA	NA	NA	NA	NA	NA	NA	NA	NA	NA	NA	NA	NA	NA	NA	NA	NA
78	21082	32	45713.890789	2	2003-2004	2	15	3	NA	5	3.98	27.32	108	50	NA	NA	2	NA	NA	NA	NA	NA	NA	NA	NA	NA	NA	NA	NA	NA
79	21083	38	5167.559361	2	2003-2004	2	80	1	1	3	1.18	24.85	199	74	1	1	2	NA	2	5.5	106.9	12197.23	2	2	2	2	2	8.43	2	NA
80	21084	34	93163.4704	1	2003-2004	2	57	3	4	1	4.62	29.46	122.7	67.3	2	NA	2	NA	2	5.6	NA	NA	2	2	2	1	2	9.27	1	1
81	21085	42	29378.574743	2	2003-2004	1	26	1	3	5	0.93	26.62	104.7	58	2	NA	2	NA	1	5.2	99.6	68694.5	2	2	2	2	2	6.56	2	NA
82	21086	35	26132.118552	2	2003-2004	1	15	3	NA	5	5	21.32	134	84	NA	NA	2	NA	NA	5.1	93.4	63466.13	NA	NA	NA	NA	NA	6.1	NA	NA
83	21087	34	38957.852439	1	2003-2004	1	28	1	2	1	0.65	25.94	114.7	68.7	2	NA	2	NA	1	5.4	92.7	91093.26	2	2	2	2	2	11.53	1	2
84	21088	32	5702.88704	2	2003-2004	2	14	1	NA	5	3.71	19.3	102.7	34.7	NA	NA	2	NA	NA	5.3	96	14182.23	NA	NA	NA	NA	NA	3.9	NA	NA
85	21089	42	6820.652931	1	2003-2004	2	38	1	1	1	NA	27.36	106	56	2	NA	2	NA	2	NA	NA	0	2	2	2	2	2	NA	1	3
86	21090	41	23461.369864	1	2003-2004	1	56	4	2	1	5	26.46	144.7	90	2	NA	2	NA	1	4.8	88.8	68170.78	2	2	2	2	2	17.2	2	NA
87	21091	41	70258.781106	2	2003-2004	2	25	3	5	6	1.61	22.09	100	50.7	2	NA	2	NA	1	4.8	85	171953.62	2	2	2	2	2	5.77	2	NA
88	21092	32	20786.795176	1	2003-2004	2	0	3	NA	NA	1.3	NA	NA	NA	NA	NA	NA	NA	NA	NA	NA	NA	NA	NA	NA	NA	NA	NA	NA	NA
89	21093	35	27829.355163	1	2003-2004	2	64	2	1	2	0.61	28.97	123.3	53.3	1	1	1	1	1	12.1	393.5	68240.92	2	2	2	2	2	8.65	1	1
90	21094	40	9698.915771	1	2003-2004	2	9	1	NA	NA	0.41	20.67	110	60.7	NA	NA	2	NA	NA	NA	NA	NA	NA	NA	NA	NA	NA	4.5	NA	NA
91	21095	42	5079.525036	2	2003-2004	2	14	1	NA	5	1.52	22.23	114.7	60	NA	NA	2	NA	NA	4.9	NA	NA	NA	NA	NA	NA	NA	5.91	NA	NA
92	21096	31	34008.236735	2	2003-2004	2	68	3	4	1	2.43	21.95	105.3	59.3	2	NA	2	NA	2	5.6	NA	NA	2	2	2	2	2	10.7	2	NA
93	21097	30	28064.106005	1	2003-2004	2	23	4	4	5	3.28	22.52	127	83	2	NA	2	NA	1	5.4	NA	NA	2	2	2	2	2	6.81	1	2
94	21098	40	8325.295312	2	2003-2004	2	10	1	NA	NA	0.64	22.35	113	48	NA	NA	2	NA	NA	NA	NA	NA	NA	NA	NA	NA	NA	4.25	NA	NA
95	21099	39	35899.590061	2	2003-2004	1	75	3	3	1	NA	40.41	141.3	70	1	NA	1	1	1	5.8	NA	NA	2	2	2	2	2	10.39	2	NA
96	21100	30	27832.422027	2	2003-2004	1	17	3	NA	5	4.79	22.08	116	66	2	NA	2	NA	NA	5	93.1	67595.59	NA	NA	NA	NA	NA	9.73	NA	NA
97	21101	34	12089.977821	2	2003-2004	1	6	4	NA	NA	0.53	14.31	NA	NA	NA	NA	2	NA	NA	NA	NA	NA	NA	NA	NA	NA	NA	3.73	NA	NA
98	21102	36	6202.670598	1	2003-2004	1	1	4	NA	NA	1.64	NA	NA	NA	NA	NA	2	NA	NA	NA	NA	NA	NA	NA	NA	NA	NA	NA	NA	NA
99	21103	35	30519.389336	2	2003-2004	1	13	3	NA	NA	1.36	21.2	109	64	NA	NA	2	NA	NA	5.1	90.2	74121.33	NA	NA	NA	NA	NA	4.6	NA	NA
100	21104	35	12524.465537	2	2003-2004	1	70	4	1	1	5	29.33	114	60	1	1	1	1	1	6.5	NA	NA	2	2	2	2	2	15.4	1	3
101	21105	32	51894.609777	2	2003-2004	1	26	3	4	5	0.43	23.71	114	68	2	NA	2	NA	1	5	NA	NA	2	2	2	2	2	7.29	1	2
102	21106	33	6184.851019	1	2003-2004	2	2	1	NA	NA	2.62	NA	NA	NA	NA	NA	2	NA	NA	NA	NA	NA	NA	NA	NA	NA	NA	NA	NA	NA
103	21107	33	67289.163872	1	2003-2004	1	20	3	3	5	2.89	27.49	132	77.3	2	NA	2	NA	2	5	98.3	156274.61	2	2	2	2	2	7.03	2	NA
104	21108	33	9854.445102	2	2003-2004	2	7	1	NA	NA	3.61	30.04	NA	NA	NA	NA	2	NA	NA	NA	NA	NA	NA	NA	NA	NA	NA	5.17	NA	NA
105	21109	29	75005.653867	1	2003-2004	1	25	3	5	1	1.83	30.65	120.7	79.3	2	NA	2	NA	2	12.9	NA	NA	2	2	2	2	2	5.67	2	NA
106	21110	37	35955.91247	2	2003-2004	1	31	1	2	5	2.4	30.82	NA	NA	2	NA	2	NA	NA	5.3	101.9	82317.14	2	2	2	2	2	8.13	1	1
107	21111	35	21078.812023	2	2003-2004	2	85	2	1	1	NA	24.62	163	49	2	NA	2	NA	2	5.3	NA	NA	2	2	2	2	2	8.5	2	NA
108	21112	34	38161.24767	1	2003-2004	1	76	5	1	1	0.99	21.65	147.3	66	1	1	1	1	2	7.3	NA	NA	2	2	2	2	2	8.91	2	NA
109	21113	41	11818.586739	2	2003-2004	1	81	4	9	2	0.38	25.13	122	54	2	NA	2	NA	NA	6	NA	NA	2	2	2	2	1	10.89	1	3
110	21114	36	7066.95232843369	1	2003-2004	2	14	4	NA	5	0.65	24.17	110.7	56	NA	NA	2	NA	NA	5.4	NA	NA	NA	NA	NA	NA	NA	8.09	NA	NA
111	21115	40	22530.612969	2	2003-2004	2	32	1	1	1	0.35	42.57	104.7	57.3	2	NA	2	NA	2	5.7	NA	NA	2	2	2	2	2	6.74	2	NA
112	21116	43	29523.136387	1	2003-2004	2	38	1	2	1	1.12	37.82	129.3	74	NA	NA	2	NA	1	5.4	95.4	79269.85	2	2	2	2	2	5.21	1	3
113	21117	30	45999.318869	2	2003-2004	2	63	3	3	1	1.92	NA	134.7	71.3	1	1	2	NA	2	6.8	NA	NA	2	2	2	2	2	12.39	1	1
114	21118	34	3504.452341	1	2003-2004	1	66	1	1	6	1.39	25.76	136	66.7	1	NA	1	1	1	5.5	NA	NA	9	9	1	2	2	9.98	1	1
115	21119	32	44947.147223	1	2003-2004	1	12	3	NA	NA	2.17	26.07	118	59	NA	NA	2	NA	NA	5	NA	NA	NA	NA	NA	NA	NA	6.03	NA	NA
116	21120	30	45999.318869	2	2003-2004	2	60	3	4	3	2.21	20.71	108	58	2	NA	2	NA	1	5.4	106.8	103159.27	2	2	2	2	2	7.01	1	1
117	21121	43	7501.561814	1	2003-2004	2	4	1	NA	NA	1.66	15.76	NA	NA	NA	NA	2	NA	NA	NA	NA	NA	NA	NA	NA	NA	NA	4.96	NA	NA
118	21122	40	28315.747303	1	2003-2004	2	37	1	5	1	1.42	22.36	100	72.7	2	NA	2	NA	2	5.2	NA	NA	2	2	2	2	2	5.16	2	NA
119	21123	35	32219.901802	1	2003-2004	1	75	3	5	1	4.13	22.14	158	88.7	1	1	2	NA	1	4.7	86.2	72844.46	2	2	2	2	2	12.24	1	3
120	21124	31	27905.865789	2	2003-2004	1	55	4	4	2	1.34	25.18	151.3	76.7	1	1	1	1	1	7.5	NA	NA	2	2	2	2	2	10.09	2	NA
121	21125	42	31274.382547	2	2003-2004	1	36	1	2	1	0.59	20.17	114	68	2	NA	2	NA	1	5	NA	NA	2	2	2	2	2	8.38	2	NA
122	21126	29	0	1	2003-2004	1	4	3	NA	NA	5	NA	NA	NA	NA	NA	2	NA	NA	NA	NA	NA	NA	NA	NA	NA	NA	NA	NA	NA
123	21127	41	5201.208771	2	2003-2004	2	1	4	NA	NA	1.91	NA	NA	NA	NA	NA	2	NA	NA	NA	NA	NA	NA	NA	NA	NA	NA	NA	NA	NA
124	21128	34	8884.924765	2	2003-2004	1	0	3	NA	NA	0.74	NA	NA	NA	NA	NA	NA	NA	NA	NA	NA	NA	NA	NA	NA	NA	NA	NA	NA	NA
125	21129	40	90400.128474	1	2003-2004	1	37	5	5	1	5	24.79	115.3	80.7	2	NA	2	NA	2	5.7	NA	NA	2	2	2	2	2	8.32	1	3
126	21130	41	29163.288515	2	2003-2004	2	20	4	4	5	3.98	38.37	108.7	63.3	2	NA	2	NA	1	5.4	89.7	75983.64	2	2	2	2	2	7.08	2	NA
127	21131	41	24314.590805	2	2003-2004	2	4	2	NA	NA	1.06	15.15	NA	NA	NA	NA	2	NA	NA	NA	NA	NA	NA	NA	NA	NA	NA	4.35	NA	NA
128	21132	29	67933.074277	2	2003-2004	1	59	4	3	1	4.15	23.71	119.3	70.7	1	1	2	NA	1	5.6	NA	NA	2	2	2	2	2	14.46	1	3
129	21133	40	6742.240848	1	2003-2004	2	1	1	NA	NA	1.62	NA	NA	NA	NA	NA	2	NA	NA	NA	NA	NA	NA	NA	NA	NA	NA	NA	NA	NA
130	21134	34	24397.297878	2	2003-2004	1	85	3	2	1	NA	23.77	130.7	52.7	1	1	1	2	2	6	126	59825.1	1	1	1	1	1	8.3	1	3
131	21135	43	2089.063869	1	2003-2004	1	0	1	NA	NA	0.7	NA	NA	NA	NA	NA	NA	NA	NA	NA	NA	NA	NA	NA	NA	NA	NA	NA	NA	NA
132	21136	33	28780.980927	1	2003-2004	1	72	3	3	1	4.96	26.6	102	60.7	2	NA	2	NA	1	5.2	NA	NA	2	2	2	2	2	9.98	2	NA
133	21137	43	4437.932467	2	2003-2004	1	19	1	NA	5	1.02	20.38	106	54	2	NA	2	NA	NA	5.2	89.9	10304.55	NA	NA	NA	NA	NA	8.48	NA	NA
134	21138	29	0	2	2003-2004	1	37	1	1	1	NA	NA	NA	NA	2	NA	2	NA	NA	NA	NA	NA	2	2	2	2	2	NA	2	NA
135	21139	40	9553.629853	2	2003-2004	1	5	1	NA	NA	NA	29.06	NA	NA	NA	NA	2	NA	NA	NA	NA	NA	NA	NA	NA	NA	NA	NA	NA	NA
136	21140	35	8385.811962	2	2003-2004	2	9	1	NA	NA	0.83	17.59	92	68	NA	NA	2	NA	NA	NA	NA	NA	NA	NA	NA	NA	NA	3.1	NA	NA
137	21141	32	57720.978064	2	2003-2004	1	37	3	3	1	1.21	24.46	128	80	1	1	2	NA	1	5.2	NA	NA	2	2	2	2	2	7.37	2	NA
138	21142	29	85621.334312	1	2003-2004	2	31	3	2	1	5	39.73	112.7	72	2	NA	2	NA	1	5.2	NA	NA	2	2	2	2	2	9.05	2	NA
139	21143	31	65193.796119	1	2003-2004	1	65	3	2	3	5	36.94	133	66	1	1	1	1	1	8.1	NA	NA	1	1	2	1	2	12.27	1	3
140	21144	43	8076.6702134792	2	2003-2004	2	13	4	NA	NA	5	18.25	106	40	NA	NA	2	NA	NA	5.4	NA	NA	NA	NA	NA	NA	NA	4.7	NA	NA
141	21145	35	0	1	2003-2004	1	75	4	4	4	2.39	NA	NA	NA	1	1	1	1	NA	NA	NA	NA	2	2	2	2	1	NA	1	3
142	21146	37	4047.054428	1	2003-2004	1	0	5	NA	NA	0.33	NA	NA	NA	NA	NA	NA	NA	NA	NA	NA	NA	NA	NA	NA	NA	NA	NA	NA	NA
143	21147	29	69524.713964	2	2003-2004	2	31	3	5	3	2.74	33.59	124.7	83.3	2	NA	2	NA	1	5.4	106.1	161067.09	2	2	2	2	2	7.07	2	NA
144	21148	43	6715.832145	1	2003-2004	1	13	1	NA	NA	0.04	28.44	117	51	NA	NA	2	NA	NA	5.2	95.2	15593.66	NA	NA	NA	NA	NA	6.36	NA	NA
145	21149	41	12792.283298	2	2003-2004	2	63	4	4	3	1.29	33.16	168	82	2	NA	2	NA	1	5.3	NA	NA	2	2	2	2	2	8.53	2	NA
146	21150	40	2003.628742	1	2003-2004	1	0	1	NA	NA	0.63	NA	NA	NA	NA	NA	NA	NA	NA	NA	NA	NA	NA	NA	NA	NA	NA	NA	NA	NA
147	21151	35	9942.447178	1	2003-2004	1	8	4	NA	NA	5	19.81	89	50	NA	NA	2	NA	NA	NA	NA	NA	NA	NA	NA	NA	NA	4.32	NA	NA
148	21152	38	9182.230219	1	2003-2004	2	5	4	NA	NA	2.2	16.01	NA	NA	NA	NA	2	NA	NA	NA	NA	NA	NA	NA	NA	NA	NA	NA	NA	NA
149	21153	35	25711.788615	2	2003-2004	1	49	4	4	3	3.22	27.06	NA	NA	1	1	2	NA	1	5.3	NA	NA	2	2	2	2	2	12.2	2	NA
150	21154	33	41556.352015	2	2003-2004	1	27	3	3	1	1.04	24.98	126.7	79.3	2	NA	2	NA	1	5.5	NA	NA	2	2	2	2	2	8.57	1	1
151	21155	38	0	1	2003-2004	2	83	3	5	2	NA	NA	NA	NA	2	NA	2	NA	NA	NA	NA	NA	1	2	2	2	2	NA	1	1
152	21156	38	4702.397114	2	2003-2004	2	67	1	1	2	NA	39.21	160	84	2	NA	2	NA	2	5.5	112.5	11140.86	2	2	2	2	2	8.39	1	3
153	21157	39	9517.268301	2	2003-2004	2	9	1	NA	NA	1.98	15.3	101	61	NA	NA	2	NA	NA	NA	NA	NA	NA	NA	NA	NA	NA	4.61	NA	NA
154	21158	34	4309.962157	1	2003-2004	2	71	1	3	2	1.11	33.37	152.7	77.3	1	1	2	NA	2	6.2	118.2	10211.11	2	2	2	2	1	6.86	2	NA
155	21159	29	41521.936396	1	2003-2004	2	51	3	3	2	1.05	14.7	108.7	72.7	2	NA	2	NA	1	5.5	87.7	94582.43	2	2	2	2	2	12.69	1	2
156	21160	42	0	2	2003-2004	2	85	3	2	2	1.93	NA	NA	NA	1	1	2	NA	NA	NA	NA	NA	2	2	2	2	1	NA	1	1
157	21161	34	5731.792973	1	2003-2004	1	16	1	NA	5	3.71	30.63	109.3	68.7	2	NA	2	NA	NA	5.3	79.5	13308.79	NA	NA	NA	NA	NA	6.63	NA	NA
158	21162	33	5077.56192357469	2	2003-2004	1	17	4	NA	5	0.95	36.97	123.3	62.7	2	NA	2	NA	NA	4.6	91.7	11025.42	NA	NA	NA	NA	NA	5.17	NA	NA
159	21163	38	6254.92712660597	1	2003-2004	1	12	4	NA	NA	2.2	14.85	110.7	58	NA	NA	2	NA	NA	5.4	91.4	13581.95	NA	NA	NA	NA	NA	6.07	NA	NA
160	21164	40	4294.11933	1	2003-2004	1	15	1	NA	5	5	17.55	126	75.3	NA	NA	2	NA	NA	5.2	NA	NA	NA	NA	NA	NA	NA	5.29	NA	NA
161	21165	32	58408.021583	1	2003-2004	2	75	3	1	2	1.22	27.45	NA	NA	2	NA	2	NA	2	5.4	80.8	0	1	2	2	1	2	12.78	2	NA
162	21166	32	73390.725189	2	2003-2004	1	6	3	NA	NA	0.74	14.69	NA	NA	NA	NA	2	NA	NA	NA	NA	NA	NA	NA	NA	NA	NA	NA	NA	NA
163	21167	39	62334.690549	2	2003-2004	2	60	3	5	1	5	27.1	138	82	1	1	2	NA	2	5.7	103.2	144708.09	2	2	2	2	2	9.13	2	NA
164	21168	40	8104.875714	2	2003-2004	2	8	1	NA	NA	0.87	18.51	98	52	NA	NA	2	NA	NA	NA	NA	NA	NA	NA	NA	NA	NA	4.35	NA	NA
165	21169	38	49260.675231	1	2003-2004	1	65	3	4	1	3.71	20.83	137	60	1	2	2	NA	1	5.3	94.1	111371.14	2	2	2	2	2	14.39	1	1
166	21170	30	46536.408619	2	2003-2004	1	3	3	NA	NA	3.25	13.99	NA	NA	NA	NA	2	NA	NA	NA	NA	NA	NA	NA	NA	NA	NA	NA	NA	NA
167	21171	31	32357.726891	2	2003-2004	2	20	4	4	5	0.1	21	87.3	52.7	2	NA	2	NA	2	4.9	NA	NA	2	2	2	2	2	7.57	2	NA
168	21172	33	26117.53879	2	2003-2004	1	51	4	3	1	0.77	32.71	112	73.3	2	NA	2	NA	2	5.8	NA	NA	2	2	2	2	2	8.15	1	3
169	21173	35	13542.438121	1	2003-2004	2	69	4	1	5	2.06	25.32	172.7	84.7	1	1	1	1	2	5.7	NA	NA	2	2	2	2	2	6.49	2	NA
170	21174	36	78518.378786	2	2003-2004	1	7	5	NA	NA	1.82	15.16	NA	NA	NA	NA	2	NA	NA	NA	NA	NA	NA	NA	NA	NA	NA	3.58	NA	NA
171	21175	38	6656.18289794037	1	2003-2004	2	18	4	NA	5	1.11	24.87	107.3	78	2	NA	2	NA	NA	5	NA	NA	NA	NA	NA	NA	NA	4.81	NA	NA
172	21176	42	6282.04712384143	2	2003-2004	2	15	4	NA	5	0.76	34.99	101.3	62.7	NA	NA	2	NA	NA	5.5	96.7	16445.97	NA	NA	NA	NA	NA	5.31	NA	NA
173	21177	30	26792.95818	1	2003-2004	2	43	4	4	5	2.67	32.77	140.7	95.3	1	1	2	NA	1	4.9	92.9	56307.63	1	1	2	2	2	8.9	1	3
174	21178	40	16091.49898	2	2003-2004	2	45	1	1	2	1.6	31.09	117.3	72	2	NA	2	NA	NA	5.4	97.5	0	2	2	2	2	2	6.38	2	NA
175	21179	34	7164.741217	1	2003-2004	1	13	1	NA	NA	5	19.21	103.3	72.7	NA	NA	2	NA	NA	5.2	NA	NA	NA	NA	NA	NA	NA	4.42	NA	NA
176	21180	33	37338.133845	1	2003-2004	1	15	3	NA	5	5	22.6	110.7	60	NA	NA	2	NA	NA	4.8	NA	NA	NA	NA	NA	NA	NA	7.36	NA	NA
177	21181	30	25366.194333	2	2003-2004	2	61	3	3	1	0.86	34.57	119.3	63.3	1	1	1	1	2	5.6	103.5	62200.95	2	2	2	2	1	9.66	2	NA
178	21182	32	33774.083313	2	2003-2004	2	14	3	NA	5	0.45	21.21	120	62	NA	NA	2	NA	NA	5.4	NA	NA	NA	NA	NA	NA	NA	5.21	NA	NA
179	21183	36	44962.579739	2	2003-2004	1	73	3	4	1	4	32.94	143	51	1	1	2	NA	1	5.6	NA	NA	1	1	1	1	2	15.1	1	3
180	21184	34	55320.341597	2	2003-2004	2	47	3	4	1	1.23	36.52	153.3	86	1	1	2	NA	2	6	NA	NA	2	2	2	2	2	6.6	1	1
181	21185	30	40578.042881	2	2003-2004	1	61	3	5	3	5	29.26	161.3	74	1	2	2	NA	1	5.2	NA	NA	2	2	2	2	2	10.21	2	NA
182	21186	34	5627.230772	1	2003-2004	2	18	1	NA	5	3.47	24.94	102.7	59.3	2	NA	2	NA	NA	4.9	NA	NA	NA	NA	NA	NA	NA	6.37	NA	NA
183	21187	29	11261.480225	2	2003-2004	1	8	5	NA	NA	1.28	15.29	97	44	NA	NA	2	NA	NA	NA	NA	NA	NA	NA	NA	NA	NA	4.87	NA	NA
184	21188	33	3566.328465	1	2003-2004	1	0	4	NA	NA	0.4	NA	NA	NA	NA	NA	NA	NA	NA	NA	NA	NA	NA	NA	NA	NA	NA	NA	NA	NA
185	21189	40	4268.481179	1	2003-2004	2	18	1	NA	5	4.78	33.46	102	66.7	2	NA	2	NA	NA	5.7	NA	NA	NA	NA	NA	NA	NA	5.91	NA	NA
186	21190	38	5789.39946	2	2003-2004	2	17	1	NA	5	0.21	22.85	117.3	58	2	NA	2	NA	NA	NA	NA	NA	NA	NA	NA	NA	NA	NA	NA	NA
187	21191	31	18838.77629	2	2003-2004	2	0	3	NA	NA	3.71	NA	NA	NA	NA	NA	NA	NA	NA	NA	NA	NA	NA	NA	NA	NA	NA	NA	NA	NA
188	21192	31	24608.46305	2	2003-2004	2	80	3	1	1	1.4	29.19	168.7	74	2	NA	2	NA	2	5.6	102.6	53955.52	2	2	2	2	2	8.98	2	NA
189	21193	42	21676.060068	1	2003-2004	1	40	4	3	1	4.18	34.62	132.7	90.7	2	NA	2	NA	2	5.3	NA	NA	2	2	2	2	2	9.12	2	NA
190	21194	36	38896.706511	2	2003-2004	2	29	4	3	3	1.66	36.07	101.3	64.7	2	NA	2	NA	NA	5.4	NA	NA	2	2	2	2	2	6.33	2	NA
191	21195	39	29947.65836	1	2003-2004	1	26	1	1	5	0	26.37	112	46	2	NA	2	NA	1	5.1	NA	NA	2	2	2	2	2	7.81	1	3
192	21196	42	30339.270391	1	2003-2004	1	16	3	NA	5	NA	20.71	122	66	2	NA	2	NA	NA	5.4	103.6	73683.89	NA	NA	NA	NA	NA	6.5	NA	NA
193	21197	41	6100.839131	2	2003-2004	2	14	1	NA	5	0.91	21.87	108.7	51.3	NA	NA	2	NA	NA	5.1	NA	NA	NA	NA	NA	NA	NA	6.79	NA	NA
194	21198	31	15734.534712	2	2003-2004	1	1	3	NA	NA	0.61	NA	NA	NA	NA	NA	2	NA	NA	NA	NA	NA	NA	NA	NA	NA	NA	NA	NA	NA
195	21199	43	15385.266038	2	2003-2004	1	85	4	2	1	1.52	31.81	138	32	1	1	1	1	1	6.2	NA	NA	2	2	2	2	2	30.08	1	3
196	21200	36	8033.89252469966	2	2003-2004	2	13	4	NA	NA	1.59	17.97	114	68	NA	NA	2	NA	NA	NA	NA	0	NA	NA	NA	NA	NA	NA	NA	NA
197	21201	30	4729.80270447653	1	2003-2004	1	17	4	NA	5	1.25	20.03	112	55	2	NA	2	NA	NA	4.8	87.7	10270.3	NA	NA	NA	NA	NA	6.09	NA	NA
198	21202	30	5404.07468406692	1	2003-2004	2	16	4	NA	5	0.65	19.34	102.7	63.3	2	NA	2	NA	NA	5.2	NA	NA	NA	NA	NA	NA	NA	6.49	NA	NA
199	21203	40	6788.354053	1	2003-2004	1	2	1	NA	NA	2.05	15.65	NA	NA	NA	NA	2	NA	NA	NA	NA	NA	NA	NA	NA	NA	NA	NA	NA	NA
200	21204	34	3693.456825	1	2003-2004	1	62	1	2	1	1.2	26.2	156	83.3	1	NA	1	2	1	11.2	NA	NA	2	2	2	1	2	12.45	2	NA
201	21205	30	26792.95818	1	2003-2004	2	40	4	4	1	0.28	20.76	162.7	86.7	1	1	2	NA	1	5.3	NA	NA	2	2	2	2	2	8	1	1
202	21206	35	25694.329089	1	2003-2004	1	20	4	2	5	0.58	NA	102	62	2	NA	2	NA	2	5.3	NA	NA	2	2	2	2	2	4.06	2	NA
203	21207	43	5534.268081	1	2003-2004	2	13	1	NA	NA	0.66	16.08	108	30	NA	NA	2	NA	NA	5.2	NA	NA	NA	NA	NA	NA	NA	3.65	NA	NA
204	21208	42	22299.11071	1	2003-2004	1	4	3	NA	NA	0.53	15.17	NA	NA	NA	NA	2	NA	NA	NA	NA	NA	NA	NA	NA	NA	NA	3.97	NA	NA
205	21209	31	51962.154551	1	2003-2004	2	54	3	4	4	1.23	23.73	129	79	2	NA	2	NA	1	5.5	95.2	118364.11	2	2	2	2	2	8	2	NA
206	21210	41	5807.53529373756	1	2003-2004	2	18	4	NA	5	1.22	32.17	94	69.3	2	NA	2	NA	NA	5	NA	NA	NA	NA	NA	NA	NA	7.17	NA	NA
207	21211	42	25134.071706	1	2003-2004	2	23	4	3	5	NA	34.08	126	82	2	NA	2	NA	2	5.4	NA	NA	2	2	2	2	2	8.04	2	NA
208	21212	41	49439.046668	1	2003-2004	2	7	3	NA	NA	0.63	13	NA	NA	NA	NA	2	NA	NA	NA	NA	NA	NA	NA	NA	NA	NA	4.03	NA	NA
209	21213	42	26875.43516	2	2003-2004	2	51	4	4	1	5	27.5	112.7	70	2	NA	2	NA	2	5.7	NA	NA	2	2	2	2	2	7.17	2	NA
210	21214	39	7410.949154	1	2003-2004	2	36	3	5	1	5	26.9	99.3	55.3	2	NA	2	NA	1	5.2	86.4	17535.28	2	2	2	2	2	4.49	2	NA
211	21215	36	92730.105936	2	2003-2004	1	23	3	5	5	5	27.74	129.3	81.3	2	NA	2	NA	1	5	NA	NA	2	2	2	2	2	7.8	2	NA
212	21216	34	41634.648663	2	2003-2004	1	74	3	1	1	2.23	30.63	140	59	1	1	1	2	2	6.3	NA	NA	1	1	2	2	2	20.1	1	3
213	21217	31	0	1	2003-2004	2	76	3	2	1	1.24	NA	NA	NA	1	1	1	1	NA	NA	NA	NA	1	2	2	2	2	NA	2	NA
214	21218	39	4096.926505	1	2003-2004	2	17	1	NA	5	NA	35.06	NA	NA	2	NA	2	NA	NA	5.1	NA	NA	NA	NA	NA	NA	NA	NA	NA	NA
215	21219	30	67289.163872	2	2003-2004	1	21	3	4	5	3.12	25.07	111.3	71.3	2	NA	2	NA	1	5	80.5	156274.61	2	2	2	2	2	6.85	1	1
216	21220	35	104245.38986	1	2003-2004	2	44	2	4	3	4.68	22.53	101	65	2	NA	2	NA	1	5.5	93.5	237459.6	2	2	2	2	2	6.71	1	3
217	21221	40	31235.972493	1	2003-2004	1	23	1	3	5	2.29	28.47	114	84	1	2	2	NA	1	5.1	90	73037.56	2	2	2	2	2	6.75	2	NA
218	21222	43	7889.658901	2	2003-2004	1	3	4	NA	NA	1.12	15.17	NA	NA	NA	NA	2	NA	NA	NA	NA	NA	NA	NA	NA	NA	NA	4.14	NA	NA
219	21223	34	60302.829667	2	2003-2004	2	34	3	3	1	0.64	23.52	116	64	2	NA	2	NA	1	5.5	NA	NA	2	2	1	2	2	8.57	1	1
220	21224	43	19489.988601	2	2003-2004	2	47	1	2	4	0.67	27.93	120	72	1	1	1	1	2	8.6	NA	NA	2	2	2	2	2	9.26	1	1
221	21225	40	60560.302319	2	2003-2004	2	26	3	5	6	2.15	22.94	108.7	34	2	NA	2	NA	2	NA	NA	NA	2	2	2	2	2	NA	1	1
222	21226	43	6555.716608	1	2003-2004	2	2	1	NA	NA	0.79	19.89	NA	NA	NA	NA	2	NA	NA	NA	NA	NA	NA	NA	NA	NA	NA	NA	NA	NA
223	21227	41	5635.358013	2	2003-2004	1	1	4	NA	NA	1.55	NA	NA	NA	NA	NA	2	NA	NA	NA	NA	NA	NA	NA	NA	NA	NA	NA	NA	NA
224	21228	43	39684.449235	1	2003-2004	2	63	5	4	1	3.2	18.61	154	78	1	2	2	NA	2	5.2	NA	NA	2	2	2	2	2	7	2	NA
225	21229	35	5812.93831894706	1	2003-2004	2	17	4	NA	5	5	20.6	104	52	2	NA	2	NA	NA	5	NA	NA	NA	NA	NA	NA	NA	6.54	NA	NA
226	21230	41	9494.987613	1	2003-2004	2	8	4	NA	NA	0.82	16.83	107	48	NA	NA	2	NA	NA	NA	NA	NA	NA	NA	NA	NA	NA	5.09	NA	NA
227	21231	35	3793.92058	1	2003-2004	1	0	4	NA	NA	2.48	NA	NA	NA	NA	NA	NA	NA	NA	NA	NA	NA	NA	NA	NA	NA	NA	NA	NA	NA
228	21232	34	85240.594944	2	2003-2004	1	24	3	4	1	5	25.66	125	79	2	NA	2	NA	1	5.5	NA	NA	2	2	2	2	2	10.24	1	2
229	21233	41	27673.595926	2	2003-2004	2	49	4	2	1	5	32.97	124	74.7	2	NA	2	NA	2	5.4	NA	NA	2	2	2	2	2	9.12	2	NA
230	21234	37	7270.799991	1	2003-2004	1	1	4	NA	NA	0.66	NA	NA	NA	NA	NA	2	NA	NA	NA	NA	NA	NA	NA	NA	NA	NA	NA	NA	NA
231	21235	31	58328.136686	2	2003-2004	1	4	3	NA	NA	2.12	16.54	NA	NA	NA	NA	2	NA	NA	NA	NA	NA	NA	NA	NA	NA	NA	4.88	NA	NA
232	21236	41	6165.44371368636	2	2003-2004	2	14	4	NA	5	0.13	NA	118.7	68.7	NA	NA	2	NA	NA	5.5	76.2	0	NA	NA	NA	NA	NA	6.95	NA	NA
233	21237	37	12001.646899	1	2003-2004	2	9	4	NA	NA	1.49	17.65	108.7	50	NA	NA	2	NA	NA	NA	NA	NA	NA	NA	NA	NA	NA	4.99	NA	NA
234	21238	29	5144.54809242961	2	2003-2004	1	12	4	NA	NA	3.4	17.39	108.7	52	NA	NA	2	NA	NA	5.8	96.1	11170.87	NA	NA	NA	NA	NA	6.03	NA	NA
235	21239	36	40786.792692	2	2003-2004	1	38	4	1	5	1.04	26.94	122	76	2	NA	2	NA	2	4.7	NA	NA	2	2	2	2	2	11.6	2	NA
236	21240	37	39323.713954	1	2003-2004	2	74	3	4	2	1.17	30.82	132	54	2	NA	2	NA	1	6.9	NA	NA	2	2	1	2	2	13.25	1	3
237	21241	38	6630.9278932275	1	2003-2004	2	17	4	NA	5	0.43	34.04	120	62	2	NA	2	NA	NA	5.6	NA	NA	NA	NA	NA	NA	NA	6.25	NA	NA
238	21242	39	71678.353817	1	2003-2004	1	26	3	5	1	5	25.95	125.3	72	2	NA	2	NA	NA	5.2	64.6	0	2	2	2	2	2	6.26	2	NA
239	21243	39	30716.223087	1	2003-2004	1	14	3	NA	5	0.28	21.52	98.7	48	NA	NA	2	NA	NA	5.2	88.9	74599.38	NA	NA	NA	NA	NA	8.23	NA	NA
240	21244	32	7633.051621	1	2003-2004	2	27	3	4	1	5	29.23	NA	NA	2	NA	2	NA	1	4.7	79.9	18060.8	2	2	2	2	2	3.42	2	NA
241	21245	32	41019.250866	1	2003-2004	1	17	3	NA	5	5	26.3	NA	NA	2	NA	2	NA	NA	4.8	95.4	0	NA	NA	NA	NA	NA	5.03	NA	NA
242	21246	42	3987.832511	2	2003-2004	1	12	1	NA	NA	3.17	31.68	108	58	NA	NA	2	NA	NA	5	111.3	10310.86	NA	NA	NA	NA	NA	3.62	NA	NA
243	21247	39	85739.74715	1	2003-2004	1	31	3	5	6	5	25.5	105.3	67.3	2	NA	2	NA	1	5.5	NA	NA	2	2	2	2	2	14.97	2	NA
244	21248	41	9050.112721	1	2003-2004	1	7	4	NA	NA	1.08	18.25	NA	NA	NA	NA	2	NA	NA	NA	NA	NA	NA	NA	NA	NA	NA	NA	NA	NA
245	21249	38	6077.163118	2	2003-2004	2	16	1	NA	5	4.67	19.39	112	72	2	NA	2	NA	NA	5.3	92.3	15113	NA	NA	NA	NA	NA	7.03	NA	NA
246	21250	37	32072.801687	1	2003-2004	2	12	3	NA	NA	0.92	15.3	110	68.7	NA	NA	2	NA	NA	5.2	NA	NA	NA	NA	NA	NA	NA	4.85	NA	NA
247	21251	39	60046.214305	2	2003-2004	1	4	5	NA	NA	5	16.24	NA	NA	NA	NA	2	NA	NA	NA	NA	NA	NA	NA	NA	NA	NA	3.12	NA	NA
248	21252	41	27186.997078	1	2003-2004	2	62	3	4	1	2.64	30.45	109.3	73.3	1	1	2	NA	1	5.5	NA	NA	2	2	2	2	2	9.02	1	1
249	21253	36	13302.606547	2	2003-2004	1	85	3	3	2	1.29	NA	158	57	2	NA	2	NA	1	4.9	83.3	31132.59	1	2	2	1	2	19.74	1	3
250	21254	34	10901.653333	1	2003-2004	2	10	1	NA	NA	1.44	19.49	106	76	NA	NA	2	NA	NA	NA	NA	NA	NA	NA	NA	NA	NA	4.2	NA	NA
251	21255	32	10412.330495	1	2003-2004	2	6	1	NA	NA	1.72	19.01	NA	NA	NA	NA	2	NA	NA	NA	NA	NA	NA	NA	NA	NA	NA	NA	NA	NA
252	21256	37	33645.523304	2	2003-2004	1	27	1	1	5	2.38	27.63	100	66	2	NA	2	NA	1	5.3	NA	NA	2	2	2	2	2	11.57	1	2
253	21257	33	12825.443388	1	2003-2004	2	67	4	1	1	1.64	37.03	115.3	64.7	2	NA	2	NA	2	5.7	NA	NA	2	2	2	2	2	8.11	2	NA
254	21258	41	37074.598788	2	2003-2004	1	26	2	2	5	NA	27.68	130	88	2	NA	2	NA	1	5.3	94.3	86103.29	2	2	2	2	2	8.81	2	NA
255	21259	42	3175.754951	1	2003-2004	1	0	4	NA	NA	0	NA	NA	NA	NA	NA	NA	NA	NA	NA	NA	NA	NA	NA	NA	NA	NA	NA	NA	NA
256	21260	36	43494.448007	1	2003-2004	2	16	2	NA	4	NA	29.91	112	71	2	NA	2	NA	NA	5.2	NA	NA	NA	NA	NA	NA	NA	7.22	NA	NA
257	21261	41	10069.446787	1	2003-2004	1	5	1	NA	NA	1.39	16.16	NA	NA	NA	NA	2	NA	NA	NA	NA	NA	NA	NA	NA	NA	NA	5.14	NA	NA
258	21262	42	46655.865726	2	2003-2004	2	3	2	NA	NA	2.9	20.36	NA	NA	NA	NA	2	NA	NA	NA	NA	NA	NA	NA	NA	NA	NA	6.04	NA	NA
259	21263	30	21431.10122	1	2003-2004	2	85	3	1	5	2.48	21.73	NA	NA	2	NA	2	NA	9	5.3	74.7	0	2	2	2	2	1	10.46	2	NA
260	21264	43	40495.779814	2	2003-2004	1	41	2	2	1	2.99	27.43	122	78	2	NA	2	NA	2	6.1	NA	NA	2	2	2	2	2	7.96	1	1
261	21265	41	105008.466129	1	2003-2004	1	43	3	4	5	3.76	20.04	136	65.3	1	NA	1	2	1	NA	NA	257493.37	2	2	2	2	2	NA	1	1
262	21266	32	45228.207025	1	2003-2004	2	19	3	NA	5	4.64	18.95	115	61	2	NA	2	NA	NA	5	NA	NA	NA	NA	NA	NA	NA	8.64	NA	NA
263	21267	36	5935.93157292264	1	2003-2004	2	19	4	NA	5	0	21.23	104.7	60.7	2	NA	2	NA	NA	4.6	NA	NA	NA	NA	NA	NA	NA	9.99	NA	NA
264	21268	35	5613.126623	1	2003-2004	2	1	4	NA	NA	0.49	NA	NA	NA	NA	NA	2	NA	NA	NA	NA	NA	NA	NA	NA	NA	NA	NA	NA	NA
265	21269	41	5623.90626926717	1	2003-2004	2	14	4	NA	5	2.16	30.97	99.3	52	NA	NA	2	NA	NA	5.2	85.7	13221.69	NA	NA	NA	NA	NA	5.43	NA	NA
266	21270	39	23296.715566	2	2003-2004	2	85	3	4	2	4.3	30.33	125	44	1	NA	1	2	2	6	225.4	0	2	1	1	2	2	10.79	2	NA
267	21271	33	26117.53879	2	2003-2004	1	45	4	4	4	2.87	35.61	118	89.3	2	NA	1	1	1	10.2	416	74614.18	2	2	2	2	2	10.52	1	2
268	21272	36	26723.146264	1	2003-2004	1	44	4	4	1	1.44	35.9	130	84.7	1	1	2	NA	NA	5.5	NA	NA	2	2	2	2	2	7.62	1	3
269	21273	34	35146.071593	1	2003-2004	1	16	3	NA	5	4.35	27.38	126.7	43.3	2	NA	2	NA	NA	5	NA	NA	NA	NA	NA	NA	NA	6.01	NA	NA
270	21274	37	32561.767755	2	2003-2004	2	26	4	5	5	3.33	21.13	109	74	2	NA	2	NA	1	5.5	102.2	85505.41	2	2	2	2	2	8.25	2	NA
271	21275	34	4734.929231	1	2003-2004	2	65	1	1	1	2.42	35.07	136.7	53.3	1	1	1	1	2	6.1	NA	NA	2	2	2	2	2	7.12	2	NA
272	21276	39	36491.94471	2	2003-2004	1	72	3	5	1	5	20.09	134	78	2	NA	2	NA	1	5.1	101.2	82502.92	2	2	2	2	2	7.63	2	NA
273	21277	34	40346.995365	2	2003-2004	2	55	3	3	3	2.78	31.64	122.7	78.7	1	1	2	NA	1	5.3	NA	NA	2	2	2	2	2	8.8	1	1
274	21278	43	4482.14124	1	2003-2004	1	12	1	NA	NA	NA	16.58	110	62	NA	NA	2	NA	NA	5.2	91.4	10407.2	NA	NA	NA	NA	NA	5.05	NA	NA
275	21279	42	13800.504438	1	2003-2004	2	40	1	4	1	1.64	33.17	NA	NA	1	NA	2	NA	NA	6.7	114.5	32600.91	2	2	2	2	2	4.96	2	NA
276	21280	29	15081.89952	2	2003-2004	1	3	3	NA	NA	1.67	15.68	NA	NA	NA	NA	2	NA	NA	NA	NA	NA	NA	NA	NA	NA	NA	5.54	NA	NA
277	21281	40	3453.837719	2	2003-2004	2	64	1	1	1	0.96	30.56	156	72	2	NA	1	1	2	6.3	118.2	8469.22	2	2	2	2	2	8.1	2	NA
278	21282	29	57976.831825	1	2003-2004	1	10	3	NA	NA	1.44	21.49	106.7	51.3	NA	NA	2	NA	NA	NA	NA	NA	NA	NA	NA	NA	NA	4.83	NA	NA
279	21283	39	85590.43514	2	2003-2004	2	57	3	4	1	4	33.77	NA	NA	1	1	2	NA	NA	5.5	105.5	204696.83	2	2	2	2	2	9.88	1	3
280	21284	29	33795.486056	2	2003-2004	1	15	3	NA	5	5	19.89	117	62	NA	NA	2	NA	NA	5.5	NA	NA	NA	NA	NA	NA	NA	11.75	NA	NA
281	21285	29	63757.461774	2	2003-2004	2	22	3	4	6	2.15	19.86	108	60	2	NA	2	NA	1	4.8	NA	NA	2	2	2	2	2	8.81	1	1
282	21286	40	16272.548128	2	2003-2004	1	41	1	1	1	0.35	31.4	105.3	68	2	NA	2	NA	1	5.6	NA	NA	2	2	2	2	2	8.6	2	NA
283	21287	37	94044.502055	2	2003-2004	1	37	3	3	1	2.92	32.45	128	80.7	1	NA	2	NA	1	5.6	NA	NA	2	2	2	2	2	10.12	1	1
284	21288	35	43908.32899	2	2003-2004	2	8	3	NA	NA	1.15	15.39	101	49	NA	NA	2	NA	NA	NA	NA	NA	NA	NA	NA	NA	NA	NA	NA	NA
285	21289	33	11878.513246	2	2003-2004	2	9	4	NA	NA	0.38	19.88	104	52	NA	NA	2	NA	NA	NA	NA	NA	NA	NA	NA	NA	NA	4.37	NA	NA
286	21290	29	32917.183275	1	2003-2004	1	19	3	NA	5	5	39.31	137.3	58.7	2	NA	2	NA	NA	5.2	NA	NA	NA	NA	NA	NA	NA	8.37	NA	NA
287	21291	29	0	1	2003-2004	2	85	3	1	2	0.94	NA	NA	NA	2	NA	2	NA	NA	NA	NA	NA	2	2	2	2	2	NA	2	NA
288	21292	31	56405.943288	2	2003-2004	1	63	3	4	3	5	50.25	106.7	68.7	1	1	2	NA	1	5.2	100.1	128003.27	2	2	2	2	2	7.77	1	3
289	21293	41	7692.858401	1	2003-2004	2	11	4	NA	NA	1.08	16.29	NA	NA	NA	NA	2	NA	NA	NA	NA	NA	NA	NA	NA	NA	NA	4.53	NA	NA
290	21294	35	7231.60366	1	2003-2004	2	32	3	5	1	2.62	30.87	102	58.7	1	NA	2	NA	2	NA	NA	0	2	2	2	2	2	NA	2	NA
291	21295	33	30037.569233	1	2003-2004	2	70	5	1	2	1.45	24.37	82	0	1	1	1	2	1	7.5	NA	NA	2	1	2	2	2	10.59	2	NA
292	21296	34	12491.634825	2	2003-2004	2	4	5	NA	NA	NA	15.99	NA	NA	NA	NA	2	NA	NA	NA	NA	NA	NA	NA	NA	NA	NA	NA	NA	NA
293	21297	30	93751.045208	2	2003-2004	2	46	3	5	1	5	31.18	NA	NA	2	NA	2	NA	NA	5.6	115.4	224213.63	2	2	2	2	2	6.84	1	3
294	21298	37	58163.418916	2	2003-2004	2	65	3	5	1	5	31.01	142	66	2	NA	2	NA	2	5.5	94.6	121324.15	2	2	2	2	2	8.14	2	NA
295	21299	43	30119.513268	2	2003-2004	1	17	2	NA	5	1.14	26.76	103.3	52	2	NA	2	NA	NA	5.3	NA	NA	NA	NA	NA	NA	NA	7.22	NA	NA
296	21300	29	22957.073725	1	2003-2004	2	83	3	3	1	2.99	29.8	182	78	2	NA	2	NA	2	5.3	NA	NA	2	9	1	2	2	12.39	2	NA
297	21301	32	37338.133845	2	2003-2004	1	12	3	NA	NA	5	17.46	108	32	NA	NA	2	NA	NA	5.1	NA	NA	NA	NA	NA	NA	NA	4.89	NA	NA
298	21302	29	32917.183275	1	2003-2004	1	16	3	NA	5	1.46	19.8	110	47.3	2	NA	2	NA	NA	5.2	94.1	79944.77	NA	NA	NA	NA	NA	4.86	NA	NA
299	21303	36	7823.066717	1	2003-2004	2	34	3	5	1	5	28.18	99.3	64	2	NA	2	NA	1	5.3	NA	NA	2	2	2	2	2	7.03	2	NA
300	21304	30	26065.025496	2	2003-2004	2	64	3	2	3	NA	21.37	138	63	2	NA	2	NA	1	5.6	NA	NA	2	2	2	2	2	14.75	1	1
301	21305	30	34059.049257	2	2003-2004	1	75	3	5	1	5	31.34	105.3	70	1	NA	2	NA	1	5.4	101.5	77290.96	2	2	2	2	2	11	1	3
302	21306	31	60017.425495	2	2003-2004	2	64	3	4	1	2.72	36.17	120	64.7	1	1	2	NA	2	5.4	NA	NA	2	2	2	2	2	8.54	2	NA
303	21307	29	50576.581014	1	2003-2004	2	72	3	5	1	2.72	25.12	131.3	63.3	2	NA	2	NA	1	5.8	NA	NA	2	2	2	2	2	9.96	2	NA
304	21308	33	5852.933486	2	2003-2004	2	2	4	NA	NA	0.91	17.62	NA	NA	NA	NA	2	NA	NA	NA	NA	NA	NA	NA	NA	NA	NA	NA	NA	NA
305	21309	34	38390.854077	2	2003-2004	2	64	3	2	3	0.06	26.97	136	72	2	NA	2	NA	2	5.2	NA	NA	1	1	9	1	1	10.48	1	1
306	21310	29	23988.717701	2	2003-2004	1	36	4	2	1	0.66	21.25	NA	NA	2	NA	2	NA	1	5.4	NA	NA	2	2	2	2	2	6.63	1	1
307	21311	37	98533.496625	1	2003-2004	1	50	3	4	1	4.13	28.02	128.7	84.7	1	NA	2	NA	1	5.4	NA	NA	2	2	2	2	2	8.45	2	NA
308	21312	33	30497.582086	1	2003-2004	1	14	3	NA	5	4.66	22.04	98.7	50.7	NA	NA	2	NA	NA	NA	NA	0	NA	NA	NA	NA	NA	NA	NA	NA
309	21313	31	7310.233757	2	2003-2004	2	22	3	3	5	0.96	34.82	110	67.3	2	NA	2	NA	1	5.4	93.2	0	2	2	2	2	2	5.56	1	1
310	21314	30	49418.998682	2	2003-2004	2	10	3	NA	NA	2.29	24.38	101	70	NA	NA	2	NA	NA	NA	NA	NA	NA	NA	NA	NA	NA	4.52	NA	NA
311	21315	38	6806.288511	1	2003-2004	2	2	1	NA	NA	2.75	16.62	NA	NA	NA	NA	2	NA	NA	NA	NA	NA	NA	NA	NA	NA	NA	NA	NA	NA
312	21316	37	32978.531238	2	2003-2004	2	22	4	4	5	2.42	31.75	120.7	54	2	NA	2	NA	1	5.3	91.4	81973.56	2	2	2	2	2	10.02	1	3
313	21317	31	58381.796822	2	2003-2004	2	61	3	4	1	5	25.83	107.3	59.3	2	NA	2	NA	1	6.5	129.4	128005.56	2	2	2	2	2	7.58	1	3
314	21318	42	3968.378934	2	2003-2004	2	19	1	NA	6	0	25.8	122	52	2	NA	2	NA	NA	5.1	NA	NA	NA	NA	NA	NA	NA	6.57	NA	NA
315	21319	34	114988.827697	1	2003-2004	1	41	3	3	1	4.35	32.59	141.3	79.3	1	NA	2	NA	1	5.4	NA	NA	2	2	2	2	2	6.85	1	2
316	21320	38	6003.121785	1	2003-2004	2	2	4	NA	NA	0.43	NA	NA	NA	NA	NA	2	NA	NA	NA	NA	NA	NA	NA	NA	NA	NA	NA	NA	NA
317	21321	36	48175.849529	2	2003-2004	2	32	4	2	5	0.64	39.72	116.7	58	NA	NA	2	NA	1	5.1	100.5	125520.01	2	2	2	2	2	5.7	1	1
318	21322	30	6556.549552	2	2003-2004	1	0	3	NA	NA	0	NA	NA	NA	NA	NA	NA	NA	NA	NA	NA	NA	NA	NA	NA	NA	NA	NA	NA	NA
319	21323	33	57841.638379	1	2003-2004	2	28	5	3	5	0.45	41.83	100	68	2	NA	2	NA	2	5.4	NA	NA	2	2	2	2	2	7.24	2	NA
320	21324	30	5649.00656	2	2003-2004	1	0	3	NA	NA	1.09	NA	NA	NA	NA	NA	NA	NA	NA	NA	NA	NA	NA	NA	NA	NA	NA	NA	NA	NA
321	21325	29	72852.657154	2	2003-2004	1	32	3	5	1	5	31.56	128.7	84	2	NA	2	NA	1	4.8	87.3	165659.91	2	2	2	2	2	8.92	2	NA
322	21326	31	25397.04184	1	2003-2004	1	51	1	4	1	4.95	32.03	123.3	81.3	2	NA	2	NA	NA	5.4	NA	NA	2	2	2	2	2	8.74	1	3
323	21327	29	36365.649195	1	2003-2004	1	15	3	NA	5	4.02	27.23	112	64	NA	NA	2	NA	NA	4.7	NA	NA	NA	NA	NA	NA	NA	8.36	NA	NA
324	21328	35	57007.008719	2	2003-2004	2	5	3	NA	NA	2.65	15.28	NA	NA	NA	NA	2	NA	NA	NA	NA	NA	NA	NA	NA	NA	NA	NA	NA	NA
325	21329	31	50346.131066	2	2003-2004	2	46	3	3	1	0.83	62.5	NA	NA	1	1	2	NA	2	5.2	NA	NA	2	2	2	2	2	9.21	1	3
326	21330	38	7778.822966	1	2003-2004	1	0	3	NA	NA	1.18	NA	NA	NA	NA	NA	NA	NA	NA	NA	NA	NA	NA	NA	NA	NA	NA	NA	NA	NA
327	21331	38	3921.997251	2	2003-2004	2	61	1	3	4	1.22	NA	115.3	63.3	2	NA	1	1	1	6.9	93	11204.6	2	2	2	2	2	9.43	2	NA
328	21332	29	101529.11369	1	2003-2004	1	41	3	5	1	5	26.8	102	72	1	NA	2	NA	1	5.4	NA	NA	2	2	2	2	2	9.25	2	NA
329	21333	30	40142.742706	2	2003-2004	2	10	3	NA	NA	2.16	26.37	101.3	49.3	NA	NA	2	NA	NA	NA	NA	NA	NA	NA	NA	NA	NA	5.53	NA	NA
330	21334	30	29222.480738	2	2003-2004	1	1	3	NA	NA	4.79	NA	NA	NA	NA	NA	2	NA	NA	NA	NA	NA	NA	NA	NA	NA	NA	NA	NA	NA
331	21335	40	4231.023975	1	2003-2004	2	14	1	NA	5	1.39	20.76	113.3	57.3	NA	NA	2	NA	NA	5.2	NA	NA	NA	NA	NA	NA	NA	5.44	NA	NA
332	21336	41	11991.901535	1	2003-2004	1	6	4	NA	NA	1.24	12.4	NA	NA	NA	NA	2	NA	NA	NA	NA	NA	NA	NA	NA	NA	NA	4.8	NA	NA
333	21337	31	38707.174035	2	2003-2004	1	14	3	NA	5	2.39	20.7	125.3	53.3	NA	NA	2	NA	NA	4.7	92.7	94006.71	NA	NA	NA	NA	NA	7.9	NA	NA
334	21338	34	4473.792616	1	2003-2004	2	0	1	NA	NA	0	NA	NA	NA	NA	NA	NA	NA	NA	NA	NA	NA	NA	NA	NA	NA	NA	NA	NA	NA
335	21339	40	19464.681951	1	2003-2004	2	43	1	5	1	5	35.23	103.3	73.3	2	NA	1	1	2	7.9	180	47729.74	2	2	2	2	2	7.51	2	NA
336	21340	39	4054.581271	1	2003-2004	1	0	5	NA	NA	5	NA	NA	NA	NA	NA	NA	NA	NA	NA	NA	NA	NA	NA	NA	NA	NA	NA	NA	NA
337	21341	36	17146.086637	2	2003-2004	1	9	4	NA	NA	1.2	19.14	103	58	NA	NA	2	NA	NA	NA	NA	NA	NA	NA	NA	NA	NA	6.5	NA	NA
338	21342	39	6540.852813	2	2003-2004	1	19	1	NA	5	0.34	27.04	129.3	56	2	NA	2	NA	NA	5	NA	NA	NA	NA	NA	NA	NA	4.03	NA	NA
339	21343	37	6969.63393327024	2	2003-2004	2	18	4	NA	5	2.12	41.71	138	61	2	NA	2	NA	NA	4.7	NA	NA	NA	NA	NA	NA	NA	9.34	NA	NA
340	21344	34	21851.230856	1	2003-2004	1	50	1	1	1	3.3	27.1	121.3	64.7	NA	NA	2	NA	NA	5.5	125	0	2	2	2	2	2	8.4	2	NA
341	21345	37	17745.656798	2	2003-2004	2	63	4	3	1	2.24	29.21	152	80	1	1	1	2	1	6.2	110.5	50696.87	2	2	2	2	2	7.94	1	3
342	21346	42	17164.46652	2	2003-2004	1	42	1	4	1	1.33	28.9	112.7	70	2	NA	2	NA	1	5.8	NA	NA	2	2	2	2	2	7.82	2	NA
343	21347	41	5623.90626926717	1	2003-2004	2	12	4	NA	NA	1.38	27.46	112.7	58.7	NA	NA	2	NA	NA	5.2	NA	NA	NA	NA	NA	NA	NA	4.99	NA	NA
344	21348	29	25547.199222	2	2003-2004	2	24	4	4	5	3	24.52	NA	NA	2	NA	2	NA	NA	5.1	83.6	67085.54	2	2	2	2	2	6.89	2	NA
345	21349	41	5031.94877765064	1	2003-2004	1	16	4	NA	5	5	21.41	118.7	78	2	NA	2	NA	NA	5.5	83.5	10926.38	NA	NA	NA	NA	NA	7.13	NA	NA
346	21350	42	6034.705117	2	2003-2004	1	13	1	NA	NA	4.99	18.64	94	34	NA	NA	2	NA	NA	5	NA	NA	NA	NA	NA	NA	NA	6.33	NA	NA
347	21351	32	120726.527494	1	2003-2004	2	40	3	4	1	3.25	21.14	92	72	2	NA	2	NA	1	5	NA	NA	2	2	2	2	2	9.48	2	NA
348	21352	40	15309.563067	2	2003-2004	1	44	1	3	1	0.96	22.85	107.3	63.3	2	NA	2	NA	1	5.7	90.9	37437.55	2	2	2	2	2	7.3	2	NA
349	21353	34	27385.702696	1	2003-2004	2	48	1	1	1	1.03	30.24	133	81	NA	NA	2	NA	1	5.9	101.3	57440.77	2	2	2	2	2	6.74	2	NA
350	21354	36	10286.768062	2	2003-2004	2	4	4	NA	NA	0.38	16.4	NA	NA	NA	NA	2	NA	NA	NA	NA	NA	NA	NA	NA	NA	NA	4.25	NA	NA
351	21355	43	36233.248424	1	2003-2004	2	43	3	3	1	1.15	24.07	126	63	2	NA	2	NA	NA	5.2	87.8	82535.38	2	2	2	2	2	5.98	2	NA
352	21356	37	89748.505554	2	2003-2004	2	36	3	4	1	2.12	26.14	120	76.7	2	NA	2	NA	1	5.3	99.6	212356.75	2	2	2	2	2	7.73	1	1
353	21357	31	108066.407727	2	2003-2004	1	45	3	3	1	4.24	27.85	131.3	82	2	NA	2	NA	2	5.6	NA	NA	2	2	2	2	2	9.38	2	NA
354	21358	32	45266.664597	2	2003-2004	2	17	3	NA	5	2.65	22.09	103.3	68	2	NA	2	NA	NA	5.3	96.4	108740.12	NA	NA	NA	NA	NA	3.43	NA	NA
355	21359	38	4140.159139	2	2003-2004	1	79	1	1	2	0.79	26.49	NA	NA	1	1	2	NA	1	5.6	NA	NA	2	2	2	1	2	14.9	1	1
356	21360	34	123449.155895	2	2003-2004	2	44	3	4	1	4	26.38	126	73	2	NA	2	NA	1	5.5	NA	NA	2	2	2	2	2	13.6	1	1
357	21361	42	5557.369393	1	2003-2004	2	18	1	NA	5	NA	32.38	107.3	58.7	2	NA	2	NA	NA	NA	NA	0	NA	NA	NA	NA	NA	NA	NA	NA
358	21362	33	34075.183269	1	2003-2004	1	19	3	NA	5	5	25.68	99.3	67.3	2	NA	2	NA	NA	4.8	NA	0	NA	NA	NA	NA	NA	NA	NA	NA
359	21363	37	33941.184822	1	2003-2004	2	42	4	2	5	1.31	60.58	NA	NA	1	1	1	1	2	NA	NA	NA	2	2	2	2	2	NA	2	NA
360	21364	37	10999.573893	1	2003-2004	2	4	4	NA	NA	0.33	18.36	NA	NA	NA	NA	2	NA	NA	NA	NA	NA	NA	NA	NA	NA	NA	4.3	NA	NA
361	21365	39	5198.047672	1	2003-2004	2	13	1	NA	NA	0.79	28.38	100	49.3	NA	NA	2	NA	NA	4.9	88.3	12926.77	NA	NA	NA	NA	NA	4.88	NA	NA
362	21366	35	6127.82237739982	2	2003-2004	2	16	4	NA	5	1	22.91	120	60.7	2	NA	2	NA	NA	5.4	NA	NA	NA	NA	NA	NA	NA	4.9	NA	NA
363	21367	35	28353.18601	2	2003-2004	1	31	4	2	6	0	41.88	128	53	2	NA	2	NA	1	5.8	NA	NA	2	2	2	2	2	9.6	2	NA
364	21368	43	7418.653698	1	2003-2004	2	11	1	NA	NA	0.82	16.47	91	63	NA	NA	2	NA	NA	NA	NA	NA	NA	NA	NA	NA	NA	3.54	NA	NA
365	21369	34	38577.954565	2	2003-2004	2	2	3	NA	NA	4.54	14.01	NA	NA	NA	NA	2	NA	NA	NA	NA	NA	NA	NA	NA	NA	NA	NA	NA	NA
366	21370	33	44618.70742	1	2003-2004	1	15	3	NA	5	4.11	20.07	122	60	NA	NA	2	NA	NA	5.4	106.2	108363.84	NA	NA	NA	NA	NA	4.88	NA	NA
367	21371	30	26524.993764	2	2003-2004	1	68	3	1	1	1.57	25.38	132	51.3	2	NA	2	NA	1	5.2	92.1	62077.43	2	2	2	2	2	11.52	1	3
368	21372	40	9962.686765	1	2003-2004	2	8	1	NA	NA	0.39	28.59	92	65	NA	NA	2	NA	NA	NA	NA	NA	NA	NA	NA	NA	NA	3.68	NA	NA
369	21373	35	36453.490768	2	2003-2004	1	16	3	NA	5	5	17.44	123	49	2	NA	2	NA	NA	5.3	NA	NA	NA	NA	NA	NA	NA	7.1	NA	NA
370	21374	41	12553.055642	1	2003-2004	1	6	4	NA	NA	1.31	13.75	NA	NA	NA	NA	2	NA	NA	NA	NA	NA	NA	NA	NA	NA	NA	3.48	NA	NA
371	21375	33	6410.676295	2	2003-2004	2	21	4	3	5	1.16	21.3	94	0	2	NA	2	NA	1	4.7	75.4	0	2	2	2	2	2	6.12	1	1
372	21376	42	107387.646707	1	2003-2004	1	54	3	4	1	NA	35.14	136.7	64.7	2	NA	2	NA	1	5.6	104.4	223501.24	2	2	2	2	2	8.94	1	3
373	21377	34	14646.368418	1	2003-2004	2	7	1	NA	NA	1.03	15.86	NA	NA	NA	NA	2	NA	NA	NA	NA	NA	NA	NA	NA	NA	NA	3.44	NA	NA
374	21378	31	23854.408667	1	2003-2004	2	49	1	3	2	3.14	37.88	152	76	1	2	2	NA	1	5.6	NA	NA	2	2	2	2	2	6.86	1	1
375	21379	32	59982.8078	2	2003-2004	2	9	3	NA	NA	1	28.78	106	71	NA	NA	2	NA	NA	NA	NA	NA	NA	NA	NA	NA	NA	4.22	NA	NA
376	21380	42	59919.858027	1	2003-2004	1	21	3	3	5	4.18	19.01	104	62	2	NA	2	NA	1	5.3	NA	NA	2	2	2	2	2	7.63	2	NA
377	21381	40	6954.386805	2	2003-2004	2	8	1	NA	NA	NA	16.64	100.7	60	NA	NA	2	NA	NA	NA	NA	NA	NA	NA	NA	NA	NA	3.5	NA	NA
378	21382	31	102941.420764	1	2003-2004	2	51	3	5	1	NA	29.57	104	62.7	2	NA	2	NA	1	5.4	88.3	222111.51	2	2	2	2	2	7.42	2	NA
379	21383	36	7341.964919	1	2003-2004	2	2	2	NA	NA	5	15.64	NA	NA	NA	NA	2	NA	NA	NA	NA	NA	NA	NA	NA	NA	NA	NA	NA	NA
380	21384	37	59050.061803	2	2003-2004	1	67	3	3	1	3.6	38.75	138	50	1	1	2	NA	1	6.2	NA	NA	1	2	2	2	2	14.84	1	3
381	21385	33	0	1	2003-2004	1	30	3	3	5	4.79	NA	NA	NA	2	NA	2	NA	NA	NA	NA	NA	2	2	2	2	2	NA	2	NA
382	21386	30	40578.042881	2	2003-2004	1	61	3	2	1	3.6	24.68	138.7	64.7	2	NA	2	NA	1	5.8	NA	NA	2	2	1	1	2	8.38	1	3
383	21387	33	6179.410768	2	2003-2004	2	2	4	NA	NA	0.95	20.34	NA	NA	NA	NA	2	NA	NA	NA	NA	NA	NA	NA	NA	NA	NA	NA	NA	NA
384	21388	31	18050.655757	2	2003-2004	2	17	3	NA	5	0.49	20.14	99.3	57.3	2	NA	2	NA	NA	5.3	104.2	0	NA	NA	NA	NA	NA	6.6	NA	NA
385	21389	38	4916.005014	2	2003-2004	2	14	1	NA	5	1.96	23.1	116.7	49.3	NA	NA	2	NA	NA	4.8	97	12225.37	NA	NA	NA	NA	NA	5.74	NA	NA
386	21390	32	34022.695474	1	2003-2004	2	14	3	NA	5	1.25	17.17	89.3	67.3	NA	NA	2	NA	NA	5.4	102.1	0	NA	NA	NA	NA	NA	5.16	NA	NA
387	21391	34	6072.233406	1	2003-2004	1	77	1	1	3	1	29.72	120.7	58	1	1	2	NA	1	8.1	NA	NA	2	9	9	1	2	12.35	1	3
388	21392	40	3422.211665	2	2003-2004	1	16	1	NA	5	1.01	27.14	112.7	48.7	2	NA	2	NA	NA	5.3	NA	NA	NA	NA	NA	NA	NA	6.58	NA	NA
389	21393	34	54988.200005	2	2003-2004	1	66	3	4	1	4	25.08	115.3	70.7	1	1	2	NA	2	5.5	99.3	121544.79	2	2	2	2	2	8.08	1	3
390	21394	30	28064.106005	1	2003-2004	2	28	4	2	5	0.65	40.94	NA	NA	2	NA	2	NA	NA	5.3	NA	NA	2	2	2	2	2	9.37	2	NA
391	21395	40	3920.763506	2	2003-2004	2	77	1	4	3	1.07	25.22	114.7	55.3	1	1	2	NA	2	5.6	NA	NA	2	1	1	2	2	10.86	2	NA
392	21396	38	4571.807903	2	2003-2004	2	61	1	1	5	0.3	25.11	146	77.3	2	NA	1	1	1	5.6	108.4	13061.02	2	2	2	2	2	6.63	1	1
393	21397	33	10511.879411	2	2003-2004	1	8	4	NA	NA	2.98	17.27	88	0	NA	NA	2	NA	NA	NA	NA	NA	NA	NA	NA	NA	NA	4.17	NA	NA
394	21398	34	61926.276955	2	2003-2004	2	5	3	NA	NA	1.53	15.46	NA	NA	NA	NA	2	NA	NA	NA	NA	NA	NA	NA	NA	NA	NA	4.14	NA	NA
395	21399	37	30009.632491	1	2003-2004	2	42	4	4	1	5	26.91	106.7	76.7	2	NA	2	NA	1	5.7	NA	NA	2	2	2	2	2	6.84	2	NA
396	21400	40	9947.353355	1	2003-2004	2	4	1	NA	NA	2.07	14.44	NA	NA	NA	NA	2	NA	NA	NA	NA	NA	NA	NA	NA	NA	NA	3.67	NA	NA
397	21401	41	5393.01564254102	2	2003-2004	2	18	4	NA	5	1.82	36.03	104.7	47.3	2	NA	2	NA	NA	NA	NA	0	NA	NA	NA	NA	NA	NA	NA	NA
398	21402	39	68014.624075	2	2003-2004	2	10	3	NA	NA	2.55	22.89	113.3	68	NA	NA	2	NA	NA	NA	NA	NA	NA	NA	NA	NA	NA	3.84	NA	NA
399	21403	34	14699.355788	2	2003-2004	2	1	3	NA	NA	0.85	NA	NA	NA	NA	NA	2	NA	NA	NA	NA	NA	NA	NA	NA	NA	NA	NA	NA	NA
400	21404	31	47019.943026	1	2003-2004	2	79	3	4	1	0.93	24.61	NA	NA	2	NA	1	1	1	6.8	NA	NA	2	1	2	1	2	10.95	1	3
401	21405	40	9337.531999	2	2003-2004	2	3	1	NA	NA	2.12	16.24	NA	NA	NA	NA	2	NA	NA	NA	NA	NA	NA	NA	NA	NA	NA	5.17	NA	NA
402	21406	36	14574.671134	2	2003-2004	2	8	4	NA	NA	2.76	18.62	87.3	40	NA	NA	2	NA	NA	NA	NA	NA	NA	NA	NA	NA	NA	5.9	NA	NA
403	21407	29	18372.506941	2	2003-2004	2	78	4	4	2	0.43	32.73	139.3	38	1	1	1	1	2	6.6	107.6	52487.7	2	2	2	2	2	15.58	2	NA
404	21408	34	1742.088705	1	2003-2004	2	0	1	NA	NA	0.63	NA	NA	NA	NA	NA	NA	NA	NA	NA	NA	NA	NA	NA	NA	NA	NA	NA	NA	NA
405	21409	43	19489.988601	1	2003-2004	2	45	1	2	1	0.88	30.15	98	76	2	NA	2	NA	2	5.9	80.8	40879.72	2	2	2	2	2	7.22	1	3
406	21410	42	3992.214554	2	2003-2004	1	14	1	NA	5	0.82	16.53	92	56	NA	NA	2	NA	NA	NA	NA	NA	NA	NA	NA	NA	NA	NA	NA	NA
407	21411	34	5516.21038385561	2	2003-2004	1	17	5	NA	5	3.18	19.07	115	52	2	NA	2	NA	NA	NA	NA	NA	NA	NA	NA	NA	NA	NA	NA	NA
408	21412	40	94186.365258	1	2003-2004	1	59	3	5	3	5	29.67	133.3	79.3	2	NA	2	NA	NA	5.5	91.6	199180.64	2	2	2	2	2	7.57	2	NA
409	21413	32	51894.609777	2	2003-2004	1	23	3	4	5	1.29	33.05	117	63	1	NA	2	NA	2	5.1	92.3	118003.33	2	2	2	2	2	7.38	2	NA
410	21414	31	35324.584097	2	2003-2004	1	18	3	NA	5	1.85	23.81	119.3	70	2	NA	2	NA	NA	4.8	NA	NA	NA	NA	NA	NA	NA	6.25	NA	NA
411	21415	42	5094.94455565483	2	2003-2004	1	17	4	NA	5	0.76	22.09	103.3	48.7	2	NA	2	NA	NA	5.4	84.8	11063.16	NA	NA	NA	NA	NA	7.11	NA	NA
412	21416	31	8183.03964	1	2003-2004	1	15	1	NA	5	1.65	23.25	91.3	65.3	NA	NA	2	NA	NA	4.9	NA	NA	NA	NA	NA	NA	NA	5.73	NA	NA
413	21417	33	5601.63870002905	2	2003-2004	1	18	4	NA	5	0.37	43.6	116	55.3	2	NA	2	NA	NA	5.6	115.5	13544.55	NA	NA	NA	NA	NA	7.92	NA	NA
414	21418	35	27086.178474	2	2003-2004	1	22	4	4	1	NA	20.92	136	84	2	NA	2	NA	1	5.2	99.7	76432.92	2	2	2	2	2	7.4	2	NA
415	21419	34	20523.972594	1	2003-2004	2	58	1	2	1	2.48	28.18	158	72	1	1	2	NA	2	5.2	85.1	50079.57	2	2	2	2	2	7.46	2	NA
416	21420	29	89719.775286	1	2003-2004	1	39	3	4	1	4.35	28.62	134	88	1	NA	2	NA	1	5.4	96.3	0	2	2	2	2	2	10.2	1	2
417	21421	38	4151.604836	2	2003-2004	2	21	1	2	5	0	36.95	124	64	2	NA	2	NA	2	5	NA	NA	2	2	2	2	2	4.31	2	NA
418	21422	36	11280.257199	2	2003-2004	1	5	4	NA	NA	4.09	15.05	NA	NA	NA	NA	2	NA	NA	NA	NA	NA	NA	NA	NA	NA	NA	4.5	NA	NA
419	21423	34	0	2	2003-2004	1	23	3	4	1	4.54	NA	NA	NA	2	NA	2	NA	NA	NA	NA	NA	2	2	2	2	2	NA	2	NA
420	21424	30	30688.287057	2	2003-2004	2	18	3	NA	5	4.47	22.87	90	59.3	2	NA	2	NA	NA	5.6	89.6	73719.77	NA	NA	NA	NA	NA	7.4	NA	NA
421	21425	32	6034.98858909681	1	2003-2004	1	17	4	NA	5	0.07	26.76	116	62.7	2	NA	2	NA	NA	5.4	NA	NA	NA	NA	NA	NA	NA	6.41	NA	NA
422	21426	38	38344.26296	2	2003-2004	2	37	1	1	1	1.41	27.7	116	70	2	NA	2	NA	1	5.2	102.7	106316.4	2	2	2	2	2	5.77	2	NA
423	21427	31	88456.562545	2	2003-2004	1	35	3	4	6	3.01	22.64	112	66.7	2	NA	2	NA	1	5.2	85.5	212493.29	2	2	2	2	2	9.25	1	1
424	21428	34	16705.165118	2	2003-2004	2	2	3	NA	NA	1.33	16.5	NA	NA	NA	NA	2	NA	NA	NA	NA	NA	NA	NA	NA	NA	NA	NA	NA	NA
425	21429	32	109645.610418	1	2003-2004	1	41	3	4	1	4.62	34.13	120	76.7	2	NA	2	NA	1	5.4	NA	NA	2	2	2	2	2	11.47	1	1
426	21430	35	6067.63655229356	1	2003-2004	1	14	4	NA	5	1.26	57.23	134	60	NA	NA	2	NA	NA	5.8	NA	NA	NA	NA	NA	NA	NA	7.04	NA	NA
427	21431	33	73788.600301	2	2003-2004	2	24	3	5	1	2.55	30.17	109.3	61.3	2	NA	2	NA	1	5.1	NA	NA	2	2	2	2	2	5.15	2	NA
428	21432	42	26594.396719	2	2003-2004	1	30	4	3	4	2.85	27.83	120	76	2	NA	2	NA	1	5.3	NA	NA	2	2	2	2	2	9.23	1	1
429	21433	42	49049.093929	2	2003-2004	2	66	3	4	3	3.22	24.06	106	62.7	1	NA	2	NA	1	5.1	NA	NA	2	2	2	2	2	7.78	1	3
430	21434	38	6023.834185	2	2003-2004	2	12	1	NA	NA	1.15	20.9	112	49	NA	NA	2	NA	NA	5.1	NA	NA	NA	NA	NA	NA	NA	4.32	NA	NA
431	21435	43	4450.490064	1	2003-2004	2	19	1	NA	5	0.04	38.7	96	69	9	NA	2	NA	NA	5.7	114.6	11067.7	NA	NA	NA	NA	NA	7.15	NA	NA
432	21436	38	41483.443234	2	2003-2004	2	32	1	3	6	0	34.47	112	58	2	NA	2	NA	1	5.1	96.9	0	2	2	2	2	2	5.56	1	3
433	21437	34	39340.425	1	2003-2004	1	26	1	3	1	2.15	33.94	132.7	76.7	2	NA	2	NA	1	4.9	88.5	90065.61	2	2	2	2	2	9.08	1	1
434	21438	29	42206.222499	1	2003-2004	2	11	3	NA	NA	0.67	29.35	115.3	36.7	NA	NA	2	NA	NA	NA	NA	NA	NA	NA	NA	NA	NA	4.42	NA	NA
435	21439	43	0	2	2003-2004	2	18	1	NA	5	0.45	NA	NA	NA	2	NA	2	NA	NA	NA	NA	NA	NA	NA	NA	NA	NA	NA	NA	NA
436	21440	31	3990.409294	2	2003-2004	1	0	4	NA	NA	0.38	NA	NA	NA	NA	NA	NA	NA	NA	NA	NA	NA	NA	NA	NA	NA	NA	NA	NA	NA
437	21441	35	26556.331319	1	2003-2004	1	37	4	3	3	5	26.02	140	89.3	1	NA	2	NA	1	5.7	NA	NA	2	2	2	2	2	8.12	1	1
438	21442	29	77003.332029	1	2003-2004	1	58	3	5	1	4.48	39.25	126	67.3	1	1	2	NA	1	5.6	NA	NA	2	2	2	2	2	11.21	1	3
439	21443	29	5598.031419	2	2003-2004	2	1	1	NA	NA	2.92	NA	NA	NA	NA	NA	2	NA	NA	NA	NA	NA	NA	NA	NA	NA	NA	NA	NA	NA
440	21444	30	26177.729098	1	2003-2004	1	32	4	3	4	2.23	41.59	127	73	2	NA	2	NA	2	6.1	130.2	73293.03	2	2	2	2	2	7.69	2	NA
441	21445	42	0	1	2003-2004	2	7	1	NA	NA	NA	NA	NA	NA	NA	NA	2	NA	NA	NA	NA	NA	NA	NA	NA	NA	NA	NA	NA	NA
442	21446	33	75579.232396	2	2003-2004	2	23	3	5	5	1.93	20.63	99.3	50.7	2	NA	2	NA	1	4.8	89.3	184975.07	2	2	2	2	2	6.56	2	NA
443	21447	40	0	1	2003-2004	2	65	1	1	1	1.96	NA	NA	NA	2	NA	2	NA	NA	NA	NA	NA	2	2	2	2	2	NA	2	NA
444	21448	33	5979.00739110746	1	2003-2004	1	14	4	NA	5	2.32	30.99	112	62	NA	NA	2	NA	NA	5.3	80.6	14457.01	NA	NA	NA	NA	NA	6.51	NA	NA
445	21449	36	29403.511138	1	2003-2004	2	44	4	3	6	0.31	NA	143.3	64.7	1	2	2	NA	NA	4.7	NA	NA	2	2	2	2	2	14.9	1	1
446	21450	41	53451.327372	2	2003-2004	1	5	3	NA	NA	1.59	13.37	NA	NA	NA	NA	2	NA	NA	NA	NA	NA	NA	NA	NA	NA	NA	3.34	NA	NA
447	21451	29	31163.945339	1	2003-2004	1	13	5	NA	NA	2.45	17.21	113.3	66	NA	NA	2	NA	NA	5.6	95.7	75686.74	NA	NA	NA	NA	NA	5.91	NA	NA
448	21452	31	39334.025516	2	2003-2004	2	14	3	NA	5	2.64	24.87	91.3	46.7	NA	NA	2	NA	NA	5.2	NA	NA	NA	NA	NA	NA	NA	5.04	NA	NA
449	21453	39	31684.515914	2	2003-2004	1	20	1	2	5	1.93	21.94	113	59	NA	NA	2	NA	1	5.2	96.1	76632	2	2	2	2	2	8.31	1	3
450	21454	32	8922.041886	2	2003-2004	2	0	3	NA	NA	1.02	NA	NA	NA	NA	NA	NA	NA	NA	NA	NA	NA	NA	NA	NA	NA	NA	NA	NA	NA
451	21455	30	18003.764433	2	2003-2004	1	84	3	1	2	1.5	26.14	170	88	2	NA	2	NA	2	5.9	NA	NA	1	2	2	2	2	20.53	1	3
452	21456	30	8789.219904	1	2003-2004	1	84	3	5	1	3.3	31.79	132	6	2	NA	1	2	2	6.7	116.9	0	2	2	2	1	2	11.76	2	NA
453	21457	39	11416.607655	1	2003-2004	1	79	4	5	2	2.78	29.39	160	78	2	NA	2	NA	2	5.7	NA	NA	2	2	2	2	2	11.18	2	NA
454	21458	38	15819.190085	1	2003-2004	2	2	3	NA	NA	0.83	18.4	NA	NA	NA	NA	2	NA	NA	NA	NA	NA	NA	NA	NA	NA	NA	NA	NA	NA
455	21459	36	46958.457684	2	2003-2004	1	18	3	NA	5	4.24	17.65	106.7	62.7	2	NA	2	NA	NA	5.1	81.4	114046.3	NA	NA	NA	NA	NA	7.1	NA	NA
456	21460	31	47037.994025	1	2003-2004	1	71	3	4	1	5	23.81	110	86	2	NA	2	NA	1	5.4	101.1	106345.98	1	2	2	1	2	11.68	2	NA
457	21461	40	4257.414632	1	2003-2004	2	0	1	NA	NA	5	NA	NA	NA	NA	NA	NA	NA	NA	NA	NA	NA	NA	NA	NA	NA	NA	NA	NA	NA
458	21462	33	6145.86183214982	2	2003-2004	2	19	4	NA	5	0.48	30.22	105.3	53.3	2	NA	2	NA	NA	4.5	NA	NA	NA	NA	NA	NA	NA	5.17	NA	NA
459	21463	30	5685.85135878585	1	2003-2004	1	12	4	NA	NA	0.46	14.05	NA	NA	NA	NA	2	NA	NA	NA	NA	0	NA	NA	NA	NA	NA	NA	NA	NA
460	21464	43	2173.609674	1	2003-2004	2	0	1	NA	NA	0.45	NA	NA	NA	NA	NA	NA	NA	NA	NA	NA	NA	NA	NA	NA	NA	NA	NA	NA	NA
461	21465	39	26783.578048	2	2003-2004	1	41	4	4	1	1.76	24.68	110	72	2	NA	2	NA	2	4.6	78.2	71762.27	2	2	2	2	2	8.14	1	3
462	21466	42	29264.810557	2	2003-2004	1	28	1	1	1	0.59	30.07	120.7	72	2	NA	2	NA	1	5	99.4	66998.59	2	2	2	2	2	7.09	2	NA
463	21467	36	29096.036417	1	2003-2004	1	39	4	2	5	1.21	NA	154.7	95.3	2	NA	2	NA	2	5.2	94.2	82104.42	2	2	2	2	2	8.16	1	1
464	21468	35	19935.472605	2	2003-2004	1	85	3	4	1	NA	29.14	NA	NA	2	NA	2	NA	1	5.8	NA	NA	2	2	2	2	2	9.2	1	3
465	21469	34	5123.529526	1	2003-2004	1	17	1	NA	5	0.39	20.44	110	70	2	NA	2	NA	NA	5.6	NA	NA	NA	NA	NA	NA	NA	5.24	NA	NA
466	21470	36	6563.90031699375	1	2003-2004	1	13	4	NA	NA	5	15.66	108	41.3	NA	NA	2	NA	NA	5.6	NA	NA	NA	NA	NA	NA	NA	4.24	NA	NA
467	21471	37	60813.57283	1	2003-2004	1	5	3	NA	NA	2.45	18.46	NA	NA	NA	NA	2	NA	NA	NA	NA	NA	NA	NA	NA	NA	NA	7.91	NA	NA
468	21472	32	29124.86179	1	2003-2004	1	45	4	2	6	0.07	23.11	128	94	2	NA	2	NA	1	5.7	94.3	0	2	2	2	2	2	9.93	2	NA
469	21473	43	7280.40581437486	1	2003-2004	2	14	4	NA	5	1.38	16.98	108	49	NA	NA	2	NA	NA	4.7	76.4	17116.08	NA	NA	NA	NA	NA	5.25	NA	NA
470	21474	33	10576.041345	1	2003-2004	2	9	5	NA	NA	0.54	15.57	93.3	60.7	NA	NA	2	NA	NA	NA	NA	NA	NA	NA	NA	NA	NA	5.53	NA	NA
471	21475	39	13689.994769	2	2003-2004	1	9	4	NA	NA	1.75	14.7	96	74	NA	NA	2	NA	NA	NA	NA	NA	NA	NA	NA	NA	NA	5.33	NA	NA
472	21476	34	127044.107073	2	2003-2004	2	47	3	4	1	4.47	26.46	142	89	1	2	2	NA	1	6.5	NA	NA	2	2	2	2	2	4.93	2	NA
473	21477	33	67289.163872	1	2003-2004	1	20	3	3	5	3.93	18.13	106.7	58	2	NA	2	NA	2	4.9	NA	NA	2	2	2	2	2	7.46	2	NA
474	21478	42	5241.327285	1	2003-2004	1	13	1	NA	NA	NA	18.14	109	51	NA	NA	2	NA	NA	NA	NA	0	NA	NA	NA	NA	NA	NA	NA	NA
475	21479	30	0	1	2003-2004	1	5	5	NA	NA	NA	NA	NA	NA	NA	NA	2	NA	NA	NA	NA	NA	NA	NA	NA	NA	NA	NA	NA	NA
476	21480	31	5612.983849	1	2003-2004	1	0	1	NA	NA	0.92	NA	NA	NA	NA	NA	NA	NA	NA	NA	NA	NA	NA	NA	NA	NA	NA	NA	NA	NA
477	21481	43	20954.355408	2	2003-2004	1	19	3	NA	5	0.54	19.17	132	79	2	NA	2	NA	NA	5.1	94.8	50891.08	NA	NA	NA	NA	NA	6.63	NA	NA
478	21482	35	10047.428973	1	2003-2004	1	5	1	NA	NA	NA	15.83	NA	NA	NA	NA	2	NA	NA	NA	NA	NA	NA	NA	NA	NA	NA	5.75	NA	NA
479	21483	43	62469.532948	2	2003-2004	2	27	3	5	1	4.4	26.55	93.3	44.7	2	NA	2	NA	1	4.6	81.9	147811.12	2	2	2	2	2	5.06	1	3
480	21484	37	28441.258242	2	2003-2004	1	55	4	4	1	5	29.45	129.3	73.3	1	NA	2	NA	2	6.2	NA	NA	2	2	2	2	2	9.24	2	NA
481	21485	32	30979.640024	2	2003-2004	1	14	3	NA	5	4.24	18.77	112	44	NA	NA	2	NA	NA	5.1	NA	NA	NA	NA	NA	NA	NA	6.79	NA	NA
482	21486	31	52229.845697	2	2003-2004	2	30	3	1	3	0.92	23.21	90	64	2	NA	2	NA	1	4.8	88.7	127829.02	2	2	2	2	2	7.33	1	1
483	21487	29	5826.46797687611	2	2003-2004	2	14	4	NA	5	3.98	19.86	112	68	NA	NA	2	NA	NA	5.3	92.5	13697.9	NA	NA	NA	NA	NA	4.84	NA	NA
484	21488	41	21942.710108	2	2003-2004	1	16	5	NA	5	1.17	20.75	116	78.7	2	NA	2	NA	NA	NA	NA	NA	NA	NA	NA	NA	NA	NA	NA	NA
485	21489	35	39266.945115	2	2003-2004	1	43	3	1	1	0	35.87	124.7	74	2	NA	1	1	NA	9.7	231.2	96287.26	2	2	2	2	2	8.5	1	1
486	21490	29	62246.912464	2	2003-2004	2	25	3	5	5	5	21.76	114	54	2	NA	2	NA	1	5	NA	NA	2	2	2	2	2	5.89	2	NA
487	21491	36	29096.036417	1	2003-2004	1	31	4	2	5	1.05	25.41	108.7	73.3	2	NA	2	NA	1	5.2	NA	NA	2	2	2	2	2	9.24	2	NA
488	21492	39	0	2	2003-2004	1	3	5	NA	NA	2.12	NA	NA	NA	NA	NA	2	NA	NA	NA	NA	NA	NA	NA	NA	NA	NA	NA	NA	NA
489	21493	37	6745.873442	1	2003-2004	1	16	1	NA	5	5	18.46	112	58	2	NA	2	NA	NA	5.3	NA	NA	NA	NA	NA	NA	NA	6.46	NA	NA
490	21494	32	99243.491856	1	2003-2004	1	30	3	3	3	5	37.24	145.3	95.3	1	NA	2	NA	1	5.4	93.8	225670.12	2	2	2	2	2	6.71	1	3
491	21495	32	30478.692888	1	2003-2004	1	21	4	3	5	0.07	27.01	115	54	2	NA	2	NA	1	5	NA	NA	2	2	2	2	2	9.7	2	NA
492	21496	37	11447.138237	2	2003-2004	1	10	5	NA	NA	0.05	30.58	109	55	NA	NA	2	NA	NA	NA	NA	NA	NA	NA	NA	NA	NA	7.14	NA	NA
493	21497	37	34771.482353	1	2003-2004	1	13	3	NA	NA	1.89	17.33	115	62	NA	NA	2	NA	NA	5.1	83.8	84448.24	NA	NA	NA	NA	NA	5.92	NA	NA
494	21498	30	27832.422027	2	2003-2004	1	18	3	NA	5	3.98	22.69	106	52	2	NA	2	NA	NA	5.3	NA	NA	NA	NA	NA	NA	NA	6.54	NA	NA
495	21499	40	4781.989383	2	2003-2004	1	62	1	1	5	2.58	30.08	113.3	77.3	2	NA	2	NA	2	5.4	91.6	9866.32	2	2	2	1	1	7.5	2	NA
496	21500	37	59014.566736	1	2003-2004	2	66	3	5	2	4.68	24.94	139	65	1	1	2	NA	1	5.6	NA	NA	2	2	1	2	2	6.49	1	3
497	21501	32	67851.155559	2	2003-2004	2	65	3	3	1	2.4	26.13	112.7	64.7	2	NA	2	NA	2	5.6	86.5	148767.69	2	2	2	2	2	9.89	2	NA
498	21502	34	23779.620582	2	2003-2004	1	84	3	1	1	1.28	25.71	147	70	2	NA	3	NA	1	5.7	NA	NA	2	2	1	2	1	13.14	1	3
499	21503	42	2663.399737	2	2003-2004	2	0	1	NA	NA	1.19	NA	NA	NA	NA	NA	NA	NA	NA	NA	NA	NA	NA	NA	NA	NA	NA	NA	NA	NA
500	21504	40	42555.746722	1	2003-2004	2	74	5	4	1	NA	24.1	188	78.7	2	NA	2	NA	2	6.5	102.7	95436.62	2	2	2	2	2	9.04	2	NA
501	21505	34	4747.975963	1	2003-2004	2	18	1	NA	5	0.65	31.89	101.3	64	2	NA	2	NA	NA	5	87.1	11807.51	NA	NA	NA	NA	NA	5.79	NA	NA
502	21506	30	89719.775286	2	2003-2004	1	39	3	3	1	2.29	34.77	110.7	74.7	2	NA	2	NA	1	5.5	NA	NA	2	2	2	2	2	6.3	2	NA
503	21507	36	13104.187323	2	2003-2004	1	3	4	NA	NA	0.8	17.51	NA	NA	NA	NA	2	NA	NA	NA	NA	NA	NA	NA	NA	NA	NA	4.45	NA	NA
504	21508	39	51439.016894	1	2003-2004	2	9	5	NA	NA	5	12.99	NA	NA	NA	NA	2	NA	NA	NA	NA	NA	NA	NA	NA	NA	NA	5.21	NA	NA
505	21509	37	117178.325732	2	2003-2004	2	42	3	4	1	2.92	18.42	101	70	2	NA	2	NA	1	5.2	87.2	266919.41	2	2	2	2	2	6.4	2	NA
506	21510	33	75944.81655	1	2003-2004	2	59	3	4	1	2.29	25.86	125.3	67.3	2	NA	2	NA	1	5.4	80.9	163862.3	2	2	2	2	2	8.03	2	NA
507	21511	29	5281.35667678289	2	2003-2004	2	13	4	NA	NA	1.61	20.88	116	57	NA	NA	2	NA	NA	5.1	82.2	12416.36	NA	NA	NA	NA	NA	5.68	NA	NA
508	21512	31	102941.420764	1	2003-2004	2	51	3	2	1	NA	21.28	150	94	2	NA	2	NA	2	5.2	NA	NA	2	2	2	2	2	7.27	2	NA
509	21513	41	26160.503719	2	2003-2004	1	22	4	5	5	5	30.76	141	0	2	NA	2	NA	2	5	NA	NA	2	2	2	2	2	7.34	2	NA
510	21514	37	30393.73077	1	2003-2004	2	41	4	4	1	5	29.89	127	70	2	NA	2	NA	2	5.1	95.7	64902.89	2	2	2	2	2	8.38	2	NA
511	21515	41	5819.89421010971	2	2003-2004	2	12	4	NA	NA	0.57	21.55	NA	NA	NA	NA	2	NA	NA	5.1	NA	NA	NA	NA	NA	NA	NA	8.68	NA	NA
512	21516	42	3361.920904	1	2003-2004	1	12	1	NA	NA	1.64	17.86	94	62	NA	NA	2	NA	NA	5.2	87.7	7806.13	NA	NA	NA	NA	NA	4.29	NA	NA
513	21517	43	37052.039372	1	2003-2004	2	42	2	1	6	NA	38.88	131	77	2	NA	2	NA	NA	5.3	NA	NA	2	2	2	2	2	5.82	2	NA
514	21518	42	23850.195907	1	2003-2004	2	52	4	5	5	NA	33.64	138	74	2	NA	2	NA	NA	5.8	98.7	56451.69	2	2	2	2	2	14.31	1	1
515	21519	39	59255.052345	1	2003-2004	1	10	3	NA	NA	3.26	17.24	88.7	45.3	NA	NA	2	NA	NA	NA	NA	NA	NA	NA	NA	NA	NA	4.15	NA	NA
516	21520	42	31958.111188	1	2003-2004	2	54	1	4	3	0.1	39.14	111	71	2	NA	1	1	2	NA	NA	NA	2	2	1	1	2	NA	1	3
517	21521	35	81682.641961	1	2003-2004	1	34	3	3	1	4.62	26.84	117.3	75.3	2	NA	2	NA	1	NA	NA	NA	2	2	2	2	2	NA	2	NA
518	21522	39	104299.6548	1	2003-2004	2	47	3	3	1	5	30.28	110.7	64	2	NA	1	2	1	6.2	104.5	255755.28	2	2	2	2	2	6.31	2	NA
519	21523	40	5469.659666	1	2003-2004	2	15	1	NA	5	1.9	22.19	102	50.7	NA	NA	2	NA	NA	5	NA	NA	NA	NA	NA	NA	NA	7.06	NA	NA
520	21524	36	7477.670204	2	2003-2004	1	1	4	NA	NA	1.59	NA	NA	NA	NA	NA	2	NA	NA	NA	NA	NA	NA	NA	NA	NA	NA	NA	NA	NA
521	21525	40	3588.370524	2	2003-2004	1	16	1	NA	5	NA	21.08	NA	NA	2	NA	2	NA	NA	NA	NA	NA	NA	NA	NA	NA	NA	NA	NA	NA
522	21526	42	2719.601124	2	2003-2004	2	0	1	NA	NA	1.86	NA	NA	NA	NA	NA	NA	NA	NA	NA	NA	NA	NA	NA	NA	NA	NA	NA	NA	NA
523	21527	43	5797.628279	1	2003-2004	2	35	1	4	1	0.84	34.18	113.3	64	1	2	2	NA	2	5.4	81.6	15566.68	2	2	2	2	2	4.96	2	NA
524	21528	31	53127.461231	2	2003-2004	1	65	3	3	1	5	28.7	136.7	86.7	1	1	2	NA	2	5.4	108.4	117431.85	2	2	2	2	2	16.14	1	3
525	21529	37	6007.35813317609	1	2003-2004	1	17	4	NA	5	2.39	27.83	132	75	2	NA	2	NA	NA	5	92.6	0	NA	NA	NA	NA	NA	5.73	NA	NA
526	21530	35	20250.891864	1	2003-2004	2	85	3	2	2	1.89	26.99	186.7	73.3	1	1	2	NA	2	5.6	92	0	2	1	2	1	2	10	1	3
527	21531	42	88656.679775	1	2003-2004	2	67	3	3	1	NA	35.04	182.7	78.7	1	1	1	1	2	6.2	NA	NA	2	2	2	2	2	9.82	2	NA
528	21532	42	6849.364644	1	2003-2004	1	13	1	NA	NA	0.59	23.76	113	47	NA	NA	2	NA	NA	5.3	NA	NA	NA	NA	NA	NA	NA	5.52	NA	NA
529	21533	32	135939.355109	2	2003-2004	2	40	3	5	1	2.48	34.14	109.3	79.3	1	1	2	NA	1	4.8	NA	NA	2	2	2	2	2	6.82	2	NA
530	21534	42	27509.763729	1	2003-2004	1	31	1	4	1	1.44	35.53	118	74	2	NA	2	NA	1	4.8	90.9	0	2	2	2	2	2	6.79	1	2
531	21535	29	15700.268778	2	2003-2004	1	0	3	NA	NA	4.77	NA	NA	NA	NA	NA	NA	NA	NA	NA	NA	NA	NA	NA	NA	NA	NA	NA	NA	NA
532	21536	39	4056.517226	1	2003-2004	2	13	1	NA	NA	0.81	19.75	101.3	50	NA	NA	2	NA	NA	5.2	90.1	10087.95	NA	NA	NA	NA	NA	3.75	NA	NA
533	21537	31	24227.975805	2	2003-2004	2	83	3	3	2	0.94	30.14	173.3	49.3	1	1	2	NA	NA	5.7	NA	NA	2	2	2	2	2	11.92	2	NA
534	21538	34	0	1	2003-2004	1	63	1	4	5	1.11	NA	NA	NA	1	NA	2	NA	NA	NA	NA	NA	2	2	2	2	2	NA	1	3
535	21539	40	4530.598652	2	2003-2004	2	14	1	NA	5	1.6	29.78	100.7	39.3	NA	NA	2	NA	NA	5.8	NA	NA	NA	NA	NA	NA	NA	4.92	NA	NA
536	21540	34	41997.239586	2	2003-2004	2	13	3	NA	NA	3.71	30.16	112	76	NA	NA	2	NA	NA	5	87.9	100886.26	NA	NA	NA	NA	NA	6.6	NA	NA
537	21541	31	58381.796822	2	2003-2004	2	61	3	3	1	3.32	35.13	166	102.7	1	2	2	NA	2	5.4	106.9	131419.01	2	2	2	2	2	11.43	1	3
538	21542	38	26787.723875	1	2003-2004	1	58	4	5	1	2.37	30.53	NA	NA	2	NA	2	NA	2	6	NA	NA	2	2	2	2	2	9.1	1	3
539	21543	43	29388.84544	1	2003-2004	1	40	3	5	1	1.15	27.97	106	71.3	2	NA	2	NA	NA	5.4	93.4	62150.07	2	2	2	2	2	7.32	1	1
540	21544	34	44074.601426	2	2003-2004	1	49	5	4	1	0.83	19.48	112	76	1	1	2	NA	1	5.1	NA	NA	2	2	1	2	2	22.59	1	1
541	21545	41	6175.372463	1	2003-2004	1	2	4	NA	NA	1.49	NA	NA	NA	NA	NA	2	NA	NA	NA	NA	NA	NA	NA	NA	NA	NA	NA	NA	NA
542	21546	40	0	2	2003-2004	2	2	1	NA	NA	5	NA	NA	NA	NA	NA	2	NA	NA	NA	NA	NA	NA	NA	NA	NA	NA	NA	NA	NA
543	21547	40	27851.973779	2	2003-2004	1	21	1	3	5	NA	25.6	124	58	2	NA	2	NA	1	5.2	NA	NA	2	2	2	2	2	6.69	2	NA
544	21548	41	4561.17091454673	1	2003-2004	1	17	4	NA	5	0.39	17.66	NA	NA	2	NA	2	NA	NA	5.1	NA	NA	NA	NA	NA	NA	NA	5.04	NA	NA
545	21549	37	11447.138237	2	2003-2004	1	6	4	NA	NA	1.36	16.89	NA	NA	NA	NA	2	NA	NA	NA	NA	NA	NA	NA	NA	NA	NA	4.63	NA	NA
546	21550	35	10815.965742	2	2003-2004	1	6	1	NA	NA	0.83	16.01	NA	NA	NA	NA	2	NA	NA	NA	NA	NA	NA	NA	NA	NA	NA	3.3	NA	NA
547	21551	37	89282.02497	1	2003-2004	2	38	3	4	6	0.67	18.14	95.3	64.7	2	NA	2	NA	1	5.2	86.1	218511.73	2	2	2	2	2	12.48	1	1
548	21552	43	15351.222987	2	2003-2004	2	71	4	4	3	0.68	23.41	122	75	2	NA	2	NA	2	5.5	NA	NA	2	2	2	2	2	7.99	1	3
549	21553	34	42041.874784	1	2003-2004	1	36	1	4	5	5	27.31	113.3	72	2	NA	2	NA	1	5.7	81.6	98304.48	2	2	2	2	2	6.63	2	NA
550	21554	34	52004.923756	2	2003-2004	1	71	5	5	1	5	20.32	150	74.7	1	1	2	NA	2	5.7	112.1	117575.48	2	1	9	2	2	10.55	2	NA
551	21555	29	12145.825599	1	2003-2004	1	1	3	NA	NA	0.67	NA	NA	NA	NA	NA	2	NA	NA	NA	NA	NA	NA	NA	NA	NA	NA	NA	NA	NA
552	21556	34	4140.159139	1	2003-2004	1	75	1	1	1	0.82	25.89	136.7	73.3	1	NA	2	NA	1	NA	NA	NA	2	2	2	2	2	NA	1	1
553	21557	31	28398.567943	1	2003-2004	2	85	3	4	2	2.58	23.07	145	63	1	1	2	NA	2	5.3	NA	NA	2	2	2	2	1	11.42	2	NA
554	21558	34	4864.383369	1	2003-2004	1	68	1	2	1	0.83	42.32	125	82	2	NA	2	NA	1	5.5	NA	NA	2	2	2	2	2	16.69	1	3
555	21559	41	25544.629558	1	2003-2004	1	33	4	3	1	1.38	46.25	NA	NA	2	NA	2	NA	2	5.7	NA	NA	2	2	2	2	2	8.61	2	NA
556	21560	41	7719.234992	2	2003-2004	2	4	4	NA	NA	1.82	17.28	NA	NA	NA	NA	2	NA	NA	NA	NA	NA	NA	NA	NA	NA	NA	NA	NA	NA
557	21561	31	40275.459908	2	2003-2004	2	75	3	1	2	1.07	26.49	226	64	2	NA	2	NA	NA	5.9	NA	NA	2	2	2	2	2	9.64	1	3
558	21562	43	22752.883002	1	2003-2004	2	66	2	1	5	0.8	31.78	163.3	68	1	1	2	NA	1	5.7	97.9	47460.66	2	2	2	2	2	7.31	1	3
559	21563	40	4318.507169	2	2003-2004	2	18	1	NA	5	1.6	21	98	61.3	2	NA	2	NA	NA	5.1	85.1	10739.48	NA	NA	NA	NA	NA	4.94	NA	NA
560	21564	37	5529.32077855819	2	2003-2004	1	17	4	NA	5	0.53	17.93	108	63	2	NA	2	NA	NA	5.2	92.3	12006.37	NA	NA	NA	NA	NA	5.66	NA	NA
561	21565	32	5415.65892246005	2	2003-2004	2	15	4	NA	5	5	28.43	100	60	NA	NA	2	NA	NA	4.9	67.6	0	NA	NA	NA	NA	NA	9.69	NA	NA
562	21566	29	70407.257931	2	2003-2004	2	50	3	4	2	3.6	28.38	112	76	2	NA	2	NA	2	4.9	NA	NA	2	2	2	2	2	6.58	1	3
563	21567	32	45675.053264	1	2003-2004	2	14	3	NA	5	2.46	19.08	106	56.7	NA	NA	2	NA	NA	4.9	NA	NA	NA	NA	NA	NA	NA	5.71	NA	NA
564	21568	34	126609.736729	1	2003-2004	2	43	3	4	1	5	22.45	124	78.7	1	1	2	NA	1	4.9	77.7	288403.14	2	2	2	2	2	8.82	2	NA
565	21569	29	32917.183275	1	2003-2004	1	19	3	NA	1	0.72	22.28	102.7	64	2	NA	2	NA	NA	5.1	81.9	79944.77	NA	NA	NA	NA	NA	6.25	NA	NA
566	21570	31	15005.595849	1	2003-2004	1	8	1	NA	NA	1.36	18.06	95	62	NA	NA	2	NA	NA	NA	NA	NA	NA	NA	NA	NA	NA	6.08	NA	NA
567	21571	32	122040.535888	2	2003-2004	1	46	3	3	1	5	29.21	144	86	2	NA	2	NA	1	5.4	NA	NA	2	2	2	1	2	8.38	1	1
568	21572	41	6578.71393	2	2003-2004	2	0	2	NA	NA	0.16	NA	NA	NA	NA	NA	NA	NA	NA	NA	NA	NA	NA	NA	NA	NA	NA	NA	NA	NA
569	21573	40	4565.690963	2	2003-2004	2	13	1	NA	NA	1.84	16.82	NA	NA	NA	NA	2	NA	NA	4.9	NA	NA	NA	NA	NA	NA	NA	3.3	NA	NA
570	21574	39	26274.644026	2	2003-2004	2	83	3	1	2	3.76	25.64	134	62	2	NA	2	NA	2	5.7	NA	NA	2	2	2	2	2	9.3	2	NA
571	21575	40	8606.024285	2	2003-2004	2	7	1	NA	NA	1.6	14.83	NA	NA	NA	NA	2	NA	NA	NA	NA	NA	NA	NA	NA	NA	NA	3.14	NA	NA
572	21576	41	44541.417978	2	2003-2004	2	48	5	2	1	1.29	25.53	140.7	97.3	2	NA	2	NA	2	7	NA	NA	2	2	2	2	2	5.22	2	NA
573	21577	39	20504.043101	2	2003-2004	1	81	3	4	1	5	20.9	NA	NA	1	1	2	NA	NA	5.2	89.2	46356.63	2	2	1	1	2	9.12	1	3
574	21578	42	7209.27616	1	2003-2004	2	3	4	NA	NA	0.1	15.92	NA	NA	NA	NA	2	NA	NA	NA	NA	NA	NA	NA	NA	NA	NA	5.64	NA	NA
575	21579	31	50306.121021	2	2003-2004	1	10	3	NA	NA	0.89	14.05	102	34	NA	NA	2	NA	NA	NA	NA	NA	NA	NA	NA	NA	NA	5.75	NA	NA
576	21580	38	5824.172834	2	2003-2004	1	13	1	NA	NA	0.74	17.73	104	49	NA	NA	2	NA	NA	5	NA	NA	NA	NA	NA	NA	NA	6.56	NA	NA
577	21581	40	7230.388871	2	2003-2004	2	2	1	NA	NA	1.34	16.62	NA	NA	NA	NA	2	NA	NA	NA	NA	NA	NA	NA	NA	NA	NA	NA	NA	NA
578	21582	32	53572.277625	1	2003-2004	2	77	3	3	5	2.67	21.32	140	68.7	2	NA	2	NA	2	5.7	90.9	120142.58	2	2	2	2	2	11.06	1	3
579	21583	35	24702.742458	1	2003-2004	1	43	4	5	1	1.62	28.88	112.7	80.7	2	NA	2	NA	1	5.9	NA	NA	2	2	2	2	2	11.47	2	NA
580	21584	40	1692.168138	2	2003-2004	1	0	1	NA	NA	0.57	NA	NA	NA	NA	NA	NA	NA	NA	NA	NA	NA	NA	NA	NA	NA	NA	NA	NA	NA
581	21585	29	4856.21587893642	2	2003-2004	1	14	4	NA	5	1.61	18.86	NA	NA	NA	NA	2	NA	NA	5.4	87.9	0	NA	NA	NA	NA	NA	5.63	NA	NA
582	21586	33	19851.657224	2	2003-2004	2	75	4	4	3	2.87	41.02	157.3	94	1	1	1	2	1	6.9	188.6	0	1	2	1	1	2	9.87	2	NA
583	21587	40	1692.168138	2	2003-2004	1	0	1	NA	NA	0.59	NA	NA	NA	NA	NA	NA	NA	NA	NA	NA	NA	NA	NA	NA	NA	NA	NA	NA	NA
584	21588	37	0	2	2003-2004	2	20	3	4	5	0.86	NA	NA	NA	2	NA	2	NA	NA	NA	NA	NA	2	2	2	2	2	NA	2	NA
585	21589	33	16885.599745	1	2003-2004	1	56	1	4	2	4.9	32.16	134	77.3	2	NA	2	NA	1	5.5	NA	NA	2	2	2	2	2	9.12	1	1
586	21590	41	7504.880618	2	2003-2004	1	2	1	NA	NA	1.41	17.99	NA	NA	NA	NA	2	NA	NA	NA	NA	NA	NA	NA	NA	NA	NA	NA	NA	NA
587	21591	36	0	1	2003-2004	1	36	4	1	5	2.23	NA	NA	NA	2	NA	2	NA	NA	NA	NA	NA	2	2	2	2	2	NA	1	1
588	21592	43	95875.865566	2	2003-2004	1	53	3	4	1	3.26	25.04	112.7	57.3	2	NA	2	NA	2	5	88.6	202753.51	2	2	2	2	2	11.77	1	1
589	21593	34	120287.003414	2	2003-2004	1	42	3	2	1	3.19	20.63	115	86	2	NA	2	NA	1	NA	NA	NA	2	2	2	2	2	NA	1	3
590	21594	39	55733.010178	1	2003-2004	1	3	3	NA	NA	5	15.97	NA	NA	NA	NA	2	NA	NA	NA	NA	NA	NA	NA	NA	NA	NA	NA	NA	NA
591	21595	30	39941.793779	1	2003-2004	1	7	3	NA	NA	1.24	15.9	NA	NA	NA	NA	2	NA	NA	NA	NA	NA	NA	NA	NA	NA	NA	NA	NA	NA
592	21596	38	15596.846123	2	2003-2004	1	7	1	NA	NA	0.08	18.05	NA	NA	NA	NA	2	NA	NA	NA	NA	NA	NA	NA	NA	NA	NA	4.51	NA	NA
593	21597	39	0	2	2003-2004	2	5	3	NA	NA	5	NA	NA	NA	NA	NA	2	NA	NA	NA	NA	NA	NA	NA	NA	NA	NA	NA	NA	NA
594	21598	30	68985.000292	2	2003-2004	2	55	3	5	1	5	28.83	123.3	73.3	1	1	2	NA	1	5.7	101.1	170413.84	2	2	2	2	2	6.3	1	3
595	21599	34	4948.407287	1	2003-2004	1	17	1	NA	5	1.98	22.75	122	49.3	2	NA	2	NA	NA	4.9	NA	NA	NA	NA	NA	NA	NA	7.29	NA	NA
596	21600	43	6365.574157	2	2003-2004	2	6	1	NA	NA	0.81	14.37	NA	NA	NA	NA	2	NA	NA	NA	NA	NA	NA	NA	NA	NA	NA	3.65	NA	NA
597	21601	37	10790.763489	1	2003-2004	1	3	4	NA	NA	0.33	17.14	NA	NA	NA	NA	2	NA	NA	NA	NA	NA	NA	NA	NA	NA	NA	NA	NA	NA
598	21602	34	3050.313147	1	2003-2004	2	0	1	NA	NA	1.46	NA	NA	NA	NA	NA	NA	NA	NA	NA	NA	NA	NA	NA	NA	NA	NA	NA	NA	NA
599	21603	35	92434.095111	1	2003-2004	1	48	3	5	3	5	27.02	131.3	82	2	NA	2	NA	1	NA	NA	0	2	2	2	2	2	NA	1	1
600	21604	35	0	1	2003-2004	1	9	2	NA	NA	1.39	NA	NA	NA	NA	NA	2	NA	NA	NA	NA	NA	NA	NA	NA	NA	NA	NA	NA	NA
601	21605	29	14426.855881	1	2003-2004	1	78	3	2	1	0.82	26.65	124	66	2	NA	2	NA	2	5.4	NA	NA	2	2	2	2	2	10.47	2	NA
602	21606	41	9494.987613	1	2003-2004	2	6	5	NA	NA	1.39	21.79	NA	NA	NA	NA	2	NA	NA	NA	NA	NA	NA	NA	NA	NA	NA	5.48	NA	NA
603	21607	42	26934.782827	2	2003-2004	1	39	4	3	1	0.76	22.86	116	86	2	NA	3	NA	NA	NA	NA	0	2	2	2	2	2	NA	2	NA
604	21608	38	31394.677706	1	2003-2004	1	12	3	NA	NA	1.21	28.35	118.7	64	NA	NA	2	NA	NA	5.3	82.9	76247.12	NA	NA	NA	NA	NA	6.62	NA	NA
605	21609	40	6082.837474	2	2003-2004	1	1	1	NA	NA	0	NA	NA	NA	NA	NA	2	NA	NA	NA	NA	NA	NA	NA	NA	NA	NA	NA	NA	NA
606	21610	40	29774.428571	1	2003-2004	1	75	5	4	1	NA	21.77	160	67.3	1	1	1	2	2	7.4	124.7	0	2	2	2	1	2	9.16	2	NA
607	21611	35	27180.458313	1	2003-2004	2	45	4	3	5	2.56	43.49	NA	NA	1	1	2	NA	2	6.6	NA	NA	2	2	2	2	2	7.26	2	NA
608	21612	34	3050.313147	1	2003-2004	2	0	1	NA	NA	3.04	NA	NA	NA	NA	NA	NA	NA	NA	NA	NA	NA	NA	NA	NA	NA	NA	NA	NA	NA
609	21613	33	28901.26842	1	2003-2004	1	23	1	5	6	4.12	28	104.7	62	2	NA	2	NA	1	5.1	NA	NA	2	2	2	2	2	7.71	2	NA
610	21614	41	23972.153366	2	2003-2004	1	50	4	4	5	0.64	23.4	108	72	2	NA	2	NA	2	5.3	NA	NA	2	2	2	2	2	11.42	1	3
611	21615	34	5123.529526	1	2003-2004	1	13	1	NA	NA	3.1	21.33	99.3	34	NA	NA	2	NA	NA	5	88.9	11896.45	NA	NA	NA	NA	NA	4.77	NA	NA
612	21616	33	9854.445102	2	2003-2004	2	7	1	NA	NA	0.89	16.57	NA	NA	NA	NA	2	NA	NA	NA	NA	NA	NA	NA	NA	NA	NA	3.84	NA	NA
613	21617	39	54422.296723	2	2003-2004	2	10	5	NA	NA	2.23	19.5	96.7	53.3	NA	NA	2	NA	NA	NA	NA	NA	NA	NA	NA	NA	NA	5.7	NA	NA
614	21618	42	21676.060068	1	2003-2004	1	43	4	1	1	0.18	23.04	106	68	2	NA	1	1	1	11.5	232	61925.49	2	2	2	2	2	6.65	2	NA
615	21619	29	22957.073725	1	2003-2004	2	81	3	3	1	2.97	19.98	144.7	66.7	1	1	2	NA	1	5.6	101.3	51484.13	2	2	2	2	2	10.56	2	NA
616	21620	32	53885.109932	1	2003-2004	1	66	3	3	5	3.34	21.31	125.3	80.7	2	NA	2	NA	1	5.3	161.1	121826.31	2	2	2	2	2	6.14	1	3
617	21621	32	53845.106656	1	2003-2004	2	48	3	3	4	1.78	28	150.7	66	2	NA	2	NA	1	5.3	NA	NA	2	2	2	2	2	5.63	1	1
618	21622	38	6630.9278932275	1	2003-2004	2	19	4	NA	5	0.43	32	104	15	2	NA	2	NA	NA	4.8	NA	NA	NA	NA	NA	NA	NA	4.01	NA	NA
619	21623	39	23572.411862	2	2003-2004	2	85	3	1	2	2.58	30.12	114	53	1	1	2	NA	2	6.5	133.9	49170.13	2	1	2	1	2	19.28	1	3
620	21624	41	4689.792434	2	2003-2004	2	0	4	NA	NA	1.09	NA	NA	NA	NA	NA	NA	NA	NA	NA	NA	NA	NA	NA	NA	NA	NA	NA	NA	NA
621	21625	34	41312.756131	2	2003-2004	1	50	3	2	1	1.28	21.07	150.7	78	2	NA	2	NA	1	5.3	106.5	92234.89	2	2	2	2	2	11.21	1	1
622	21626	41	11991.901535	1	2003-2004	1	9	4	NA	NA	0.39	17.58	104	50	NA	NA	2	NA	NA	NA	NA	NA	NA	NA	NA	NA	NA	5.55	NA	NA
623	21627	38	31102.858551	1	2003-2004	2	12	3	NA	NA	0.58	21.3	102	59.3	NA	NA	2	NA	NA	5.1	NA	NA	NA	NA	NA	NA	NA	5.82	NA	NA
624	21628	41	12553.055642	1	2003-2004	1	10	4	NA	NA	0.87	NA	NA	NA	NA	NA	2	NA	NA	NA	NA	NA	NA	NA	NA	NA	NA	NA	NA	NA
625	21629	43	9256.4053	1	2003-2004	1	10	1	NA	NA	2.27	15.6	103.3	26	NA	NA	2	NA	NA	NA	NA	NA	NA	NA	NA	NA	NA	4.36	NA	NA
626	21630	43	26985.21608	2	2003-2004	2	63	3	1	3	0.77	31.71	134	64	1	1	1	2	2	7.2	150.8	0	2	2	2	2	2	11.16	1	3
627	21631	33	5852.933486	2	2003-2004	2	2	4	NA	NA	0.64	15.89	NA	NA	NA	NA	2	NA	NA	NA	NA	NA	NA	NA	NA	NA	NA	NA	NA	NA
628	21632	30	17841.242969	1	2003-2004	2	81	4	1	2	1.65	28.25	145	73	1	1	2	NA	2	7.5	NA	NA	2	2	2	2	2	9.3	2	NA
629	21633	38	10715.361273	1	2003-2004	1	3	2	NA	NA	0.8	16.42	NA	NA	NA	NA	2	NA	NA	NA	NA	NA	NA	NA	NA	NA	NA	3.79	NA	NA
630	21634	30	38911.450112	1	2003-2004	2	17	3	NA	5	3.48	30.37	138	71	1	1	2	NA	NA	4.7	NA	NA	NA	NA	NA	NA	NA	7.66	NA	NA
631	21635	34	57330.388985	2	2003-2004	2	65	5	4	1	2.8	37.3	117.3	74	1	1	1	2	1	6.2	126.3	163784.95	1	2	1	1	2	9.58	2	NA
632	21636	30	79667.509941	2	2003-2004	2	22	3	2	6	3.34	24.65	116	40	2	NA	2	NA	1	4.7	NA	NA	2	2	2	2	2	4.8	1	3
633	21637	32	43673.851671	1	2003-2004	1	43	3	3	5	1.11	25.17	123.3	78	2	NA	1	2	NA	9.8	367.8	0	2	2	2	2	2	8.4	2	NA
634	21638	32	24272.526522	2	2003-2004	1	4	3	NA	NA	1.21	19.12	NA	NA	NA	NA	2	NA	NA	NA	NA	NA	NA	NA	NA	NA	NA	4.7	NA	NA
635	21639	36	77205.716513	1	2003-2004	2	20	2	1	5	1.07	NA	NA	NA	2	NA	2	NA	NA	5.3	64.7	188955.78	2	2	2	2	2	4.57	2	NA
636	21640	40	4183.318332	2	2003-2004	1	16	1	NA	5	0.83	25.16	103.3	40.7	2	NA	2	NA	NA	5	89.6	9713.35	NA	NA	NA	NA	NA	5.8	NA	NA
637	21641	38	16116.819929	2	2003-2004	1	4	1	NA	NA	2.91	14.29	NA	NA	NA	NA	2	NA	NA	NA	NA	NA	NA	NA	NA	NA	NA	5.16	NA	NA
638	21642	36	41247.034872	1	2003-2004	2	19	3	NA	5	0.78	24.76	107.3	59.3	2	NA	2	NA	NA	4.9	86.6	99084.11	NA	NA	NA	NA	NA	6.37	NA	NA
639	21643	38	4348.459361	1	2003-2004	2	62	1	1	2	0.94	31.96	124	69.3	1	1	2	NA	2	5.1	99.5	9546.66	2	2	2	2	2	12.35	2	NA
640	21644	42	25260.417316	2	2003-2004	2	35	1	1	1	1.44	27.28	116	70	1	NA	2	NA	NA	5.7	NA	NA	2	2	2	2	2	4.69	2	NA
641	21645	33	26503.360561	1	2003-2004	1	39	4	3	1	4.64	28.08	108.7	65.3	2	NA	2	NA	1	5.8	NA	NA	2	2	2	2	2	5.15	1	1
642	21646	41	25321.513094	1	2003-2004	1	29	4	2	6	0	25.47	133	79	2	NA	2	NA	1	5.2	NA	NA	2	2	2	2	2	7.19	2	NA
643	21647	33	41735.017792	2	2003-2004	2	16	3	NA	5	1.6	43.17	105	60	2	NA	2	NA	NA	5.6	NA	NA	NA	NA	NA	NA	NA	6.09	NA	NA
644	21648	40	7243.189864	1	2003-2004	1	1	1	NA	NA	4.35	NA	NA	NA	NA	NA	2	NA	NA	NA	NA	NA	NA	NA	NA	NA	NA	NA	NA	NA
645	21649	41	3782.013202	1	2003-2004	1	13	1	NA	NA	0	32.84	111.3	61.3	NA	NA	2	NA	NA	5.4	94.5	8781.55	NA	NA	NA	NA	NA	6.92	NA	NA
646	21650	33	34858.272836	2	2003-2004	2	13	3	NA	NA	3.6	20.41	106.7	51.3	NA	NA	2	NA	NA	5.1	94.2	83736.95	NA	NA	NA	NA	NA	4.12	NA	NA
647	21651	33	43240.999338	2	2003-2004	2	9	3	NA	NA	1.04	14.77	98	34	NA	NA	2	NA	NA	NA	NA	NA	NA	NA	NA	NA	NA	4.8	NA	NA
648	21652	38	26449.196212	1	2003-2004	1	42	4	3	5	1.34	34.86	138.7	76	2	NA	2	NA	1	6.2	NA	NA	2	2	2	2	2	7.37	1	1
649	21653	42	0	1	2003-2004	2	0	1	NA	NA	3.6	NA	NA	NA	NA	NA	NA	NA	NA	NA	NA	NA	NA	NA	NA	NA	NA	NA	NA	NA
650	21654	33	0	1	2003-2004	1	41	4	4	1	0.16	NA	NA	NA	2	NA	2	NA	NA	NA	NA	NA	2	2	2	2	2	NA	2	NA
651	21655	30	9936.931225	2	2003-2004	1	82	3	4	1	1.57	NA	NA	NA	1	1	1	1	2	6.2	NA	NA	2	2	2	2	1	12.36	2	NA
652	21656	29	24396.920561	1	2003-2004	1	18	3	NA	5	1.46	36.23	131.3	57.3	2	NA	2	NA	NA	5.1	96	59251.92	NA	NA	NA	NA	NA	9.41	NA	NA
653	21657	33	7672.092371	1	2003-2004	2	10	1	NA	NA	0.65	30.86	97.3	43.3	NA	NA	2	NA	NA	NA	NA	NA	NA	NA	NA	NA	NA	4.03	NA	NA
654	21658	30	24042.837777	1	2003-2004	1	45	4	3	6	1.78	31.54	164	97	2	NA	2	NA	2	5.4	NA	NA	2	2	2	2	2	11.94	2	NA
655	21659	42	5988.321831	2	2003-2004	1	15	1	NA	5	0.95	25.59	98	66	NA	NA	2	NA	NA	4.8	NA	NA	NA	NA	NA	NA	NA	7.56	NA	NA
656	21660	31	51812.255981	2	2003-2004	2	41	3	3	1	0.75	24.76	102	68	2	NA	2	NA	2	5.2	NA	NA	2	2	2	2	2	10.53	1	1
657	21661	31	112659.120175	2	2003-2004	1	40	3	2	1	2.18	30.84	131.3	78.7	1	1	2	NA	1	5.5	96.6	264076.91	2	2	2	2	2	7.1	1	2
658	21662	43	5462.757436	1	2003-2004	2	1	1	NA	NA	0.64	NA	NA	NA	NA	NA	2	NA	NA	NA	NA	NA	NA	NA	NA	NA	NA	NA	NA	NA
659	21663	32	55675.521172	2	2003-2004	1	29	3	2	6	2.69	20.94	NA	NA	2	NA	2	NA	NA	NA	NA	0	2	2	2	2	2	NA	1	1
660	21664	36	7194.70798244409	2	2003-2004	1	19	4	NA	5	1.06	21.38	97	60	2	NA	2	NA	NA	5.4	NA	NA	NA	NA	NA	NA	NA	7.6	NA	NA
661	21665	35	8451.368581	1	2003-2004	2	10	4	NA	NA	0.14	17.86	106.7	54	NA	NA	2	NA	NA	NA	NA	NA	NA	NA	NA	NA	NA	8.04	NA	NA
662	21666	33	16295.793802	2	2003-2004	2	66	4	3	5	3.01	30.12	196.7	59.3	1	2	2	NA	1	6.2	101.7	41493.99	2	2	2	2	2	9.42	2	NA
663	21667	29	31080.220418	1	2003-2004	2	60	3	3	3	0.59	22.13	121.3	61.3	2	NA	2	NA	1	5.3	96.8	69701.31	2	2	2	2	2	12.37	1	1
664	21668	42	6252.887243	1	2003-2004	1	31	4	4	1	4.08	26.17	125	76	2	NA	2	NA	1	NA	NA	NA	2	2	2	2	2	NA	2	NA
665	21669	42	6405.617513	2	2003-2004	2	14	1	NA	5	4.52	26.89	102.7	71.3	NA	NA	2	NA	NA	NA	NA	0	NA	NA	NA	NA	NA	NA	NA	NA
666	21670	32	17304.245075	1	2003-2004	2	1	3	NA	NA	0.95	NA	NA	NA	NA	NA	2	NA	NA	NA	NA	NA	NA	NA	NA	NA	NA	NA	NA	NA
667	21671	41	49333.128122	2	2003-2004	2	7	3	NA	NA	1.59	18.97	NA	NA	NA	NA	2	NA	NA	NA	NA	NA	NA	NA	NA	NA	NA	NA	NA	NA
668	21672	40	40236.348038	2	2003-2004	2	61	3	4	1	4.8	33.94	119.3	66	1	1	2	NA	2	6	NA	NA	2	2	2	2	2	10.66	2	NA
669	21673	41	5458.229232	1	2003-2004	1	15	1	NA	5	NA	20.99	97	72	NA	NA	2	NA	NA	5.3	97.8	12673.6	NA	NA	NA	NA	NA	5.38	NA	NA
670	21674	41	5870.719305	2	2003-2004	1	14	1	NA	5	0.66	24.24	96.7	52.7	NA	NA	2	NA	NA	NA	NA	NA	NA	NA	NA	NA	NA	NA	NA	NA
671	21675	30	80489.514464	2	2003-2004	1	31	3	5	1	3.25	29.75	111	64	2	NA	2	NA	1	5.1	86.7	186931.54	2	2	2	2	2	7.61	2	NA
672	21676	36	8033.89252469966	2	2003-2004	2	14	4	NA	5	1.06	20.52	90	48	NA	NA	2	NA	NA	4.8	NA	NA	NA	NA	NA	NA	NA	4.97	NA	NA
673	21677	41	24556.072808	2	2003-2004	2	13	2	NA	NA	0.36	29.29	110	44	NA	NA	3	NA	NA	5.3	NA	NA	NA	NA	NA	NA	NA	4.7	NA	NA
674	21678	29	27012.986126	2	2003-2004	1	73	3	4	1	4.95	29.46	150	52	1	1	2	NA	2	5.8	NA	NA	2	2	2	2	2	12.41	1	3
675	21679	31	50306.121021	2	2003-2004	1	11	3	NA	NA	0.89	17.08	104	54	NA	NA	2	NA	NA	NA	NA	NA	NA	NA	NA	NA	NA	NA	NA	NA
676	21680	32	18286.630774	2	2003-2004	1	2	3	NA	NA	0	15.84	NA	NA	NA	NA	2	NA	NA	NA	NA	NA	NA	NA	NA	NA	NA	NA	NA	NA
677	21681	36	94076.371685	1	2003-2004	1	54	2	5	1	2.72	30.52	NA	NA	2	NA	2	NA	1	5.6	NA	NA	2	2	2	2	2	7.3	2	NA
678	21682	34	6072.233406	1	2003-2004	1	70	1	1	1	0.7	26.18	178	64	2	NA	1	1	1	7.7	119.7	17347.53	2	2	2	2	2	9.05	1	3
679	21683	40	76409.398045	1	2003-2004	2	24	3	4	5	NA	27.2	119.3	67.3	2	NA	2	NA	NA	5.3	91.1	180794.67	2	2	2	2	2	5.83	2	NA
680	21684	29	27606.757716	1	2003-2004	2	15	3	NA	5	0.67	21.92	99.3	61.3	NA	NA	2	NA	NA	5.1	NA	NA	NA	NA	NA	NA	NA	8.58	NA	NA
681	21685	31	50346.131066	2	2003-2004	2	49	3	5	3	1.25	29.21	96.7	53.3	1	1	2	NA	1	5.7	97	108629.3	2	2	2	2	2	8.66	1	1
682	21686	40	4256.437142	1	2003-2004	1	17	1	NA	5	0.41	21.73	106.7	53.3	NA	NA	2	NA	NA	5.3	NA	NA	NA	NA	NA	NA	NA	14.45	NA	NA
683	21687	31	18499.642511	1	2003-2004	1	2	3	NA	NA	1.09	17.07	NA	NA	NA	NA	2	NA	NA	NA	NA	NA	NA	NA	NA	NA	NA	NA	NA	NA
684	21688	35	38505.255263	1	2003-2004	2	12	3	NA	NA	5	15.17	101.3	62	NA	NA	2	NA	NA	NA	NA	NA	NA	NA	NA	NA	NA	NA	NA	NA
685	21689	32	4693.165267	1	2003-2004	1	0	5	NA	NA	2.06	NA	NA	NA	NA	NA	NA	NA	NA	NA	NA	NA	NA	NA	NA	NA	NA	NA	NA	NA
686	21690	31	47905.403207	2	2003-2004	1	26	3	3	5	1.28	26.51	134	87	2	NA	2	NA	2	5.4	NA	NA	2	2	2	2	2	6.16	1	1
687	21691	34	3409.928096	1	2003-2004	1	72	1	2	1	2.06	29.16	142	74	1	1	2	NA	1	5.4	NA	NA	2	2	2	2	2	12.62	1	3
688	21692	35	18473.063989	2	2003-2004	2	0	3	NA	NA	5	NA	NA	NA	NA	NA	NA	NA	NA	NA	NA	NA	NA	NA	NA	NA	NA	NA	NA	NA
689	21693	37	10999.573893	1	2003-2004	2	3	4	NA	NA	1.49	14.88	NA	NA	NA	NA	2	NA	NA	NA	NA	NA	NA	NA	NA	NA	NA	NA	NA	NA
690	21694	32	13868.568204	2	2003-2004	1	9	1	NA	NA	NA	32.04	100	44	NA	NA	2	NA	NA	NA	NA	NA	NA	NA	NA	NA	NA	3.66	NA	NA
691	21695	41	9165.014	1	2003-2004	1	4	4	NA	NA	1.24	15.13	NA	NA	NA	NA	2	NA	NA	NA	NA	NA	NA	NA	NA	NA	NA	4.91	NA	NA
692	21696	36	46958.457684	2	2003-2004	1	16	3	NA	5	5	18.91	114.7	57.3	2	NA	2	NA	NA	NA	NA	NA	NA	NA	NA	NA	NA	NA	NA	NA
693	21697	41	9442.815144	1	2003-2004	1	10	4	NA	NA	0.89	15.36	104	64	NA	NA	2	NA	NA	NA	NA	NA	NA	NA	NA	NA	NA	4.79	NA	NA
694	21698	34	55106.058721	2	2003-2004	2	6	3	NA	NA	0.95	18.26	NA	NA	NA	NA	2	NA	NA	NA	NA	NA	NA	NA	NA	NA	NA	3.88	NA	NA
695	21699	29	29531.240178	2	2003-2004	1	70	3	4	1	2.64	28.15	NA	NA	2	NA	2	NA	1	5.5	107.2	69113.06	2	1	2	2	2	9.93	1	3
696	21700	38	35402.973416	1	2003-2004	2	19	3	NA	5	0.3	43.12	114	62	2	NA	2	NA	NA	4.9	89.4	94702.33	NA	NA	NA	NA	NA	5.06	NA	NA
697	21701	41	9065.401275	1	2003-2004	1	5	5	NA	NA	1.39	16.8	NA	NA	NA	NA	2	NA	NA	NA	NA	NA	NA	NA	NA	NA	NA	5.59	NA	NA
698	21702	42	52851.102468	2	2003-2004	2	62	3	4	3	4.51	35.4	154	73.3	1	1	2	NA	2	5.8	117.7	118969.27	2	1	2	2	2	8.26	2	NA
699	21703	30	25007.935339	1	2003-2004	1	27	4	4	5	4.45	20.66	136	71.3	2	NA	2	NA	1	5.2	88.4	0	2	2	2	2	2	9.13	1	3
700	21704	32	57720.978064	2	2003-2004	1	39	3	3	1	1.24	28.51	117.3	59.3	2	NA	2	NA	1	5.8	113.2	135537.67	2	2	2	2	2	10.86	2	NA
701	21705	40	33510.666408	1	2003-2004	1	33	1	1	1	5	33.27	110.7	82.7	2	NA	2	NA	1	5	94.9	76719.02	2	2	2	2	2	7.58	1	1
702	21706	34	13580.280652	1	2003-2004	1	7	1	NA	NA	2.23	15.82	NA	NA	NA	NA	3	NA	NA	NA	NA	NA	NA	NA	NA	NA	NA	4.42	NA	NA
703	21707	42	7702.364449	1	2003-2004	2	9	1	NA	NA	3.53	15.04	102	55.3	NA	NA	2	NA	NA	NA	NA	NA	NA	NA	NA	NA	NA	NA	NA	NA
704	21708	43	2156.699739	1	2003-2004	1	0	1	NA	NA	3.98	NA	NA	NA	NA	NA	NA	NA	NA	NA	NA	NA	NA	NA	NA	NA	NA	NA	NA	NA
705	21709	40	10733.858212	1	2003-2004	1	10	1	NA	NA	2.05	22.51	109.3	56	NA	NA	2	NA	NA	NA	NA	NA	NA	NA	NA	NA	NA	4.45	NA	NA
706	21710	39	8300.77727	1	2003-2004	2	7	5	NA	NA	4.46	14.71	NA	NA	NA	NA	2	NA	NA	NA	NA	NA	NA	NA	NA	NA	NA	4.94	NA	NA
707	21711	37	10790.763489	1	2003-2004	1	5	5	NA	NA	0.72	16.23	NA	NA	NA	NA	2	NA	NA	NA	NA	NA	NA	NA	NA	NA	NA	4.66	NA	NA
708	21712	36	29403.511138	1	2003-2004	2	53	4	3	2	2.15	26.79	130.7	58	2	NA	1	1	1	9.3	200.4	0	2	2	2	2	2	8.45	1	1
709	21713	42	8811.698929	1	2003-2004	1	10	1	NA	NA	1.9	15.56	100	70	NA	NA	2	NA	NA	NA	NA	NA	NA	NA	NA	NA	NA	4.9	NA	NA
710	21714	39	76534.730478	2	2003-2004	1	28	5	2	6	0	25.76	124.7	48.7	2	NA	2	NA	1	5.6	NA	NA	2	2	2	2	2	9.04	1	1
711	21715	36	25680.367696	2	2003-2004	1	85	3	1	1	1.45	35.83	130.7	70	2	NA	2	NA	1	5.5	NA	NA	2	2	2	2	2	14.16	1	3
712	21716	36	8156.94220576291	2	2003-2004	1	12	4	NA	NA	2	17.85	102	64.7	NA	NA	2	NA	NA	4.7	91.5	17711.99	NA	NA	NA	NA	NA	5.97	NA	NA
713	21717	41	4689.792434	2	2003-2004	2	0	4	NA	NA	3.17	NA	NA	NA	NA	NA	NA	NA	NA	NA	NA	NA	NA	NA	NA	NA	NA	NA	NA	NA
714	21718	33	8935.402501	2	2003-2004	2	6	4	NA	NA	3.63	21.07	NA	NA	NA	NA	2	NA	NA	NA	NA	NA	NA	NA	NA	NA	NA	4.44	NA	NA
715	21719	32	105916.080981	2	2003-2004	2	35	3	4	1	2.18	21.37	103.3	61.3	2	NA	2	NA	2	4.9	NA	NA	2	2	2	2	2	7.53	1	1
716	21720	37	42636.10788	1	2003-2004	2	18	3	NA	5	3.7	20.85	90	54	2	NA	2	NA	NA	5	87.4	102420.96	NA	NA	NA	NA	NA	6.13	NA	NA
717	21721	29	24668.728031	1	2003-2004	1	17	3	NA	5	0.67	21.59	100	58	2	NA	2	NA	NA	5.4	NA	NA	NA	NA	NA	NA	NA	6.91	NA	NA
718	21722	29	33795.486056	2	2003-2004	1	14	3	NA	5	1.91	19.13	119	39	NA	NA	2	NA	NA	5.3	106.9	82077.87	NA	NA	NA	NA	NA	5.39	NA	NA
719	21723	31	49665.394583	2	2003-2004	1	33	3	2	1	0.91	24.15	118	69	2	NA	2	NA	1	5.2	NA	NA	2	2	2	2	2	6.79	1	1
720	21724	29	101529.11369	1	2003-2004	1	44	3	3	6	NA	28.64	128.7	78	1	NA	2	NA	1	5.2	NA	NA	2	2	2	2	2	7.66	2	NA
721	21725	42	5815.858402	1	2003-2004	2	1	4	NA	NA	0.56	NA	NA	NA	NA	NA	2	NA	NA	NA	NA	NA	NA	NA	NA	NA	NA	NA	NA	NA
722	21726	43	35199.667468	1	2003-2004	2	41	2	1	4	1.12	25.68	102	66	2	NA	2	NA	2	5.3	96.7	75948.55	2	2	2	2	2	6.55	2	NA
723	21727	32	0	1	2003-2004	1	7	4	NA	NA	1.65	NA	NA	NA	NA	NA	2	NA	NA	NA	NA	NA	NA	NA	NA	NA	NA	NA	NA	NA
724	21728	36	116823.06842	2	2003-2004	1	59	3	5	1	5	26.08	118.7	73.3	2	NA	1	1	1	5.7	105.7	286464.19	2	2	2	2	2	7.41	1	3
725	21729	41	6660.145272	2	2003-2004	1	2	1	NA	NA	0.8	17.48	NA	NA	NA	NA	2	NA	NA	NA	NA	NA	NA	NA	NA	NA	NA	NA	NA	NA
726	21730	41	27719.549215	2	2003-2004	2	46	4	2	5	0.4	32.1	157.3	64	2	NA	2	NA	1	6.6	NA	NA	2	2	2	2	2	6.75	1	1
727	21731	40	2283.173938	2	2003-2004	1	0	1	NA	NA	1.19	NA	NA	NA	NA	NA	NA	NA	NA	NA	NA	NA	NA	NA	NA	NA	NA	NA	NA	NA
728	21732	33	45341.294473	1	2003-2004	2	15	3	NA	5	NA	19.07	112	59	NA	NA	2	NA	NA	5.1	101.6	108919.39	NA	NA	NA	NA	NA	5.6	NA	NA
729	21733	40	31235.972493	1	2003-2004	1	28	1	2	1	1.31	23.69	104	56.7	2	NA	2	NA	1	5.4	NA	NA	2	2	2	2	2	6.51	1	2
730	21734	40	2761.333842	1	2003-2004	1	0	1	NA	NA	1.15	NA	NA	NA	NA	NA	NA	NA	NA	NA	NA	NA	NA	NA	NA	NA	NA	NA	NA	NA
731	21735	33	48028.25362	2	2003-2004	1	67	3	3	1	NA	28.12	138	66.7	1	1	3	NA	1	5.2	108.8	106160.66	2	2	2	2	2	10.14	1	3
732	21736	35	10416.615378	2	2003-2004	1	5	2	NA	NA	NA	14.94	NA	NA	NA	NA	2	NA	NA	NA	NA	NA	NA	NA	NA	NA	NA	3.8	NA	NA
733	21737	43	2089.063869	2	2003-2004	1	0	1	NA	NA	0.67	NA	NA	NA	NA	NA	NA	NA	NA	NA	NA	NA	NA	NA	NA	NA	NA	NA	NA	NA
734	21738	30	5967.19491283089	1	2003-2004	2	17	4	NA	5	0.6	24.92	115	74	2	NA	2	NA	NA	5.2	83.8	14028.75	NA	NA	NA	NA	NA	6.94	NA	NA
735	21739	29	36365.649195	1	2003-2004	1	13	3	NA	NA	1.44	27.32	122.7	79.3	NA	NA	2	NA	NA	5.5	NA	NA	NA	NA	NA	NA	NA	5.33	NA	NA
736	21740	30	39131.620583	2	2003-2004	1	32	3	3	5	0.86	29.18	114	60	2	NA	2	NA	2	5	92.3	90880.59	2	2	2	2	2	6.89	2	NA
737	21741	33	86360.839224	2	2003-2004	1	34	3	5	1	5	26.92	123.3	71.3	2	NA	2	NA	1	5.5	NA	NA	2	2	2	2	2	12.15	2	NA
738	21742	35	0	2	2003-2004	1	3	1	NA	NA	1.6	NA	NA	NA	NA	NA	2	NA	NA	NA	NA	NA	NA	NA	NA	NA	NA	NA	NA	NA
739	21743	41	4531.861253	1	2003-2004	2	0	4	NA	NA	0	NA	NA	NA	NA	NA	NA	NA	NA	NA	NA	NA	NA	NA	NA	NA	NA	NA	NA	NA
740	21744	38	7084.0299177737	1	2003-2004	2	13	4	NA	NA	0.92	20.76	102	72	NA	NA	2	NA	NA	5.6	NA	NA	NA	NA	NA	NA	NA	6.06	NA	NA
741	21745	36	8156.94220576291	2	2003-2004	1	12	4	NA	NA	1.06	28.66	121.3	59.3	NA	NA	2	NA	NA	5.3	NA	NA	NA	NA	NA	NA	NA	7.3	NA	NA
742	21746	42	24706.746456	1	2003-2004	2	48	4	2	1	0.72	38.35	139.3	82.7	1	1	1	2	2	8.3	NA	NA	2	2	2	2	2	7.23	1	3
743	21747	31	7195.589517	1	2003-2004	2	21	3	2	5	3.32	36.38	114	71.3	2	NA	2	NA	2	4.6	87	17473.31	2	2	2	2	2	4.04	2	NA
744	21748	38	23498.189153	1	2003-2004	2	83	3	4	2	2.67	26.32	NA	NA	1	1	2	NA	NA	5.4	96.7	51521.18	2	2	2	2	2	14.82	1	3
745	21749	36	11280.257199	2	2003-2004	1	3	4	NA	NA	1.27	15.24	NA	NA	NA	NA	2	NA	NA	NA	NA	NA	NA	NA	NA	NA	NA	3.6	NA	NA
746	21750	42	4366.38616	1	2003-2004	2	0	4	NA	NA	3.13	NA	NA	NA	NA	NA	NA	NA	NA	NA	NA	NA	NA	NA	NA	NA	NA	NA	NA	NA
747	21751	36	6288.69222408511	1	2003-2004	1	13	4	NA	NA	2.17	27.77	120.7	50.7	NA	NA	2	NA	NA	4.8	NA	NA	NA	NA	NA	NA	NA	5.99	NA	NA
748	21752	42	28684.662158	2	2003-2004	2	28	4	4	6	0.91	22.63	NA	NA	2	NA	2	NA	NA	NA	NA	NA	2	2	2	2	2	NA	2	NA
749	21753	38	5824.172834	2	2003-2004	1	15	1	NA	5	0.08	26.58	110	62	NA	NA	2	NA	NA	5.5	92.1	13523.29	NA	NA	NA	NA	NA	3.63	NA	NA
750	21754	33	6437.23368180059	1	2003-2004	2	12	5	NA	NA	1.31	19.12	96	66	NA	NA	2	NA	NA	5.4	88.5	15133.8	NA	NA	NA	NA	NA	6.63	NA	NA
751	21755	30	56996.745618	1	2003-2004	1	8	3	NA	NA	5	17.46	88	64	NA	NA	2	NA	NA	NA	NA	NA	NA	NA	NA	NA	NA	4.47	NA	NA
752	21756	37	12001.646899	1	2003-2004	2	9	4	NA	NA	1.09	23.24	102	62	NA	NA	2	NA	NA	NA	NA	NA	NA	NA	NA	NA	NA	4.69	NA	NA
753	21757	37	14099.28365	2	2003-2004	1	66	4	4	1	4.98	28.6	134.7	80	2	NA	2	NA	1	6.2	NA	NA	2	2	2	2	2	7.31	1	3
754	21758	35	7029.380051	2	2003-2004	2	21	3	1	1	1.03	18.71	94	56	2	NA	2	NA	NA	4.6	73.7	17203.93	2	2	2	2	2	4	1	1
755	21759	41	5211.40305687375	1	2003-2004	2	19	4	NA	5	0.46	38.36	109	44	2	NA	2	NA	NA	5	NA	NA	NA	NA	NA	NA	NA	8.84	NA	NA
756	21760	38	35402.973416	1	2003-2004	2	19	3	NA	5	0.22	22.62	103.3	61.3	2	NA	2	NA	NA	5.1	NA	NA	NA	NA	NA	NA	NA	5.9	NA	NA
757	21761	34	64648.713739	2	2003-2004	1	11	3	NA	NA	0.95	18.18	100	34	NA	NA	2	NA	NA	NA	NA	NA	NA	NA	NA	NA	NA	4.68	NA	NA
758	21762	32	67851.155559	2	2003-2004	2	67	3	5	2	1.93	32.84	170	90	1	NA	2	NA	2	5.6	104.2	152734.8	2	2	2	2	2	6.72	2	NA
759	21763	38	4945.532443	2	2003-2004	1	12	1	NA	NA	2.03	30.33	99.3	47.3	NA	NA	2	NA	NA	5.2	NA	NA	NA	NA	NA	NA	NA	4.23	NA	NA
760	21764	42	0	1	2003-2004	1	22	4	3	5	0	NA	NA	NA	2	NA	2	NA	NA	NA	NA	NA	2	2	2	2	2	NA	2	NA
761	21765	38	9518.741478	1	2003-2004	2	6	1	NA	NA	1.01	16.1	NA	NA	NA	NA	2	NA	NA	NA	NA	NA	NA	NA	NA	NA	NA	NA	NA	NA
762	21766	34	62277.397212	2	2003-2004	1	4	3	NA	NA	1.2	14.11	NA	NA	NA	NA	2	NA	NA	NA	NA	NA	NA	NA	NA	NA	NA	NA	NA	NA
763	21767	38	0	1	2003-2004	1	2	1	NA	NA	3.93	NA	NA	NA	NA	NA	2	NA	NA	NA	NA	NA	NA	NA	NA	NA	NA	NA	NA	NA
764	21768	30	18359.596237	1	2003-2004	2	85	2	1	2	1.24	28.61	174	60	2	NA	2	NA	2	5.6	80.4	0	2	2	2	2	2	8.94	2	NA
765	21769	39	75711.851974	2	2003-2004	1	24	3	4	6	4.3	27.86	138	54	2	NA	2	NA	1	5.4	104.9	177782.98	2	2	2	2	2	7.34	1	3
766	21770	31	6175.372463	2	2003-2004	1	1	4	NA	NA	0.69	NA	NA	NA	NA	NA	2	NA	NA	NA	NA	NA	NA	NA	NA	NA	NA	NA	NA	NA
767	21771	36	6515.74815846536	2	2003-2004	1	16	4	NA	5	1.06	22.1	102	44	2	NA	2	NA	NA	4.6	NA	NA	NA	NA	NA	NA	NA	5.97	NA	NA
768	21772	40	5912.110641	1	2003-2004	1	66	1	5	1	3.34	33.42	125.3	72	1	1	1	1	1	5.7	45.7	14497.21	2	2	2	2	2	10.19	1	1
769	21773	34	3143.56371	1	2003-2004	1	73	1	1	5	0.67	30.47	146	70	1	2	2	NA	1	5	NA	NA	2	2	2	2	2	15.91	1	3
770	21774	41	25279.535253	1	2003-2004	1	26	4	2	6	0.94	24.55	116	59.3	2	NA	2	NA	1	4.7	95.3	71334.86	2	2	2	2	2	7.84	2	NA
771	21775	39	6761.07319888915	2	2003-2004	2	15	2	NA	5	1.76	19.5	111.3	56	NA	NA	2	NA	NA	4.8	89.5	15895.14	NA	NA	NA	NA	NA	5.05	NA	NA
772	21776	42	5973.46696	1	2003-2004	1	25	4	4	5	NA	44.32	NA	NA	1	NA	2	NA	1	5.6	90	16724.65	2	2	2	2	2	7.78	2	NA
773	21777	32	31834.094118	1	2003-2004	2	45	4	4	1	3.55	32.18	133.3	90	2	NA	2	NA	2	NA	NA	0	2	2	2	2	2	NA	2	NA
774	21778	33	41043.651124	1	2003-2004	2	8	3	NA	NA	1.52	15.17	88	34	NA	NA	2	NA	NA	NA	NA	NA	NA	NA	NA	NA	NA	3.51	NA	NA
775	21779	39	78981.944865	1	2003-2004	2	52	5	5	1	5	16.47	111	74	2	NA	2	NA	1	5.2	85.3	179912.23	2	2	2	2	2	8.29	2	NA
776	21780	41	5749.29414630543	1	2003-2004	2	19	4	NA	5	5	19.43	98	55	2	NA	2	NA	NA	5	87.7	13516.47	NA	NA	NA	NA	NA	12.11	NA	NA
777	21781	38	89539.591122	1	2003-2004	1	36	5	4	1	4.35	34.87	133.3	87.3	2	NA	2	NA	1	7.2	NA	NA	2	2	2	2	2	9.42	2	NA
778	21782	39	4350.362082	1	2003-2004	2	68	1	1	1	1.64	22.49	148.7	80.7	1	NA	2	NA	1	5.3	NA	NA	2	2	2	2	2	6.64	2	NA
779	21783	42	6173.866894	1	2003-2004	1	37	4	4	5	2.67	27.66	118.7	77.3	2	NA	2	NA	2	5.6	91	17029.47	2	2	2	2	2	7.87	2	NA
780	21784	42	5504.45468020855	1	2003-2004	2	13	4	NA	NA	5	17.81	89	51	NA	NA	2	NA	NA	5.4	NA	NA	NA	NA	NA	NA	NA	5.92	NA	NA
781	21785	37	54416.593798	1	2003-2004	2	75	3	2	1	2.29	35.88	140	60	1	1	2	NA	1	5.5	99.9	122493.23	2	2	1	2	2	8.86	1	3
782	21786	32	19339.013458	2	2003-2004	2	2	3	NA	NA	0.35	16.52	NA	NA	NA	NA	2	NA	NA	NA	NA	NA	NA	NA	NA	NA	NA	NA	NA	NA
783	21787	43	13597.113425	2	2003-2004	2	3	5	NA	NA	3.61	16.39	NA	NA	NA	NA	2	NA	NA	NA	NA	NA	NA	NA	NA	NA	NA	NA	NA	NA
784	21788	38	33997.135657	1	2003-2004	1	30	1	5	1	5	24.75	117	71	2	NA	2	NA	1	5.3	88.9	82225.29	2	2	2	2	2	6.43	2	NA
785	21789	36	19077.896499	2	2003-2004	2	65	4	3	2	2.65	37.93	114.7	65.3	1	1	1	2	2	7.4	NA	NA	1	2	2	2	2	8.7	2	NA
786	21790	40	3357.92197	2	2003-2004	2	61	1	4	2	1.2	31.27	110.7	70	2	NA	2	NA	1	5.7	NA	NA	2	2	2	2	2	10.21	1	1
787	21791	30	0	1	2003-2004	1	21	3	4	5	2.78	NA	NA	NA	2	NA	2	NA	NA	NA	NA	NA	2	2	2	2	2	NA	2	NA
788	21792	35	45162.820348	1	2003-2004	2	79	3	4	1	1.49	26.7	182.7	69.3	1	1	1	2	2	6	NA	110744.66	2	1	1	2	2	7.81	1	3
789	21793	38	41346.710072	1	2003-2004	2	17	3	NA	5	4.18	25.34	110	67.3	2	NA	2	NA	NA	5	90.5	99323.56	NA	NA	NA	NA	NA	5.24	NA	NA
790	21794	39	2460.738063	1	2003-2004	1	74	1	1	1	NA	22.35	136	71	1	1	2	NA	1	NA	NA	0	2	2	2	2	2	NA	1	1
791	21795	35	81682.641961	1	2003-2004	1	33	3	5	5	5	25.2	116	70	2	NA	2	NA	1	5.2	88.5	189702.5	2	2	2	2	2	5.69	2	NA
792	21796	39	97025.215549	1	2003-2004	1	43	3	5	5	5	33.23	108	64	2	NA	2	NA	1	5.4	NA	NA	2	2	2	2	2	8.71	1	3
793	21797	42	4187.006015	1	2003-2004	2	0	4	NA	NA	NA	NA	NA	NA	NA	NA	NA	NA	NA	NA	NA	NA	NA	NA	NA	NA	NA	NA	NA	NA
794	21798	37	0	2	2003-2004	1	5	5	NA	NA	1.54	NA	NA	NA	NA	NA	2	NA	NA	NA	NA	NA	NA	NA	NA	NA	NA	NA	NA	NA
795	21799	34	60302.829667	2	2003-2004	2	30	3	3	3	0.96	35.85	108	67	2	NA	2	NA	2	5.1	NA	NA	2	2	2	2	2	6.02	2	NA
796	21800	39	10893.774185	2	2003-2004	1	5	1	NA	NA	1.49	15.01	NA	NA	NA	NA	2	NA	NA	NA	NA	NA	NA	NA	NA	NA	NA	NA	NA	NA
797	21801	34	39135.251331	1	2003-2004	2	14	3	NA	5	4.35	17.96	97.3	60.7	NA	NA	2	NA	NA	4.8	NA	NA	NA	NA	NA	NA	NA	6.86	NA	NA
798	21802	31	20335.454455	2	2003-2004	2	17	3	NA	6	0.48	25.67	103.3	57.3	2	NA	2	NA	NA	5.3	NA	NA	NA	NA	NA	NA	NA	4.62	NA	NA
799	21803	42	5605.133172	2	2003-2004	1	1	4	NA	NA	1.04	NA	NA	NA	NA	NA	2	NA	NA	NA	NA	NA	NA	NA	NA	NA	NA	NA	NA	NA
800	21804	42	9648.728384	2	2003-2004	2	11	1	NA	NA	0.95	35.04	110	56	NA	NA	2	NA	NA	NA	NA	NA	NA	NA	NA	NA	NA	7.53	NA	NA
801	21805	40	5339.307867	2	2003-2004	2	1	1	NA	NA	0.32	NA	NA	NA	NA	NA	2	NA	NA	NA	NA	NA	NA	NA	NA	NA	NA	NA	NA	NA
802	21806	41	33659.358183	2	2003-2004	2	37	4	4	2	3.6	21.91	124.7	65.3	1	NA	2	NA	NA	NA	NA	NA	2	2	2	2	2	NA	2	NA
803	21807	36	6515.74815846536	2	2003-2004	1	17	4	NA	5	1.06	23.45	106	45.3	2	NA	2	NA	NA	5.2	NA	NA	NA	NA	NA	NA	NA	6.36	NA	NA
804	21808	43	5696.627282	1	2003-2004	2	13	1	NA	NA	4.46	19.42	96.7	59.3	NA	NA	2	NA	NA	5.3	NA	NA	NA	NA	NA	NA	NA	4.54	NA	NA
805	21809	37	10185.728071	2	2003-2004	2	10	4	NA	NA	2.59	27.88	95.3	64.7	NA	NA	2	NA	NA	NA	NA	NA	NA	NA	NA	NA	NA	5.87	NA	NA
806	21810	30	37956.302359	1	2003-2004	2	14	3	NA	5	1.79	28.63	106	72	NA	NA	2	NA	NA	5.2	95	101532.44	NA	NA	NA	NA	NA	6.48	NA	NA
807	21811	42	3964.023054	2	2003-2004	2	19	1	NA	6	3.17	47.24	110	78.7	2	NA	2	NA	NA	7.6	132.6	10977.3	NA	NA	NA	NA	NA	4.79	NA	NA
808	21812	30	71805.226342	2	2003-2004	2	35	3	4	1	3.63	22.64	116	76	2	NA	2	NA	1	4.9	NA	NA	2	2	2	2	2	7.21	1	3
809	21813	34	71536.670295	2	2003-2004	2	20	3	3	5	1.98	42.05	118	76	2	NA	2	NA	2	4.8	87.4	173715.04	2	2	2	2	2	4.5	2	NA
810	21814	33	10576.041345	1	2003-2004	2	10	4	NA	NA	1.64	33.2	106	68	NA	NA	2	NA	NA	NA	NA	NA	NA	NA	NA	NA	NA	5.86	NA	NA
811	21815	35	6612.86381162519	2	2003-2004	2	15	4	NA	5	1.02	30.33	119	64	NA	NA	2	NA	NA	5.1	80.5	15546.7	NA	NA	NA	NA	NA	4.3	NA	NA
812	21816	40	8325.295312	2	2003-2004	2	8	1	NA	NA	2.86	14.47	NA	NA	NA	NA	2	NA	NA	NA	NA	NA	NA	NA	NA	NA	NA	4.56	NA	NA
813	21817	36	23269.771283	2	2003-2004	1	55	1	3	1	5	27.56	107.3	68.7	2	NA	2	NA	1	5.4	NA	NA	2	2	2	2	2	7.9	2	NA
814	21818	37	9450.488963	1	2003-2004	2	8	4	NA	NA	3.71	16.48	NA	NA	NA	NA	2	NA	NA	NA	NA	NA	NA	NA	NA	NA	NA	NA	NA	NA
815	21819	36	32835.390085	1	2003-2004	2	48	4	1	5	1.9	32.22	112.7	74.7	2	NA	2	NA	1	5.1	NA	NA	2	2	2	2	2	8.5	1	3
816	21820	31	0	2	2003-2004	2	6	3	NA	NA	0.08	NA	NA	NA	NA	NA	2	NA	NA	NA	NA	NA	NA	NA	NA	NA	NA	NA	NA	NA
817	21821	30	10579.801009	1	2003-2004	2	9	4	NA	NA	2.1	25.49	104.7	59.3	NA	NA	2	NA	NA	NA	NA	NA	NA	NA	NA	NA	NA	5.22	NA	NA
818	21822	43	0	1	2003-2004	1	15	1	NA	5	0.88	NA	NA	NA	NA	NA	2	NA	NA	NA	NA	NA	NA	NA	NA	NA	NA	NA	NA	NA
819	21823	31	46454.369972	1	2003-2004	1	33	1	3	1	3.67	26.09	108	67.3	2	NA	2	NA	1	5.3	NA	NA	2	2	2	2	2	11.12	1	3
820	21824	37	96326.685252	2	2003-2004	1	32	3	5	1	5	21.53	118.7	68.7	2	NA	2	NA	2	5.1	NA	NA	2	2	2	2	2	6.87	2	NA
821	21825	38	44595.454669	2	2003-2004	1	27	1	3	4	5	26.39	128.7	74.7	2	NA	2	NA	1	5.2	NA	NA	2	2	2	2	2	5.85	1	2
822	21826	32	37818.383454	1	2003-2004	1	12	5	NA	NA	3.65	29.35	124	50	NA	NA	2	NA	NA	NA	NA	NA	NA	NA	NA	NA	NA	NA	NA	NA
823	21827	40	8312.481985	2	2003-2004	2	3	1	NA	NA	0.64	17.96	NA	NA	NA	NA	2	NA	NA	NA	NA	NA	NA	NA	NA	NA	NA	4.32	NA	NA
824	21828	42	6034.705117	2	2003-2004	1	13	1	NA	NA	2.18	16.25	114	0	NA	NA	2	NA	NA	5.1	NA	NA	NA	NA	NA	NA	NA	4.5	NA	NA
825	21829	29	0	2	2003-2004	1	36	3	5	1	1.98	NA	NA	NA	2	NA	2	NA	NA	NA	NA	NA	2	2	2	2	2	NA	2	NA
826	21830	41	6294.871145	1	2003-2004	2	2	4	NA	NA	3.8	15.32	NA	NA	NA	NA	2	NA	NA	NA	NA	NA	NA	NA	NA	NA	NA	NA	NA	NA
827	21831	36	50500.303563	1	2003-2004	1	63	3	5	1	5	28.41	NA	NA	2	NA	2	NA	1	6.7	NA	NA	2	2	2	2	2	11.06	2	NA
828	21832	35	104245.38986	1	2003-2004	2	48	3	4	1	3.3	25.01	142.7	91.3	2	NA	2	NA	1	4.7	NA	NA	2	2	2	2	2	7.11	1	1
829	21833	38	5789.39946	2	2003-2004	2	18	1	NA	5	1.7	26.72	98.7	42	NA	NA	2	NA	NA	5.2	NA	NA	NA	NA	NA	NA	NA	6.82	NA	NA
830	21834	32	102047.532793	1	2003-2004	1	50	3	5	1	4.64	24.43	124.7	78.7	2	NA	2	NA	1	5	NA	NA	2	2	2	2	2	32.06	2	NA
831	21835	36	34246.372756	2	2003-2004	1	13	2	NA	NA	0.59	19.94	118	58.7	NA	NA	2	NA	NA	5.2	NA	NA	NA	NA	NA	NA	NA	4.89	NA	NA
832	21836	29	19226.343583	2	2003-2004	2	80	3	2	2	1.16	19.29	138	72	1	1	2	NA	1	5.1	NA	NA	9	2	2	2	1	14.64	1	3
833	21837	30	12327.42491	2	2003-2004	2	2	3	NA	NA	1.17	16.63	NA	NA	NA	NA	2	NA	NA	NA	NA	NA	NA	NA	NA	NA	NA	NA	NA	NA
834	21838	43	34107.872907	2	2003-2004	1	31	2	2	5	1.04	22.9	118	64	NA	NA	2	NA	2	5.3	NA	NA	2	2	2	2	2	8.35	1	3
835	21839	33	48566.316074	1	2003-2004	2	8	5	NA	NA	1.63	16.97	92	56	NA	NA	2	NA	NA	NA	NA	NA	NA	NA	NA	NA	NA	NA	NA	NA
836	21840	30	6048.649376	2	2003-2004	2	0	3	NA	NA	0.96	NA	NA	NA	NA	NA	NA	NA	NA	NA	NA	NA	NA	NA	NA	NA	NA	NA	NA	NA
837	21841	31	0	1	2003-2004	1	30	4	4	1	4.08	NA	NA	NA	1	NA	2	NA	NA	NA	NA	NA	2	2	2	2	2	NA	2	NA
838	21842	36	36523.851555	2	2003-2004	1	35	4	3	1	1.27	27.8	111.3	56.7	2	NA	2	NA	1	5.5	NA	NA	2	2	2	2	2	8.77	2	NA
839	21843	31	54452.730294	2	2003-2004	1	3	3	NA	NA	2.18	15.91	NA	NA	NA	NA	2	NA	NA	NA	NA	NA	NA	NA	NA	NA	NA	4.08	NA	NA
840	21844	42	20423.940565	2	2003-2004	2	17	5	NA	5	1.15	20.03	102	57.3	2	NA	2	NA	NA	4.9	105.7	49062.63	NA	NA	NA	NA	NA	4.72	NA	NA
841	21845	30	91032.321967	2	2003-2004	1	32	3	5	1	5	28.58	114.7	79.3	2	NA	2	NA	1	5	NA	NA	2	2	2	2	2	8.18	2	NA
842	21846	33	37942.814116	1	2003-2004	2	12	3	NA	NA	3.71	18.32	88	32	NA	NA	2	NA	NA	5.2	NA	NA	NA	NA	NA	NA	NA	4.71	NA	NA
843	21847	40	2345.058624	2	2003-2004	2	0	1	NA	NA	0.34	NA	NA	NA	NA	NA	NA	NA	NA	NA	NA	NA	NA	NA	NA	NA	NA	NA	NA	NA
844	21848	34	0	1	2003-2004	1	49	1	4	5	3.56	NA	NA	NA	1	2	2	NA	NA	NA	NA	NA	2	2	2	2	1	NA	1	1
845	21849	40	14931.626067	2	2003-2004	2	45	1	2	1	0.6	29.55	108	67	2	NA	2	NA	1	5.5	NA	NA	2	2	2	2	2	7.01	2	NA
846	21850	42	4809.39243047332	2	2003-2004	1	17	4	NA	5	2.85	39.67	128	54.7	2	NA	2	NA	NA	5.6	102.9	11628.93	NA	NA	NA	NA	NA	7.05	NA	NA
847	21851	30	9800.701974	1	2003-2004	1	11	4	NA	NA	NA	17.15	101.3	53.3	NA	NA	2	NA	NA	NA	NA	NA	NA	NA	NA	NA	NA	5.47	NA	NA
848	21852	37	27274.014815	1	2003-2004	1	40	4	3	3	2	32.67	116	84	2	NA	2	NA	2	5.5	NA	NA	2	2	2	2	2	11.24	1	1
849	21853	30	6773.94368731949	1	2003-2004	2	12	4	NA	NA	0.24	21.89	109	28	NA	NA	2	NA	NA	5.6	NA	NA	NA	NA	NA	NA	NA	4.89	NA	NA
850	21854	43	49390.090915	1	2003-2004	2	40	2	3	1	0.86	28.24	90	60	2	NA	2	NA	NA	5.2	NA	NA	2	2	2	2	2	4.4	2	NA
851	21855	30	25007.935339	1	2003-2004	1	29	4	5	5	5	30.7	134.7	92	2	NA	2	NA	1	4.9	NA	NA	2	2	2	2	2	8.13	2	NA
852	21856	30	58026.117256	2	2003-2004	1	6	3	NA	NA	4.08	19.51	NA	NA	NA	NA	2	NA	NA	NA	NA	NA	NA	NA	NA	NA	NA	5.19	NA	NA
853	21857	43	0	1	2003-2004	1	63	1	1	1	0.14	NA	NA	NA	2	NA	2	NA	NA	NA	NA	NA	2	2	2	2	2	NA	2	NA
854	21858	32	0	2	2003-2004	2	85	3	4	2	2.67	NA	NA	NA	1	1	2	NA	NA	NA	NA	NA	2	2	2	2	2	NA	2	NA
855	21859	43	41582.216413	2	2003-2004	2	73	5	3	2	1.04	28.62	163.3	72.7	1	1	2	NA	2	5.8	NA	NA	2	2	2	2	2	9.68	1	1
856	21860	34	22979.253986	2	2003-2004	1	83	3	1	1	0.8	21.97	175	29	1	1	3	NA	NA	6.1	155.1	51952.71	2	2	2	2	2	13.21	1	3
857	21861	36	77822.110687	2	2003-2004	2	23	2	4	5	1.6	28.4	122.7	74	2	NA	2	NA	1	5.2	NA	NA	2	2	2	2	2	7.1	2	NA
858	21862	41	78473.316449	2	2003-2004	2	33	3	5	6	1.83	39.46	NA	NA	2	NA	1	2	1	6	NA	NA	2	2	2	2	2	6.48	1	3
859	21863	40	8974.484168	2	2003-2004	1	3	1	NA	NA	0.42	17.11	NA	NA	NA	NA	2	NA	NA	NA	NA	NA	NA	NA	NA	NA	NA	NA	NA	NA
860	21864	40	4251.878389	2	2003-2004	2	78	1	1	2	1.29	24.74	164	65.3	1	1	2	NA	1	5.3	87.8	10035.9	2	2	2	2	1	12.73	2	NA
861	21865	30	28780.980927	2	2003-2004	1	77	3	3	1	2.08	28.11	123.3	64	1	NA	2	NA	2	5.8	NA	NA	2	2	2	2	2	8.88	2	NA
862	21866	41	28227.99591	1	2003-2004	2	22	4	2	5	0.94	23.89	102	66	2	NA	2	NA	2	5.6	NA	NA	2	2	2	2	2	4.67	2	NA
863	21867	43	7354.1573368288	2	2003-2004	2	12	4	NA	NA	0.56	17.19	117	56	NA	NA	2	NA	NA	5.1	80.6	17289.47	NA	NA	NA	NA	NA	5.52	NA	NA
864	21868	38	85603.683673	1	2003-2004	2	58	3	5	1	2.89	24.91	180.7	0	1	1	2	NA	1	5.5	78.9	194995.83	2	2	2	2	2	7.01	1	3
865	21869	41	54880.611335	1	2003-2004	2	36	3	4	4	0.97	41.33	125.3	70	1	2	2	NA	1	5	NA	NA	2	2	2	2	2	8.1	2	NA
866	21870	43	3280.116827	2	2003-2004	2	21	1	2	5	3.26	17.8	108	64	2	NA	2	NA	NA	4.6	79.9	9304.18	2	2	2	2	2	4.01	2	NA
867	21871	39	113026.500607	2	2003-2004	2	44	3	4	4	4.08	26.6	105.3	74	2	NA	2	NA	1	5.6	102.2	243871.57	2	2	2	2	2	7.32	1	3
868	21872	33	5601.63870002905	2	2003-2004	1	16	4	NA	5	5	22.65	115.3	70	2	NA	2	NA	NA	5.1	90.7	12163.4	NA	NA	NA	NA	NA	6.67	NA	NA
869	21873	30	0	1	2003-2004	2	68	3	4	2	3.01	NA	NA	NA	1	1	1	1	NA	NA	NA	NA	2	2	2	2	2	NA	1	1
870	21874	42	12054.694748	2	2003-2004	1	66	4	1	1	0.96	37.45	168.7	99.3	1	1	1	1	2	7.1	205.9	0	1	2	2	2	1	11.99	2	NA
871	21875	30	6409.421784	1	2003-2004	1	1	4	NA	NA	NA	NA	NA	NA	NA	NA	2	NA	NA	NA	NA	NA	NA	NA	NA	NA	NA	NA	NA	NA
872	21876	38	15273.440689	2	2003-2004	1	4	1	NA	NA	1.12	14.62	NA	NA	NA	NA	2	NA	NA	NA	NA	NA	NA	NA	NA	NA	NA	3.75	NA	NA
873	21877	41	5031.94877765064	1	2003-2004	1	17	4	NA	5	3.53	27.65	116	63.3	2	NA	2	NA	NA	5	NA	NA	NA	NA	NA	NA	NA	11.6	NA	NA
874	21878	32	27624.634179	2	2003-2004	2	81	3	5	1	3.36	29.87	172	78	2	NA	2	NA	1	5.2	NA	NA	2	2	2	2	2	8.65	2	NA
875	21879	34	11591.6173	1	2003-2004	1	7	1	NA	NA	2.79	18.74	NA	NA	NA	NA	2	NA	NA	NA	NA	NA	NA	NA	NA	NA	NA	3.82	NA	NA
876	21880	30	5921.15078151472	1	2003-2004	1	15	4	NA	5	1.68	18.24	118	58	NA	NA	2	NA	NA	5.1	NA	NA	NA	NA	NA	NA	NA	5.6	NA	NA
877	21881	43	55939.590941	1	2003-2004	2	11	3	NA	NA	5	17.63	115	61	NA	NA	2	NA	NA	NA	NA	NA	NA	NA	NA	NA	NA	4.85	NA	NA
878	21882	43	13774.432395	2	2003-2004	2	19	5	NA	5	0.72	21.34	111.3	47.3	2	NA	2	NA	NA	5.1	NA	NA	NA	NA	NA	NA	NA	5.51	NA	NA
879	21883	29	0	2	2003-2004	1	4	1	NA	NA	NA	NA	NA	NA	NA	NA	2	NA	NA	NA	NA	NA	NA	NA	NA	NA	NA	NA	NA	NA
880	21884	43	7085.415049	1	2003-2004	1	0	2	NA	NA	0.86	NA	NA	NA	NA	NA	NA	NA	NA	NA	NA	NA	NA	NA	NA	NA	NA	NA	NA	NA
881	21885	40	18692.918832	1	2003-2004	2	52	1	1	1	NA	33.11	127.3	74	2	NA	1	1	1	8.3	190.9	45837.28	2	2	2	2	2	6.02	2	NA
882	21886	39	46059.454793	2	2003-2004	1	32	3	4	1	0.93	33.36	137	103	1	1	2	NA	1	5.3	NA	NA	2	2	2	2	2	8.6	1	3
883	21887	43	45157.461314	1	2003-2004	1	11	2	NA	NA	0.86	18.3	93	63	NA	NA	2	NA	NA	NA	NA	NA	NA	NA	NA	NA	NA	5.95	NA	NA
884	21888	36	5731.52820811334	1	2003-2004	1	18	4	NA	5	3.15	36.36	120.7	72.7	2	NA	2	NA	NA	5.1	NA	NA	NA	NA	NA	NA	NA	7.84	NA	NA
885	21889	33	47749.423542	2	2003-2004	2	72	3	3	2	2.8	34.66	143	73	1	1	2	NA	2	6.1	NA	NA	2	2	2	2	2	11.59	2	NA
886	21890	37	6769.14114472982	1	2003-2004	2	16	4	NA	5	5	28.73	112	57.3	2	NA	2	NA	NA	5.3	87.5	15914.11	NA	NA	NA	NA	NA	5.46	NA	NA
887	21891	41	37241.596373	2	2003-2004	1	13	3	NA	NA	5	23.57	110	59.3	NA	NA	2	NA	NA	5.4	NA	NA	NA	NA	NA	NA	NA	7.66	NA	NA
888	21892	38	5078.751993	1	2003-2004	1	16	1	NA	5	NA	23.04	109.3	66	2	NA	2	NA	NA	5.6	NA	NA	NA	NA	NA	NA	NA	10.09	NA	NA
889	21893	42	6954.345157	1	2003-2004	2	18	1	NA	5	0	46.86	120	74	2	NA	2	NA	NA	5.2	97.3	19258.19	NA	NA	NA	NA	NA	5.07	NA	NA
890	21894	37	20838.423117	2	2003-2004	2	73	4	2	2	1.72	39.54	159	86	1	1	2	NA	1	6.5	121.2	0	2	2	2	2	2	10.63	2	NA
891	21895	30	20628.295669	2	2003-2004	1	16	3	NA	5	2	19.72	94	58	2	NA	2	NA	NA	5.2	NA	NA	NA	NA	NA	NA	NA	7.92	NA	NA
892	21896	34	5032.105704	1	2003-2004	2	69	1	4	1	2.76	23.54	188	0	1	1	3	NA	2	7.1	149.2	11877.51	2	2	2	2	2	7.67	2	NA
893	21897	37	120021.898724	2	2003-2004	2	48	5	4	3	3.22	28.65	120.7	76	2	NA	2	NA	1	5.2	107.8	258965.19	2	2	2	2	2	7.04	1	3
894	21898	34	4168.151999	1	2003-2004	2	67	1	4	1	1.21	37.06	138	72.7	1	1	2	NA	1	5.6	NA	NA	2	2	2	2	2	13.34	2	NA
895	21899	37	39378.074752	1	2003-2004	1	1	5	NA	NA	5	NA	NA	NA	NA	NA	2	NA	NA	NA	NA	NA	NA	NA	NA	NA	NA	NA	NA	NA
896	21900	40	8325.295312	2	2003-2004	2	10	1	NA	NA	0.42	28.2	103.3	48	NA	NA	2	NA	NA	NA	NA	NA	NA	NA	NA	NA	NA	NA	NA	NA
897	21901	34	4615.459309	1	2003-2004	1	64	1	1	1	1.07	24.26	119.3	78.7	2	NA	2	NA	1	5.6	92	10238.14	2	2	2	2	2	7.56	1	3
898	21902	32	70369.964042	2	2003-2004	1	8	3	NA	NA	2.18	18.47	102	44	NA	NA	2	NA	NA	NA	NA	NA	NA	NA	NA	NA	NA	4.64	NA	NA
899	21903	41	7911.940465	1	2003-2004	2	3	4	NA	NA	0.82	17.34	NA	NA	NA	NA	2	NA	NA	NA	NA	NA	NA	NA	NA	NA	NA	3.4	NA	NA
900	21904	38	41851.555109	1	2003-2004	1	13	5	NA	NA	4.35	18.21	102	56	NA	NA	2	NA	NA	5.3	NA	NA	NA	NA	NA	NA	NA	5.26	NA	NA
901	21905	40	2705.019605	1	2003-2004	1	78	1	2	1	3.28	22.96	NA	NA	2	NA	2	NA	NA	5.5	NA	NA	2	2	2	2	2	11.88	2	NA
902	21906	42	8732.772319	1	2003-2004	2	0	4	NA	NA	3.28	NA	NA	NA	NA	NA	NA	NA	NA	NA	NA	NA	NA	NA	NA	NA	NA	NA	NA	NA
903	21907	35	33656.859079	1	2003-2004	1	71	3	4	1	1.2	23.46	126	62.7	2	NA	2	NA	1	5.6	NA	NA	2	1	2	1	2	9.97	1	3
904	21908	39	6533.673264	2	2003-2004	1	13	1	NA	NA	0.48	16.63	112	82	NA	NA	2	NA	NA	5.3	NA	NA	NA	NA	NA	NA	NA	4.95	NA	NA
905	21909	33	19089.347113	1	2003-2004	2	85	3	3	2	1.56	27.08	128.7	46.7	1	1	2	NA	1	5.4	113.6	41854.53	1	2	2	2	2	20.03	2	NA
906	21910	31	114906.608235	1	2003-2004	1	57	3	2	1	3.3	30.94	124	74.7	1	1	2	NA	2	5.4	93.3	239150.13	2	2	2	2	2	9.1	1	3
907	21911	30	5889.381922	1	2003-2004	2	0	3	NA	NA	5	NA	NA	NA	NA	NA	NA	NA	NA	NA	NA	NA	NA	NA	NA	NA	NA	NA	NA	NA
908	21912	43	32484.659324	2	2003-2004	1	22	5	4	5	1.29	20.11	110	60	2	NA	2	NA	1	5.4	NA	NA	2	2	2	2	2	6.53	2	NA
909	21913	38	18514.580762	1	2003-2004	1	56	1	1	1	2.1	25.48	128	87	2	NA	2	NA	1	5.5	102.3	0	2	2	2	2	2	3.47	2	NA
910	21914	39	6787.368053	1	2003-2004	2	2	1	NA	NA	2.32	16.03	NA	NA	NA	NA	2	NA	NA	NA	NA	NA	NA	NA	NA	NA	NA	NA	NA	NA
911	21915	39	6140.170079	1	2003-2004	2	65	1	5	1	4.95	NA	133	81	2	NA	2	NA	2	5.8	NA	NA	2	2	2	2	2	7.38	1	3
912	21916	30	41444.605068	2	2003-2004	2	10	3	NA	NA	3.98	21.11	110	67.3	NA	NA	2	NA	NA	NA	NA	NA	NA	NA	NA	NA	NA	5.02	NA	NA
913	21917	31	45509.377641	1	2003-2004	1	13	3	NA	NA	2.48	28.5	132	30	NA	NA	2	NA	NA	4.9	NA	NA	NA	NA	NA	NA	NA	7.81	NA	NA
914	21918	31	5445.584423	2	2003-2004	1	2	4	NA	NA	0.34	17.31	NA	NA	NA	NA	2	NA	NA	NA	NA	NA	NA	NA	NA	NA	NA	NA	NA	NA
915	21919	30	8801.052185	2	2003-2004	1	6	5	NA	NA	0.09	22.37	NA	NA	NA	NA	2	NA	NA	NA	NA	NA	NA	NA	NA	NA	NA	4.31	NA	NA
916	21920	38	4335.204597	1	2003-2004	2	17	1	NA	5	0.76	24.91	110	63.3	2	NA	2	NA	NA	5.2	NA	NA	NA	NA	NA	NA	NA	4.98	NA	NA
917	21921	41	9165.014	1	2003-2004	1	5	4	NA	NA	0.66	13.27	NA	NA	NA	NA	2	NA	NA	NA	NA	NA	NA	NA	NA	NA	NA	3.13	NA	NA
918	21922	35	25921.892262	1	2003-2004	2	66	2	1	1	0.69	23.15	134	74	1	1	2	NA	2	5.8	90.5	58133.11	2	2	2	2	2	10.96	2	NA
919	21923	42	22546.153395	1	2003-2004	1	22	4	2	5	0.89	39.53	124	71	2	NA	2	NA	1	5.2	95.6	60222.95	2	2	2	2	2	6.67	1	1
920	21924	37	0	2	2003-2004	2	60	4	3	4	2.42	NA	NA	NA	1	2	2	NA	NA	NA	NA	NA	2	2	2	2	2	NA	2	NA
921	21925	43	5846.207843	1	2003-2004	1	1	1	NA	NA	0.96	NA	NA	NA	NA	NA	2	NA	NA	NA	NA	NA	NA	NA	NA	NA	NA	NA	NA	NA
922	21926	29	71805.226342	1	2003-2004	2	36	3	3	1	3.83	24.96	91.3	56.7	1	NA	2	NA	1	5.3	86.9	175738.44	2	2	2	2	1	10.96	1	1
923	21927	41	7576.136128	2	2003-2004	2	23	1	4	1	1.41	26.11	112	82	2	NA	2	NA	2	5	83.4	20776.13	2	2	2	2	2	9.44	2	NA
924	21928	41	23164.878727	1	2003-2004	1	40	4	5	5	5	31.96	110	83.3	2	NA	2	NA	2	5.2	NA	NA	2	2	2	2	2	10.34	2	NA
925	21929	37	60917.480614	1	2003-2004	2	41	3	4	3	1.25	22.04	103.3	75.3	2	NA	2	NA	2	5	NA	NA	2	2	2	2	2	6.01	1	1
926	21930	31	5658.38407833038	2	2003-2004	1	16	4	NA	5	3.18	22.69	111.3	53.3	2	NA	2	NA	NA	5.1	97.8	12286.62	NA	NA	NA	NA	NA	5.97	NA	NA
927	21931	34	52701.8815	2	2003-2004	1	9	3	NA	NA	0.77	14.75	98	56.7	NA	NA	2	NA	NA	NA	NA	NA	NA	NA	NA	NA	NA	4.99	NA	NA
928	21932	40	41931.236128	1	2003-2004	1	13	3	NA	NA	5	22.88	118.7	37.3	NA	NA	2	NA	NA	5.5	95	101836.87	NA	NA	NA	NA	NA	8.06	NA	NA
929	21933	43	22087.660208	2	2003-2004	2	48	4	2	4	0.96	20.31	167.3	92.7	2	NA	2	NA	1	5.4	87.1	0	2	2	2	2	2	6.99	2	NA
930	21934	41	2403.517194	1	2003-2004	1	71	1	1	1	1.98	29.44	155	55	1	1	1	1	1	6.9	159.6	5893.71	2	2	2	2	2	8.53	1	3
931	21935	35	36101.984219	2	2003-2004	2	33	4	4	5	1.91	37.82	139.3	82	2	NA	2	NA	1	5.4	NA	NA	2	2	2	2	2	6.8	2	NA
932	21936	43	2101.345983	1	2003-2004	2	0	1	NA	NA	0.54	NA	NA	NA	NA	NA	NA	NA	NA	NA	NA	NA	NA	NA	NA	NA	NA	NA	NA	NA
933	21937	30	5353.363259	1	2003-2004	1	2	4	NA	NA	0.25	17.87	NA	NA	NA	NA	2	NA	NA	NA	NA	NA	NA	NA	NA	NA	NA	NA	NA	NA
934	21938	43	2112.130881	2	2003-2004	1	0	1	NA	NA	1.13	NA	NA	NA	NA	NA	NA	NA	NA	NA	NA	NA	NA	NA	NA	NA	NA	NA	NA	NA
935	21939	42	5504.45468020855	1	2003-2004	2	13	4	NA	NA	3.25	31.44	121	49	NA	NA	2	NA	NA	5.7	NA	NA	NA	NA	NA	NA	NA	4.09	NA	NA
936	21940	30	0	2	2003-2004	1	2	3	NA	NA	4.51	NA	NA	NA	NA	NA	2	NA	NA	NA	NA	NA	NA	NA	NA	NA	NA	NA	NA	NA
937	21941	35	5081.99729	2	2003-2004	1	18	1	NA	5	NA	23.21	122	62	NA	NA	2	NA	NA	5.2	88.6	11800.02	NA	NA	NA	NA	NA	7.7	NA	NA
938	21942	40	0	2	2003-2004	2	34	3	5	1	5	NA	NA	NA	2	NA	2	NA	NA	NA	NA	NA	2	2	2	2	2	NA	1	3
939	21943	42	3908.473588	2	2003-2004	1	17	1	NA	5	1.44	20.04	130	70	NA	NA	2	NA	NA	5.3	NA	NA	NA	NA	NA	NA	NA	7.64	NA	NA
940	21944	37	29582.911703	2	2003-2004	1	20	4	2	5	5	28.6	130	57.3	2	NA	2	NA	1	5.3	80.6	80705.25	2	2	2	2	2	10.16	2	NA
941	21945	36	7069.50256094736	2	2003-2004	2	18	4	NA	5	2	18.45	108	38	2	NA	2	NA	NA	4.8	NA	NA	NA	NA	NA	NA	NA	5.58	NA	NA
942	21946	39	11802.781209	1	2003-2004	2	3	1	NA	NA	0.94	15.82	NA	NA	NA	NA	2	NA	NA	NA	NA	NA	NA	NA	NA	NA	NA	3.57	NA	NA
943	21947	33	37338.133845	1	2003-2004	1	12	3	NA	NA	3.4	19.72	118	69	NA	NA	2	NA	NA	NA	NA	NA	NA	NA	NA	NA	NA	NA	NA	NA
944	21948	37	54066.901942	2	2003-2004	2	5	3	NA	NA	2.92	15.48	NA	NA	NA	NA	2	NA	NA	NA	NA	NA	NA	NA	NA	NA	NA	NA	NA	NA
945	21949	30	71805.226342	2	2003-2004	2	34	5	5	1	4.24	41.28	110	64.7	2	NA	2	NA	1	5	100.4	174367.18	2	2	2	2	2	6.88	1	3
946	21950	36	6640.1367272034	1	2003-2004	2	16	4	NA	5	0.81	18.71	104	50	2	NA	2	NA	NA	5.2	64.4	0	NA	NA	NA	NA	NA	5.59	NA	NA
947	21951	30	5408.91751525284	1	2003-2004	2	16	4	NA	5	0.58	36.46	106	52	2	NA	2	NA	NA	5	92.4	14160.18	NA	NA	NA	NA	NA	8.24	NA	NA
948	21952	42	5973.46696	1	2003-2004	1	21	4	2	5	NA	18.99	114	66.7	2	NA	2	NA	1	5.5	87	16856.18	2	2	2	2	2	6.77	1	1
949	21953	30	41444.605068	2	2003-2004	2	11	3	NA	NA	2.86	27.19	102	54	NA	NA	2	NA	NA	NA	NA	NA	NA	NA	NA	NA	NA	4.49	NA	NA
950	21954	30	42415.396542	2	2003-2004	2	73	3	5	1	5	24.22	160	68	2	NA	2	NA	2	5.5	90.4	95121.87	2	2	2	2	2	10.94	1	3
951	21955	38	6806.288511	1	2003-2004	2	1	1	NA	NA	0.23	NA	NA	NA	NA	NA	2	NA	NA	NA	NA	NA	NA	NA	NA	NA	NA	NA	NA	NA
952	21956	39	20504.043101	2	2003-2004	1	85	3	3	2	4.83	22.54	NA	NA	9	NA	2	NA	1	5.5	NA	NA	2	2	2	2	2	11.72	1	3
953	21957	36	26723.146264	1	2003-2004	1	42	4	4	1	2.17	31.18	131.3	82	2	NA	2	NA	1	4.9	NA	NA	2	2	2	2	2	7.72	2	NA
954	21958	38	22337.956607	1	2003-2004	2	80	4	4	2	1.67	25.04	170	81	1	1	2	NA	2	6.2	NA	NA	2	2	2	2	2	7.62	2	NA
955	21959	36	7747.698536	2	2003-2004	2	1	4	NA	NA	1.27	NA	NA	NA	NA	NA	2	NA	NA	NA	NA	NA	NA	NA	NA	NA	NA	NA	NA	NA
956	21960	41	9875.06941	2	2003-2004	1	3	1	NA	NA	0.96	13.95	NA	NA	NA	NA	2	NA	NA	NA	NA	NA	NA	NA	NA	NA	NA	4.51	NA	NA
957	21961	41	4531.861253	1	2003-2004	2	0	4	NA	NA	1.22	NA	NA	NA	NA	NA	NA	NA	NA	NA	NA	NA	NA	NA	NA	NA	NA	NA	NA	NA
958	21962	34	104348.911925	2	2003-2004	1	51	3	4	1	4.8	37.42	141.3	84	1	2	2	NA	2	5.5	106.4	244597.49	2	2	2	2	2	7.65	2	NA
959	21963	31	15645.823332	2	2003-2004	2	2	3	NA	NA	0.64	16.85	NA	NA	NA	NA	2	NA	NA	NA	NA	NA	NA	NA	NA	NA	NA	NA	NA	NA
960	21964	35	7173.370207	1	2003-2004	1	0	3	NA	NA	0.38	NA	NA	NA	NA	NA	NA	NA	NA	NA	NA	NA	NA	NA	NA	NA	NA	NA	NA	NA
961	21965	40	40570.617381	2	2003-2004	1	9	3	NA	NA	0.8	15.62	95.3	51.3	NA	NA	2	NA	NA	NA	NA	NA	NA	NA	NA	NA	NA	3.33	NA	NA
962	21966	30	30688.287057	2	2003-2004	2	18	3	NA	5	1.86	21.04	101.3	69.3	2	NA	2	NA	NA	4.9	NA	NA	NA	NA	NA	NA	NA	7.95	NA	NA
963	21967	33	16465.125785	2	2003-2004	1	2	3	NA	NA	0.57	16.79	NA	NA	NA	NA	2	NA	NA	NA	NA	NA	NA	NA	NA	NA	NA	NA	NA	NA
964	21968	32	8922.041886	2	2003-2004	2	0	3	NA	NA	0.38	NA	NA	NA	NA	NA	NA	NA	NA	NA	NA	NA	NA	NA	NA	NA	NA	NA	NA	NA
965	21969	30	9800.701974	1	2003-2004	1	10	4	NA	NA	1.39	17.35	101.3	52.7	NA	NA	2	NA	NA	NA	NA	NA	NA	NA	NA	NA	NA	3.74	NA	NA
966	21970	36	8028.1929044035	1	2003-2004	2	14	2	NA	5	0.66	21.82	98.7	48.7	NA	NA	2	NA	NA	NA	NA	0	NA	NA	NA	NA	NA	NA	NA	NA
967	21971	31	20885.034309	2	2003-2004	1	4	3	NA	NA	0.69	16.32	NA	NA	NA	NA	2	NA	NA	NA	NA	NA	NA	NA	NA	NA	NA	4.18	NA	NA
968	21972	32	113583.530984	2	2003-2004	1	54	3	4	1	4	21.26	130	88	2	NA	2	NA	1	5.4	NA	NA	2	2	2	2	2	11.05	1	3
969	21973	39	10665.274771	2	2003-2004	2	4	5	NA	NA	4.47	15.49	NA	NA	NA	NA	2	NA	NA	NA	NA	NA	NA	NA	NA	NA	NA	NA	NA	NA
970	21974	33	52004.570958	1	2003-2004	2	62	3	5	1	5	32.32	142.7	52.7	1	1	2	NA	1	5.6	NA	NA	2	2	2	2	1	14.14	2	NA
971	21975	42	5100.71302342224	1	2003-2004	2	17	4	NA	5	5	20.19	107	52	2	NA	2	NA	NA	5.5	NA	NA	NA	NA	NA	NA	NA	8.73	NA	NA
972	21976	33	6632.33116073353	2	2003-2004	2	12	4	NA	NA	1.41	27.19	106.7	43.3	NA	NA	2	NA	NA	5.9	NA	NA	NA	NA	NA	NA	NA	4.55	NA	NA
973	21977	32	9560.747635	1	2003-2004	1	4	4	NA	NA	0.07	13.37	NA	NA	NA	NA	2	NA	NA	NA	NA	NA	NA	NA	NA	NA	NA	3.8	NA	NA
974	21978	35	21681.834873	2	2003-2004	2	84	3	3	2	2.58	25.75	188	93	1	1	2	NA	1	5.1	103.3	47538.71	2	2	2	2	2	14.1	1	3
975	21979	38	6293.173706	1	2003-2004	1	0	1	NA	NA	0.23	NA	NA	NA	NA	NA	NA	NA	NA	NA	NA	NA	NA	NA	NA	NA	NA	NA	NA	NA
976	21980	30	4734.04129049666	1	2003-2004	1	19	4	NA	5	0.27	24.53	110	63	2	NA	2	NA	NA	5.3	96.7	10279.5	NA	NA	NA	NA	NA	12.76	NA	NA
977	21981	39	4233.713239	1	2003-2004	2	85	1	1	2	0.06	28.39	134	49	1	1	2	NA	2	5.1	87.1	9769.93	2	2	2	2	2	11.6	1	3
978	21982	30	19252.653422	2	2003-2004	2	83	3	5	2	3.65	25.81	100	0	1	1	2	NA	NA	NA	NA	NA	2	1	2	1	2	NA	1	3
979	21983	39	41340.311011	2	2003-2004	2	18	3	NA	5	4.51	18.94	103	59	2	NA	2	NA	NA	5.1	NA	NA	NA	NA	NA	NA	NA	3.64	NA	NA
980	21984	33	10511.879411	2	2003-2004	1	10	4	NA	NA	2.06	17.13	101.3	64	NA	NA	2	NA	NA	NA	NA	NA	NA	NA	NA	NA	NA	3.6	NA	NA
981	21985	42	0	1	2003-2004	1	5	1	NA	NA	0.84	NA	NA	NA	NA	NA	2	NA	NA	NA	NA	NA	NA	NA	NA	NA	NA	NA	NA	NA
982	21986	31	61783.620901	2	2003-2004	2	75	3	2	2	1.07	NA	126	72	2	NA	3	NA	NA	5.8	NA	NA	2	1	2	2	2	7.77	2	NA
983	21987	42	37332.626126	1	2003-2004	1	66	5	5	1	1.22	22.79	110	69.3	2	NA	2	NA	NA	5.4	84.4	84403.58	2	9	1	2	2	12.3	2	NA
984	21988	40	0	2	2003-2004	1	22	4	4	5	NA	NA	NA	NA	2	NA	2	NA	NA	NA	NA	NA	2	2	2	2	2	NA	1	2
985	21989	37	52511.580098	1	2003-2004	2	4	3	NA	NA	4.64	15.81	NA	NA	NA	NA	2	NA	NA	NA	NA	NA	NA	NA	NA	NA	NA	NA	NA	NA
986	21990	29	7552.194294	2	2003-2004	2	5	4	NA	NA	3	16.48	NA	NA	NA	NA	2	NA	NA	NA	NA	NA	NA	NA	NA	NA	NA	4.37	NA	NA
987	21991	38	31812.609984	1	2003-2004	1	28	1	3	1	1.44	28.01	119	82	2	NA	2	NA	1	5.3	92.3	74385.88	2	2	2	2	2	6.74	1	1
988	21992	43	19425.013997	1	2003-2004	1	64	3	1	5	1.07	34.53	132.7	33.3	2	NA	2	NA	2	5	97.2	40848.31	2	2	2	2	2	13.09	2	NA
989	21993	31	14118.095296	2	2003-2004	1	85	4	1	1	1.44	19.12	130	64	1	1	2	NA	2	5.3	NA	NA	2	2	2	2	2	20.93	1	3
990	21994	39	23296.715566	2	2003-2004	2	85	3	3	1	4.8	22.3	196.7	73.3	1	NA	2	NA	1	6.1	NA	0	2	2	2	2	1	15.63	2	NA
991	21995	30	26177.729098	1	2003-2004	1	32	4	4	4	2.78	23.28	106.7	70	2	NA	2	NA	1	4.5	83.5	73869.42	2	2	2	2	2	14.21	2	NA
992	21996	33	90955.827917	2	2003-2004	1	50	3	5	1	3.2	31.38	120	74.7	1	NA	2	NA	1	5.1	NA	NA	2	2	2	2	2	9.23	1	3
993	21997	43	4411.435676	2	2003-2004	2	14	1	NA	5	1.02	21	104	60	NA	NA	2	NA	NA	5.2	99.9	12216.29	NA	NA	NA	NA	NA	5.86	NA	NA
994	21998	39	38796.690488	2	2003-2004	1	2	3	NA	NA	4.54	15.13	NA	NA	NA	NA	2	NA	NA	NA	NA	NA	NA	NA	NA	NA	NA	NA	NA	NA
995	21999	30	24149.580809	2	2003-2004	2	85	3	4	2	1.67	23.49	256	66	1	1	2	NA	2	5.3	NA	NA	2	2	2	2	1	13.59	1	3
996	22000	42	22133.680245	1	2003-2004	2	34	1	1	1	1.9	24.34	116	58	2	NA	2	NA	2	5.2	NA	NA	2	2	2	2	2	7.94	2	NA
997	22001	30	29222.480738	2	2003-2004	1	2	3	NA	NA	0	17.97	NA	NA	NA	NA	2	NA	NA	NA	NA	NA	NA	NA	NA	NA	NA	NA	NA	NA
998	22002	31	81594.468092	2	2003-2004	2	22	3	4	1	1.2	20.85	96.7	61.3	2	NA	2	NA	1	NA	79.9	199696.95	2	2	2	2	2	7.85	2	NA
999	22003	35	52913.184002	2	2003-2004	2	9	3	NA	NA	5	16.82	88	61.3	NA	NA	2	NA	NA	NA	NA	NA	NA	NA	NA	NA	NA	3.8	NA	NA
1000	22004	34	4753.44355	1	2003-2004	2	61	1	1	1	1.07	26.21	120	68	2	NA	1	1	1	12.6	328.5	13579.93	2	2	2	2	2	5.64	2	NA
1001	22005	39	3386.970591	1	2003-2004	2	70	1	1	1	NA	28.82	140	64	1	1	2	NA	1	5.8	92.9	7815.95	2	2	2	2	2	8.47	2	NA
1002	22006	34	2316.059211	1	2003-2004	2	0	1	NA	NA	NA	NA	NA	NA	NA	NA	NA	NA	NA	NA	NA	NA	NA	NA	NA	NA	NA	NA	NA	NA
1003	22007	38	3959.415347	2	2003-2004	1	74	1	1	1	0	26.04	161	75	2	NA	2	NA	1	6.1	121.4	9091.67	2	2	2	2	2	6.52	1	3
1004	22008	36	5731.52820811334	1	2003-2004	1	19	5	NA	5	0.22	41.44	110.7	79.3	2	NA	2	NA	NA	5.7	NA	NA	NA	NA	NA	NA	NA	6.17	NA	NA
1005	22009	30	34664.998235	1	2003-2004	2	77	3	4	1	3.3	32.15	138	72	2	NA	2	NA	2	5.9	109.4	72308.36	2	2	2	2	2	7.83	1	3
1006	22010	33	4183.057843	2	2003-2004	1	0	4	NA	NA	0.49	NA	NA	NA	NA	NA	NA	NA	NA	NA	NA	NA	NA	NA	NA	NA	NA	NA	NA	NA
1007	22011	40	3357.92197	2	2003-2004	2	62	1	2	1	2.44	25.38	113.3	58	1	1	2	NA	1	5.1	NA	NA	2	2	2	2	2	7.61	2	NA
1008	22012	36	36579.663108	1	2003-2004	2	31	4	5	5	5	33.14	117.3	60.7	2	NA	2	NA	1	5	NA	NA	2	2	2	2	2	6.95	2	NA
1009	22013	43	4416.283197	1	2003-2004	2	19	1	NA	5	3.11	23.28	100	54	2	NA	2	NA	NA	4.8	NA	NA	NA	NA	NA	NA	NA	4.74	NA	NA
1010	22014	31	27197.146258	1	2003-2004	2	80	3	2	1	3.96	33.17	131.3	0	2	NA	1	1	1	7.6	NA	NA	2	2	2	2	2	17.61	2	NA
1011	22015	42	7430.06665	1	2003-2004	2	5	4	NA	NA	1.16	16.46	NA	NA	NA	NA	2	NA	NA	NA	NA	NA	NA	NA	NA	NA	NA	5.06	NA	NA
1012	22016	42	7107.464814	1	2003-2004	2	6	4	NA	NA	NA	15.32	NA	NA	NA	NA	2	NA	NA	NA	NA	NA	NA	NA	NA	NA	NA	4.84	NA	NA
1013	22017	40	9164.513187	2	2003-2004	1	6	1	NA	NA	1.86	17.74	NA	NA	NA	NA	2	NA	NA	NA	NA	NA	NA	NA	NA	NA	NA	2.24	NA	NA
1014	22018	43	2676.036382	1	2003-2004	1	71	1	1	1	1.09	30.56	132	73	1	2	2	NA	1	6.3	NA	NA	2	2	2	2	2	8.23	2	NA
1015	22019	38	5897.477826	2	2003-2004	2	19	1	NA	5	0.35	29.13	130	68	2	NA	2	NA	NA	4.7	NA	NA	NA	NA	NA	NA	NA	8.2	NA	NA
1016	22020	34	47705.714553	2	2003-2004	2	52	3	2	1	1.72	32.62	147	73	1	2	2	NA	1	5.3	NA	NA	2	2	2	2	2	8.2	1	3
1017	22021	31	8676.461431	1	2003-2004	2	18	1	NA	5	NA	28.03	106	52	2	NA	2	NA	NA	5.3	NA	NA	NA	NA	NA	NA	NA	4.89	NA	NA
1018	22022	42	5061.35484845342	1	2003-2004	1	12	4	NA	NA	0.89	27.22	113	61	NA	NA	2	NA	NA	5.2	89	10990.23	NA	NA	NA	NA	NA	4.35	NA	NA
1019	22023	35	31997.070304	2	2003-2004	2	51	4	2	4	5	29.56	142	75	2	NA	2	NA	1	8.8	182.2	68326.67	1	1	2	1	2	10.8	1	2
1020	22024	35	45162.820348	1	2003-2004	2	71	3	3	1	2.89	33.04	145.3	52	1	1	2	NA	2	5.7	86.6	101662.74	2	2	2	2	2	15.64	1	3
1021	22025	39	97304.844373	2	2003-2004	2	30	3	4	1	1.91	21.79	114	69	2	NA	2	NA	2	5	NA	NA	2	2	2	2	2	5.51	2	NA
1022	22026	29	34342.794172	2	2003-2004	2	13	3	NA	NA	5	24.33	98	62.7	NA	NA	2	NA	NA	5	88.8	82498.67	NA	NA	NA	NA	NA	6.22	NA	NA
1023	22027	36	25453.124582	2	2003-2004	1	1	5	NA	NA	1.59	NA	NA	NA	NA	NA	2	NA	NA	NA	NA	NA	NA	NA	NA	NA	NA	NA	NA	NA
1024	22028	30	12847.455554	1	2003-2004	1	74	3	1	1	1.11	28.4	130	48	2	NA	2	NA	1	5.5	96.2	30067.38	2	2	2	2	2	19.66	2	NA
1025	22029	42	6996.115646	1	2003-2004	1	16	1	NA	5	0	29.27	103.3	57.3	2	NA	2	NA	NA	4.9	NA	NA	NA	NA	NA	NA	NA	7.24	NA	NA
1026	22030	43	6656.8987	1	2003-2004	1	15	1	NA	5	1.58	14.74	110	56	NA	NA	2	NA	NA	5.4	79.1	15456.82	NA	NA	NA	NA	NA	4.85	NA	NA
1027	22031	31	11123.952184	2	2003-2004	2	7	4	NA	NA	1.53	16.51	NA	NA	NA	NA	2	NA	NA	NA	NA	NA	NA	NA	NA	NA	NA	NA	NA	NA
1028	22032	36	6786.12012785775	1	2003-2004	2	13	4	NA	NA	NA	24	100.7	56	NA	NA	2	NA	NA	5.3	79.6	15954.03	NA	NA	NA	NA	NA	6.25	NA	NA
1029	22033	32	59982.8078	2	2003-2004	2	11	3	NA	NA	1.54	15.89	109	53	NA	NA	2	NA	NA	NA	NA	NA	NA	NA	NA	NA	NA	5.9	NA	NA
1030	22034	36	46505.655907	2	2003-2004	2	38	4	3	1	1.86	26.28	136.7	84	1	2	2	NA	2	NA	NA	NA	2	2	2	2	2	NA	2	NA
1031	22035	40	3570.865615	2	2003-2004	2	16	1	NA	5	4.79	22.67	94	45.3	2	NA	2	NA	NA	5	78.4	8880.21	NA	NA	NA	NA	NA	7.12	NA	NA
1032	22036	37	66571.723927	2	2003-2004	1	10	3	NA	NA	1.15	17.23	92	54	NA	NA	2	NA	NA	NA	NA	NA	NA	NA	NA	NA	NA	3.78	NA	NA
1033	22037	37	4836.04712	1	2003-2004	1	0	1	NA	NA	2.65	NA	NA	NA	NA	NA	NA	NA	NA	NA	NA	NA	NA	NA	NA	NA	NA	NA	NA	NA
1034	22038	39	9873.866113	1	2003-2004	2	10	1	NA	NA	1.14	17.85	118	52	NA	NA	2	NA	NA	NA	NA	NA	NA	NA	NA	NA	NA	4.62	NA	NA
1035	22039	37	7631.014594	2	2003-2004	2	1	4	NA	NA	0.32	NA	NA	NA	NA	NA	2	NA	NA	NA	NA	NA	NA	NA	NA	NA	NA	NA	NA	NA
1036	22040	36	10308.327577	1	2003-2004	1	7	4	NA	NA	1.44	14.43	NA	NA	NA	NA	2	NA	NA	NA	NA	NA	NA	NA	NA	NA	NA	4.16	NA	NA
1037	22041	41	9173.939257	2	2003-2004	2	5	4	NA	NA	0.56	15.12	NA	NA	NA	NA	2	NA	NA	NA	NA	NA	NA	NA	NA	NA	NA	3.37	NA	NA
1038	22042	33	24999.048458	1	2003-2004	1	29	5	5	1	0.83	23.26	116	64.7	2	NA	2	NA	1	NA	NA	0	2	2	2	2	2	NA	1	1
1039	22043	40	33380.901308	1	2003-2004	1	32	1	4	5	3.28	25.47	102	63.3	2	NA	2	NA	1	4.9	99.7	78052.94	2	2	2	2	2	5.41	2	NA
1040	22044	35	16324.239045	2	2003-2004	2	1	3	NA	NA	0.16	NA	NA	NA	NA	NA	2	NA	NA	NA	NA	NA	NA	NA	NA	NA	NA	NA	NA	NA
1041	22045	40	13089.55228	1	2003-2004	1	61	4	5	3	5	24.91	117	74	2	NA	2	NA	1	5.8	NA	NA	2	2	2	2	2	8.29	2	NA
1042	22046	43	4183.716187	2	2003-2004	2	12	1	NA	NA	2.39	19.16	103	55	NA	NA	2	NA	NA	5.3	NA	NA	NA	NA	NA	NA	NA	4.35	NA	NA
1043	22047	34	5617.962204	1	2003-2004	2	72	1	3	2	5	22.93	152.7	74.7	2	NA	2	NA	2	5.5	94.5	13260.33	2	2	2	2	2	4.43	1	3
1044	22048	37	54416.593798	1	2003-2004	2	71	3	2	1	5	22.34	NA	NA	2	NA	2	NA	2	4.9	NA	NA	2	1	2	2	2	17.59	2	NA
1045	22049	31	56405.943288	2	2003-2004	1	65	3	5	1	1.92	35.64	139.3	78.7	1	2	1	2	2	7.3	186.9	138314.15	2	2	1	1	2	8.91	2	NA
1046	22050	42	6041.336373	2	2003-2004	1	17	1	NA	5	2.12	31.4	116	55.3	2	NA	2	NA	NA	5.1	NA	NA	NA	NA	NA	NA	NA	9.1	NA	NA
1047	22051	38	31061.206261	1	2003-2004	2	21	4	4	1	0	17.62	116	66	2	NA	2	NA	2	4.9	66.6	81565.02	2	2	2	2	2	5	2	NA
1048	22052	34	7422.610931	1	2003-2004	1	15	1	NA	5	3.01	23.47	118.7	57.3	NA	NA	2	NA	NA	5.4	96.5	17234.75	NA	NA	NA	NA	NA	8.44	NA	NA
1049	22053	38	41755.207846	1	2003-2004	2	15	3	NA	5	1.65	22.18	108	66	NA	NA	3	NA	NA	5.1	NA	NA	NA	NA	NA	NA	NA	5.86	NA	NA
1050	22054	35	6609.4812741384	2	2003-2004	2	15	4	NA	5	1.46	44.13	NA	NA	NA	NA	2	NA	NA	5.5	NA	NA	NA	NA	NA	NA	NA	4.8	NA	NA
1051	22055	30	71805.226342	2	2003-2004	2	32	3	3	1	1.91	22.93	110	66.7	1	NA	2	NA	2	5.2	NA	NA	2	2	2	2	2	7.06	1	3
1052	22056	39	21244.280165	1	2003-2004	2	17	3	NA	5	0.28	18.93	102	61	2	NA	2	NA	NA	5.3	88	51033.26	NA	NA	NA	NA	NA	5.58	NA	NA
1053	22057	38	10889.679999	1	2003-2004	1	9	1	NA	NA	0.02	16.8	102	72.7	NA	NA	2	NA	NA	NA	NA	NA	NA	NA	NA	NA	NA	3.89	NA	NA
1054	22058	40	3436.291946	2	2003-2004	1	67	1	1	1	0.96	33	130.7	70.7	1	1	1	1	1	5.5	115	8426.2	2	2	2	2	2	10.36	1	3
1055	22059	35	71485.078594	1	2003-2004	2	25	3	5	6	5	22.68	110	62	2	NA	2	NA	1	4.9	NA	NA	2	2	2	2	2	7.6	2	NA
1056	22060	30	56996.745618	1	2003-2004	1	11	3	NA	NA	2.79	22.27	116	52	NA	NA	2	NA	NA	NA	NA	NA	NA	NA	NA	NA	NA	5.29	NA	NA
1057	22061	36	12660.603555	1	2003-2004	1	9	2	NA	NA	2.72	16.83	94	0	NA	NA	2	NA	NA	NA	NA	NA	NA	NA	NA	NA	NA	5.17	NA	NA
1058	22062	34	40063.497944	2	2003-2004	1	57	3	2	3	0.48	23.96	NA	NA	2	NA	2	NA	NA	5.2	NA	NA	2	2	2	2	2	12.4	1	1
1059	22063	33	26783.43697	1	2003-2004	2	44	4	4	1	3.26	25.08	103.3	72	2	NA	2	NA	2	5.4	NA	NA	2	2	2	2	2	6.51	1	2
1060	22064	37	32561.767755	2	2003-2004	2	26	4	3	5	1.68	39.52	121	79	2	NA	2	NA	2	5.7	98.4	84838.22	2	2	2	2	2	7.7	2	NA
1061	22065	33	6390.06160301759	2	2003-2004	1	15	4	NA	5	1.06	28.59	100.7	59.3	NA	NA	2	NA	NA	5.7	NA	NA	NA	NA	NA	NA	NA	7.39	NA	NA
1062	22066	30	8346.827246	1	2003-2004	2	5	4	NA	NA	NA	15.55	NA	NA	NA	NA	2	NA	NA	NA	NA	NA	NA	NA	NA	NA	NA	NA	NA	NA
1063	22067	42	18041.141625	2	2003-2004	2	46	1	3	1	NA	55.1	NA	NA	2	NA	2	NA	1	5.7	NA	NA	2	2	2	2	2	9.26	2	NA
1064	22068	37	87166.744696	1	2003-2004	2	33	3	3	1	3.97	37.48	123.3	74	1	NA	2	NA	1	4.8	98.4	211670.11	2	2	2	2	2	6.91	2	NA
1065	22069	40	18457.489494	2	2003-2004	2	85	3	1	2	1.16	24.95	154	72	1	1	2	NA	1	5.7	NA	NA	2	2	2	2	2	9.61	2	NA
1066	22070	34	84949.152961	1	2003-2004	1	29	3	5	1	1.9	27.67	125	56	2	NA	2	NA	1	5.2	NA	NA	2	2	2	2	2	6.83	2	NA
1067	22071	34	40422.416663	2	2003-2004	2	78	3	1	1	1.92	26.79	158.7	40.7	1	1	1	1	2	6.4	NA	NA	2	2	2	2	2	10.85	1	3
1068	22072	39	9489.934133	2	2003-2004	2	11	2	NA	NA	1.76	19.03	100	40	NA	NA	2	NA	NA	NA	NA	NA	NA	NA	NA	NA	NA	3.41	NA	NA
1069	22073	38	2849.494425	2	2003-2004	1	0	1	NA	NA	0.8	NA	NA	NA	NA	NA	NA	NA	NA	NA	NA	NA	NA	NA	NA	NA	NA	NA	NA	NA
1070	22074	30	6533.449518	1	2003-2004	2	1	4	NA	NA	2.45	NA	NA	NA	NA	NA	2	NA	NA	NA	NA	NA	NA	NA	NA	NA	NA	NA	NA	NA
1071	22075	29	82441.866213	2	2003-2004	1	43	3	4	1	5	28.5	102.7	73.3	2	NA	2	NA	1	5	NA	NA	2	2	2	2	2	8.54	1	3
1072	22076	42	4777.68529742489	1	2003-2004	1	12	4	NA	NA	NA	14.94	98.7	74	NA	NA	2	NA	NA	5.6	91.1	0	NA	NA	NA	NA	NA	6.67	NA	NA
1073	22077	30	10310.964865	2	2003-2004	1	11	5	NA	NA	4.24	19.43	98	28	NA	NA	2	NA	NA	NA	NA	NA	NA	NA	NA	NA	NA	4.74	NA	NA
1074	22078	37	18802.351906	1	2003-2004	2	3	3	NA	NA	0.27	17.1	NA	NA	NA	NA	2	NA	NA	NA	NA	NA	NA	NA	NA	NA	NA	5.19	NA	NA
1075	22079	35	6067.63655229356	1	2003-2004	1	13	4	NA	NA	1.26	41.43	116	45	NA	NA	2	NA	NA	5.7	NA	NA	NA	NA	NA	NA	NA	5.76	NA	NA
1076	22080	34	4945.532443	1	2003-2004	1	16	1	NA	5	1.39	18.93	108	48.7	2	NA	2	NA	NA	5.4	83.7	11483.15	NA	NA	NA	NA	NA	4.29	NA	NA
1077	22081	31	41532.348403	1	2003-2004	1	18	3	NA	5	3.28	21.87	114	70	2	NA	2	NA	NA	5	85.6	100868.11	NA	NA	NA	NA	NA	9.09	NA	NA
1078	22082	30	45697.933766	2	2003-2004	2	4	3	NA	NA	5	14.22	NA	NA	NA	NA	2	NA	NA	NA	NA	NA	NA	NA	NA	NA	NA	3.69	NA	NA
1079	22083	30	62902.523023	2	2003-2004	1	20	3	4	5	2.65	31.25	103.3	60	2	NA	2	NA	1	5.1	NA	NA	2	2	2	2	2	8.92	2	NA
1080	22084	37	5689.11397227144	1	2003-2004	1	18	4	NA	5	0.69	24.38	104	66	2	NA	2	NA	NA	5.4	71.3	12353.34	NA	NA	NA	NA	NA	7.91	NA	NA
1081	22085	43	17999.497668	2	2003-2004	1	78	3	1	6	1.01	21.92	110	48.7	1	1	2	NA	1	5.2	106	40694.22	2	2	2	2	1	15.89	1	3
1082	22086	35	6273.05543151702	1	2003-2004	2	12	4	NA	NA	0.46	16.9	91.3	50	NA	NA	2	NA	NA	5.5	78.4	14747.82	NA	NA	NA	NA	NA	4.66	NA	NA
1083	22087	33	45908.565129	1	2003-2004	2	4	5	NA	NA	1.63	15.01	NA	NA	NA	NA	2	NA	NA	NA	NA	NA	NA	NA	NA	NA	NA	NA	NA	NA
1084	22088	32	0	1	2003-2004	2	85	3	2	2	1.67	NA	NA	NA	1	NA	2	NA	NA	NA	NA	NA	1	2	2	2	2	NA	2	NA
1085	22089	33	6098.43906975786	2	2003-2004	1	15	4	NA	5	2.06	18.68	113	56	NA	NA	2	NA	NA	5.3	NA	NA	NA	NA	NA	NA	NA	6.96	NA	NA
1086	22090	42	30396.377304	2	2003-2004	2	52	4	2	1	2.8	53.45	122	63.3	1	1	3	NA	2	NA	NA	NA	2	2	2	1	1	NA	2	NA
1087	22091	30	45999.318869	2	2003-2004	2	68	3	5	1	5	27.25	150.7	76.7	1	1	2	NA	1	NA	NA	0	2	2	2	2	2	NA	2	NA
1088	22092	40	10112.618483	2	2003-2004	1	8	1	NA	NA	1.27	21.95	110	44	NA	NA	2	NA	NA	NA	NA	NA	NA	NA	NA	NA	NA	5.32	NA	NA
1089	22093	38	83575.551095	1	2003-2004	2	51	3	4	1	4.35	18.52	128	80	2	NA	2	NA	1	5.3	NA	NA	2	2	2	2	2	7.66	2	NA
1090	22094	31	34426.011744	1	2003-2004	2	32	1	2	1	1.36	26.36	114	72	2	NA	2	NA	1	5.4	92.7	94406.86	2	2	2	2	2	6.13	2	NA
1091	22095	43	4287.4725	1	2003-2004	1	61	1	1	1	0.33	31.95	201.3	84.7	1	1	2	NA	1	8	NA	NA	2	2	2	1	2	6.73	1	1
1092	22096	34	50573.683258	2	2003-2004	1	65	5	3	1	2.8	37.17	128	84	1	1	1	2	2	5.5	117.1	144481.98	2	2	1	2	1	8.4	2	NA
1093	22097	37	34574.189036	2	2003-2004	1	1	3	NA	NA	5	NA	NA	NA	NA	NA	2	NA	NA	NA	NA	NA	NA	NA	NA	NA	NA	NA	NA	NA
1094	22098	40	29169.181187	1	2003-2004	2	37	1	4	1	NA	44.6	110	65.3	2	NA	2	NA	1	6.5	141.3	82093.9	2	2	2	2	2	5.3	1	2
1095	22099	30	29590.881207	2	2003-2004	1	1	3	NA	NA	5	NA	NA	NA	NA	NA	2	NA	NA	NA	NA	NA	NA	NA	NA	NA	NA	NA	NA	NA
1096	22100	42	6593.22837995838	2	2003-2004	2	15	4	NA	5	1.91	24.31	98.7	54.7	NA	NA	2	NA	NA	5	85.4	15500.54	NA	NA	NA	NA	NA	3.58	NA	NA
1097	22101	30	48621.521321	2	2003-2004	1	7	3	NA	NA	3.98	20.12	NA	NA	NA	NA	2	NA	NA	NA	NA	NA	NA	NA	NA	NA	NA	5.06	NA	NA
1098	22102	40	40501.812248	1	2003-2004	1	15	3	NA	5	5	24.67	121.3	60.7	NA	NA	2	NA	NA	5.4	89.8	98365.28	NA	NA	NA	NA	NA	8.57	NA	NA
1099	22103	39	56724.596292	2	2003-2004	1	61	3	4	1	3.2	36.48	151	72	1	2	2	NA	1	5.4	NA	NA	2	2	2	2	2	10.41	1	1
1100	22104	30	50470.123226	2	2003-2004	2	72	5	1	1	5	19.83	NA	NA	2	NA	1	1	NA	6.5	124.9	0	2	2	2	2	2	31.06	2	NA
1101	22105	32	0	2	2003-2004	1	79	3	1	1	1.28	NA	NA	NA	2	NA	2	NA	NA	NA	NA	NA	2	2	2	2	2	NA	1	3
1102	22106	42	5094.94455565483	2	2003-2004	1	17	4	NA	5	0.96	21.09	96	48.7	2	NA	2	NA	NA	5.3	NA	NA	NA	NA	NA	NA	NA	6.45	NA	NA
1103	22107	30	11465.545365	2	2003-2004	1	66	4	4	1	1.6	31.67	114	53.3	1	1	2	NA	2	5.5	NA	NA	2	2	2	2	2	8.1	1	3
1104	22108	35	25694.329089	1	2003-2004	1	29	4	4	6	0.76	20.77	109.3	74.7	2	NA	2	NA	1	5.3	80.5	72505.34	2	2	2	2	2	10.72	2	NA
1105	22109	34	57478.038436	2	2003-2004	2	70	3	3	1	0.8	24.25	122	74	2	NA	2	NA	NA	5.4	105	128901.74	2	2	2	2	2	8.65	2	NA
1106	22110	34	4363.44899	1	2003-2004	1	71	1	1	1	1.31	21.79	166.7	60	2	NA	2	NA	1	5.4	92.4	9679.13	2	2	2	2	2	11.74	1	1
1107	22111	40	73752.885251	2	2003-2004	1	35	2	2	1	1.7	23.12	111.3	74	2	NA	2	NA	1	5.3	NA	NA	2	2	2	2	2	5.13	2	NA
1108	22112	43	0	2	2003-2004	2	1	1	NA	NA	2.55	NA	NA	NA	NA	NA	2	NA	NA	NA	NA	NA	NA	NA	NA	NA	NA	NA	NA	NA
1109	22113	33	10576.041345	1	2003-2004	2	7	4	NA	NA	1.31	23.55	NA	NA	NA	NA	2	NA	NA	NA	NA	NA	NA	NA	NA	NA	NA	5.89	NA	NA
1110	22114	29	5184.55319500935	2	2003-2004	2	19	4	NA	5	4.54	23.7	126.7	60.7	2	NA	2	NA	NA	5.4	98.1	12188.78	NA	NA	NA	NA	NA	6.1	NA	NA
1111	22115	30	91098.18363	2	2003-2004	2	40	3	4	5	2.16	22.98	90	61.3	2	NA	2	NA	2	5.2	NA	NA	2	2	2	2	2	8.08	2	NA
1112	22116	41	6470.84901784187	2	2003-2004	2	13	4	NA	NA	1.02	23.78	90	54	NA	NA	2	NA	NA	4.7	78	15212.83	NA	NA	NA	NA	NA	6.83	NA	NA
1113	22117	30	7386.598496	2	2003-2004	2	2	5	NA	NA	4.59	16.74	NA	NA	NA	NA	2	NA	NA	NA	NA	NA	NA	NA	NA	NA	NA	NA	NA	NA
1114	22118	36	7054.046985	1	2003-2004	2	2	4	NA	NA	1.52	16.82	NA	NA	NA	NA	2	NA	NA	NA	NA	NA	NA	NA	NA	NA	NA	NA	NA	NA
1115	22119	38	7422.610931	2	2003-2004	1	13	1	NA	NA	1.62	16.33	78	36	NA	NA	2	NA	NA	5.4	NA	NA	NA	NA	NA	NA	NA	4.4	NA	NA
1116	22120	39	44343.714389	2	2003-2004	2	8	3	NA	NA	0.93	16.9	94	54	NA	NA	2	NA	NA	NA	NA	NA	NA	NA	NA	NA	NA	4.75	NA	NA
1117	22121	40	5634.137402	2	2003-2004	2	1	1	NA	NA	0.77	NA	NA	NA	NA	NA	2	NA	NA	NA	NA	NA	NA	NA	NA	NA	NA	NA	NA	NA
1118	22122	34	40233.323444	2	2003-2004	1	72	3	3	2	3.04	30.2	154	73.3	1	1	2	NA	2	5.9	NA	NA	2	2	2	2	2	10.29	2	NA
1119	22123	37	6161.81961435481	2	2003-2004	1	16	4	NA	5	2.04	21.5	126	65.3	2	NA	2	NA	NA	5.9	97.9	13379.78	NA	NA	NA	NA	NA	6.2	NA	NA
1120	22124	36	8194.759463	1	2003-2004	2	4	4	NA	NA	0.28	13.97	NA	NA	NA	NA	2	NA	NA	NA	NA	NA	NA	NA	NA	NA	NA	NA	NA	NA
1121	22125	33	46274.03613	1	2003-2004	2	4	3	NA	NA	4.5	16.61	NA	NA	NA	NA	2	NA	NA	NA	NA	NA	NA	NA	NA	NA	NA	NA	NA	NA
1122	22126	39	0	1	2003-2004	1	83	3	4	1	1.65	NA	NA	NA	1	1	1	2	NA	NA	NA	NA	2	2	2	2	2	NA	1	3
1123	22127	35	27180.458313	1	2003-2004	2	51	4	3	5	NA	28.9	134	67.3	2	NA	1	2	2	NA	NA	NA	2	2	2	2	2	NA	1	2
1124	22128	41	7018.518852	2	2003-2004	2	0	3	NA	NA	0.7	NA	NA	NA	NA	NA	NA	NA	NA	NA	NA	NA	NA	NA	NA	NA	NA	NA	NA	NA
1125	22129	33	39510.920087	1	2003-2004	1	30	1	4	1	2.69	29	119.3	76.7	9	NA	2	NA	NA	5.4	NA	NA	2	2	2	2	2	8.51	1	3
1126	22130	43	6694.34474631315	2	2003-2004	1	14	4	NA	5	0.62	19.37	102	65	NA	NA	2	NA	NA	5.4	82.4	14536.1	NA	NA	NA	NA	NA	7.55	NA	NA
1127	22131	32	7818.283312	1	2003-2004	2	27	3	5	1	5	24.68	110	56	2	NA	2	NA	1	5.1	NA	NA	2	2	2	2	2	4.81	2	NA
1128	22132	36	6908.79892521131	2	2003-2004	1	18	4	NA	5	4.09	24.5	102.7	72.7	2	NA	2	NA	NA	5.3	NA	NA	NA	NA	NA	NA	NA	8.1	NA	NA
1129	22133	33	8686.47481	2	2003-2004	2	4	4	NA	NA	0.64	16.47	NA	NA	NA	NA	2	NA	NA	NA	NA	NA	NA	NA	NA	NA	NA	NA	NA	NA
1130	22134	29	22957.073725	1	2003-2004	2	85	3	5	5	2.23	28.53	114	48.7	2	NA	2	NA	2	5.3	NA	NA	2	2	2	2	2	22.69	2	NA
1131	22135	36	8033.89252469966	2	2003-2004	2	15	4	NA	5	1.59	21.52	100	74	NA	NA	2	NA	NA	5.2	84.9	18887.51	NA	NA	NA	NA	NA	4.66	NA	NA
1132	22136	34	3313.104505	1	2003-2004	1	70	1	1	1	1.31	31.47	142.7	71.3	2	NA	1	1	1	6.8	151.1	8124.13	2	2	2	2	2	9.46	2	NA
1133	22137	35	49105.357375	2	2003-2004	2	77	3	4	2	1.2	26.85	NA	NA	1	1	1	1	1	5.7	NA	NA	2	2	2	2	2	13.1	2	NA
1134	22138	31	11845.751296	1	2003-2004	2	5	1	NA	NA	3.67	16.26	NA	NA	NA	NA	2	NA	NA	NA	NA	NA	NA	NA	NA	NA	NA	4.78	NA	NA
1135	22139	42	23197.493401	1	2003-2004	1	63	5	3	1	NA	29.38	127	82	1	1	2	NA	1	5.5	NA	NA	2	2	2	2	2	19.03	2	NA
1136	22140	37	90887.769531	2	2003-2004	2	52	3	5	1	2.64	19.98	108	60	2	NA	2	NA	2	5.3	NA	NA	2	2	2	2	2	6.41	2	NA
1137	22141	43	5206.28059674192	2	2003-2004	2	16	4	NA	5	0.96	28.9	119	67	2	NA	2	NA	NA	5.4	82.6	0	NA	NA	NA	NA	NA	4.54	NA	NA
1138	22142	39	0	2	2003-2004	1	84	3	3	3	1.66	NA	NA	NA	2	NA	2	NA	NA	NA	NA	NA	2	2	2	2	2	NA	1	3
1139	22143	30	70993.905952	2	2003-2004	2	51	3	5	1	4.79	24.22	93.3	64	2	NA	2	NA	1	5.3	80.1	161716.35	2	2	2	2	2	9.98	2	NA
1140	22144	43	12204.063056	2	2003-2004	1	85	4	1	1	1.38	27.95	146	62	2	NA	2	NA	NA	5.4	90.4	27662.5	2	2	2	2	2	13.8	2	NA
1141	22145	33	8327.920563	1	2003-2004	2	10	4	NA	NA	0.93	30.28	121	73	NA	NA	2	NA	NA	NA	NA	NA	NA	NA	NA	NA	NA	4.4	NA	NA
1142	22146	34	4615.459309	1	2003-2004	1	60	1	1	5	0.33	18.55	NA	NA	2	NA	2	NA	1	12.1	313.9	10238.14	2	2	2	2	2	8.83	1	3
1143	22147	35	6308.903925	1	2003-2004	1	2	4	NA	NA	1.7	18.54	NA	NA	NA	NA	2	NA	NA	NA	NA	NA	NA	NA	NA	NA	NA	NA	NA	NA
1144	22148	42	9086.860757	2	2003-2004	2	10	1	NA	NA	0.59	40.71	106	82	NA	NA	2	NA	NA	NA	NA	NA	NA	NA	NA	NA	NA	4.01	NA	NA
1145	22149	30	68985.000292	2	2003-2004	2	59	3	3	1	3.6	40.43	166	48	1	1	1	1	NA	6.8	NA	NA	2	2	2	2	2	9.92	2	NA
1146	22150	42	50268.143412	1	2003-2004	2	24	4	4	5	5	28.12	123.3	51.3	2	NA	2	NA	NA	5.2	NA	NA	2	2	2	2	2	7.49	2	NA
1147	22151	41	8081.918585	1	2003-2004	1	3	4	NA	NA	0.39	15.49	NA	NA	NA	NA	2	NA	NA	NA	NA	NA	NA	NA	NA	NA	NA	3.36	NA	NA
1148	22152	39	37282.605702	2	2003-2004	2	2	3	NA	NA	1.33	NA	NA	NA	NA	NA	2	NA	NA	NA	NA	NA	NA	NA	NA	NA	NA	NA	NA	NA
1149	22153	39	17564.972043	1	2003-2004	1	48	1	1	1	3.67	23.92	138	88	1	1	3	NA	1	5.4	108.5	42952.86	2	2	2	2	2	6.81	1	3
1150	22154	29	30991.481602	1	2003-2004	2	14	3	NA	5	3.83	22.11	106.7	61.3	NA	NA	2	NA	NA	4.8	82.8	74448.1	NA	NA	NA	NA	NA	7.61	NA	NA
1151	22155	40	4146.825477	1	2003-2004	2	12	1	NA	NA	0.44	13.86	95.3	57.3	NA	NA	2	NA	NA	5.3	NA	NA	NA	NA	NA	NA	NA	4.41	NA	NA
1152	22156	41	5171.19077484398	1	2003-2004	1	14	4	NA	5	1.08	21.25	108	59.3	NA	NA	2	NA	NA	5.5	NA	NA	NA	NA	NA	NA	NA	6.41	NA	NA
1153	22157	39	6787.368053	1	2003-2004	2	1	1	NA	NA	2.17	NA	NA	NA	NA	NA	2	NA	NA	NA	NA	NA	NA	NA	NA	NA	NA	NA	NA	NA
1154	22158	36	10308.327577	1	2003-2004	1	9	4	NA	NA	3.06	14.84	94	40	NA	NA	2	NA	NA	NA	NA	NA	NA	NA	NA	NA	NA	2.79	NA	NA
1155	22159	37	20783.884835	2	2003-2004	1	5	2	NA	NA	0	21.07	NA	NA	NA	NA	2	NA	NA	NA	NA	NA	NA	NA	NA	NA	NA	4.15	NA	NA
1156	22160	31	8183.03964	1	2003-2004	1	12	1	NA	NA	3.67	15.13	106	76	NA	NA	2	NA	NA	5.2	NA	NA	NA	NA	NA	NA	NA	6.38	NA	NA
1157	22161	34	65888.094869	2	2003-2004	1	11	3	NA	NA	2.17	21.54	NA	NA	NA	NA	2	NA	NA	NA	NA	NA	NA	NA	NA	NA	NA	3.57	NA	NA
1158	22162	30	77815.426343	1	2003-2004	2	54	3	5	3	5	30.67	96	75	2	NA	2	NA	1	5.7	110	165239.22	2	2	2	2	2	7.1	2	NA
1159	22163	42	25731.158909	2	2003-2004	1	27	4	5	5	0.91	28.34	150.7	92	2	NA	2	NA	2	NA	NA	NA	2	2	2	2	2	NA	2	NA
1160	22164	36	30986.326496	1	2003-2004	2	23	4	5	5	5	21.88	104.7	58.7	2	NA	2	NA	1	5.3	NA	NA	2	2	2	2	2	10.42	2	NA
1161	22165	34	104348.911925	2	2003-2004	1	50	3	4	6	0.97	24.74	117	64	1	1	1	2	2	8.1	NA	NA	2	2	2	2	2	20.65	1	1
1162	22166	43	4556.68758937756	1	2003-2004	1	16	4	NA	5	2.19	24.09	118	77	2	NA	2	NA	NA	5.6	NA	NA	NA	NA	NA	NA	NA	7.42	NA	NA
1163	22167	38	5396.07043	1	2003-2004	2	0	4	NA	NA	0.55	NA	NA	NA	NA	NA	NA	NA	NA	NA	NA	NA	NA	NA	NA	NA	NA	NA	NA	NA
1164	22168	33	6439.75208483619	2	2003-2004	2	18	4	NA	5	1.34	32.81	123.3	80	2	NA	2	NA	NA	5.3	NA	NA	NA	NA	NA	NA	NA	5.1	NA	NA
1165	22169	34	22299.11071	2	2003-2004	1	3	3	NA	NA	1.27	15.99	NA	NA	NA	NA	2	NA	NA	NA	NA	NA	NA	NA	NA	NA	NA	4.58	NA	NA
1166	22170	30	0	1	2003-2004	2	7	3	NA	NA	NA	NA	NA	NA	NA	NA	2	NA	NA	NA	NA	NA	NA	NA	NA	NA	NA	NA	NA	NA
1167	22171	41	5388.18704894122	2	2003-2004	2	19	4	NA	5	0.29	24.92	100	54	2	NA	2	NA	NA	4.9	81.7	12667.52	NA	NA	NA	NA	NA	5.12	NA	NA
1168	22172	29	42040.514296	2	2003-2004	1	9	2	NA	NA	1.39	15.68	112	54	NA	NA	2	NA	NA	NA	NA	NA	NA	NA	NA	NA	NA	6.73	NA	NA
1169	22173	40	5764.527852	2	2003-2004	1	1	1	NA	NA	0.83	NA	NA	NA	NA	NA	2	NA	NA	NA	NA	NA	NA	NA	NA	NA	NA	NA	NA	NA
1170	22174	36	6405.78408959512	1	2003-2004	2	14	4	NA	5	3.06	NA	99.3	64	NA	NA	2	NA	NA	5.2	73.9	16769.91	NA	NA	NA	NA	NA	4.26	NA	NA
1171	22175	39	6302.59119613866	2	2003-2004	2	16	4	NA	5	0.78	20.78	128	62	2	NA	2	NA	NA	5.7	NA	NA	NA	NA	NA	NA	NA	5.41	NA	NA
1172	22176	37	30075.901248	1	2003-2004	1	35	4	5	1	3.71	27.31	121.3	69.3	2	NA	2	NA	2	5.3	NA	NA	2	2	2	2	2	8.47	2	NA
1173	22177	35	19935.472605	2	2003-2004	1	83	3	2	1	1.36	24.95	146	63	1	1	2	NA	1	5.3	86.1	45071.17	2	2	2	2	2	10.6	1	3
1174	22178	40	5606.273261	2	2003-2004	2	1	1	NA	NA	1.59	NA	NA	NA	NA	NA	2	NA	NA	NA	NA	NA	NA	NA	NA	NA	NA	NA	NA	NA
1175	22179	36	46223.776094	2	2003-2004	2	35	4	1	2	0.69	33.68	118.7	77.3	2	NA	2	NA	2	5.1	83.1	120433.97	2	2	2	2	2	8.38	2	NA
1176	22180	30	75242.33094	2	2003-2004	1	35	3	5	1	5	25.54	109	74	2	NA	2	NA	1	5.4	NA	NA	2	2	2	2	2	10.52	2	NA
1177	22181	31	24009.275645	1	2003-2004	1	0	3	NA	NA	2.15	NA	NA	NA	NA	NA	NA	NA	NA	NA	NA	NA	NA	NA	NA	NA	NA	NA	NA	NA
1178	22182	30	77815.426343	1	2003-2004	2	51	3	3	1	5	34	141	57	1	1	1	1	2	NA	NA	190812.77	2	2	2	2	2	NA	1	3
1179	22183	31	61596.520515	1	2003-2004	2	72	3	4	3	1.6	22.7	126	73.3	2	NA	2	NA	2	5.2	NA	NA	2	2	2	2	2	6.24	2	NA
1180	22184	36	8762.377536	1	2003-2004	2	8	4	NA	NA	0.78	14.56	91	50	NA	NA	2	NA	NA	NA	NA	NA	NA	NA	NA	NA	NA	5.77	NA	NA
1181	22185	38	0	2	2003-2004	2	26	1	4	5	4.15	NA	NA	NA	2	NA	1	2	NA	NA	NA	NA	2	2	2	2	2	NA	2	NA
1182	22186	29	75005.653867	1	2003-2004	1	22	3	3	5	NA	34.29	104.7	51.3	2	NA	2	NA	1	5.1	NA	NA	2	2	2	2	2	11.81	2	NA
1183	22187	33	6098.43906975786	2	2003-2004	1	15	4	NA	5	0.64	20.66	109.3	46	NA	NA	2	NA	NA	5.1	88.4	13242.15	NA	NA	NA	NA	NA	4.38	NA	NA
1184	22188	35	13321.156531	2	2003-2004	1	70	3	1	2	1.08	17.32	124	64	2	NA	2	NA	NA	4.4	NA	NA	2	2	2	2	2	8.4	1	1
1185	22189	31	10231.822172	2	2003-2004	2	5	4	NA	NA	0.38	18.33	NA	NA	NA	NA	2	NA	NA	NA	NA	NA	NA	NA	NA	NA	NA	4.05	NA	NA
1186	22190	31	4943.33848	1	2003-2004	2	0	1	NA	NA	0.7	NA	NA	NA	NA	NA	NA	NA	NA	NA	NA	NA	NA	NA	NA	NA	NA	NA	NA	NA
1187	22191	41	9342.364775	1	2003-2004	2	3	5	NA	NA	1.45	13.88	NA	NA	NA	NA	2	NA	NA	NA	NA	NA	NA	NA	NA	NA	NA	4.09	NA	NA
1188	22192	29	34845.204453	1	2003-2004	1	2	3	NA	NA	5	17.22	NA	NA	NA	NA	2	NA	NA	NA	NA	NA	NA	NA	NA	NA	NA	NA	NA	NA
1189	22193	37	29582.911703	2	2003-2004	1	26	4	2	5	2.42	64.97	NA	NA	1	2	2	NA	1	5.8	105.7	82826.94	2	2	2	2	2	9.36	1	1
1190	22194	35	97441.205355	2	2003-2004	1	46	3	4	1	5	28.69	105.3	78.7	2	NA	2	NA	1	5.3	93.2	206063.81	2	2	2	2	2	8.7	1	3
1191	22195	33	27905.865789	2	2003-2004	1	50	4	4	3	2.48	30.34	147	92	1	1	2	NA	NA	NA	NA	0	2	2	2	2	2	NA	2	NA
1192	22196	35	6583.79128352473	1	2003-2004	2	12	4	NA	NA	0.6	32.02	99	58	NA	NA	2	NA	NA	5.3	73	0	NA	NA	NA	NA	NA	5.36	NA	NA
1193	22197	34	47285.766584	2	2003-2004	1	46	5	3	3	0.8	19.21	116	84	2	NA	2	NA	2	5.3	NA	NA	9	9	9	9	9	68.58	1	1
1194	22198	29	75005.653867	1	2003-2004	1	20	3	4	5	3.26	NA	122.7	72.7	2	NA	2	NA	1	4.9	83.2	180181.07	2	2	2	2	2	6.98	2	NA
1195	22199	40	0	1	2003-2004	2	37	3	3	3	5	NA	NA	NA	2	NA	2	NA	NA	NA	NA	NA	2	2	2	2	2	NA	2	NA
1196	22200	40	2067.707966	1	2003-2004	1	0	1	NA	NA	3.28	NA	NA	NA	NA	NA	NA	NA	NA	NA	NA	NA	NA	NA	NA	NA	NA	NA	NA	NA
1197	22201	42	5662.105449	1	2003-2004	2	3	4	NA	NA	0.39	16.3	NA	NA	NA	NA	2	NA	NA	NA	NA	NA	NA	NA	NA	NA	NA	6.32	NA	NA
1198	22202	33	18569.113477	1	2003-2004	2	84	3	3	2	1.5	33.1	148	74	1	2	2	NA	2	NA	NA	NA	2	2	2	2	2	NA	2	NA
1199	22203	38	0	1	2003-2004	2	52	4	3	4	2.34	NA	NA	NA	2	NA	2	NA	NA	NA	NA	NA	2	2	2	2	2	NA	1	1
1200	22204	34	52025.015491	2	2003-2004	1	10	3	NA	NA	1.36	21.3	90	44	NA	NA	2	NA	NA	NA	NA	NA	NA	NA	NA	NA	NA	5.92	NA	NA
1201	22205	40	7773.214574	1	2003-2004	1	2	1	NA	NA	0.68	18.19	NA	NA	NA	NA	2	NA	NA	NA	NA	NA	NA	NA	NA	NA	NA	NA	NA	NA
1202	22206	38	77518.621658	1	2003-2004	2	25	3	4	1	3.47	23.86	106	77	2	NA	2	NA	1	4.7	NA	NA	2	2	2	2	2	6.58	1	1
1203	22207	33	6959.935642	1	2003-2004	1	12	1	NA	NA	0.64	29.57	113.3	59.3	NA	NA	2	NA	NA	5.1	NA	NA	NA	NA	NA	NA	NA	5.44	NA	NA
1204	22208	38	6070.492537	2	2003-2004	2	17	1	NA	5	1.91	32.56	111.3	65.3	2	NA	2	NA	NA	5.3	102.8	16810.6	NA	NA	NA	NA	NA	5.73	NA	NA
1205	22209	36	10308.327577	1	2003-2004	1	8	4	NA	NA	0.57	14.61	88	50	NA	NA	2	NA	NA	NA	NA	NA	NA	NA	NA	NA	NA	5.47	NA	NA
1206	22210	32	32432.116579	2	2003-2004	1	52	4	4	1	5	30.79	145	82	2	NA	2	NA	1	5.3	105.4	91233.82	2	2	2	2	2	9.01	2	NA
1207	22211	34	43529.720634	1	2003-2004	1	32	1	3	1	0.74	23.11	116.7	70	2	NA	2	NA	1	5	NA	NA	2	2	2	2	2	8.88	1	3
1208	22212	30	4905.133787	1	2003-2004	2	0	4	NA	NA	NA	NA	NA	NA	NA	NA	NA	NA	NA	NA	NA	NA	NA	NA	NA	NA	NA	NA	NA	NA
1209	22213	42	31996.515393	2	2003-2004	2	69	3	5	3	1.2	27.93	102	66	1	1	2	NA	2	5.9	NA	NA	1	1	2	2	2	9.73	2	NA
1210	22214	30	6027.64342503613	1	2003-2004	2	19	4	NA	5	0.25	26.12	118	86	2	NA	2	NA	NA	5.3	NA	NA	NA	NA	NA	NA	NA	6.41	NA	NA
1211	22215	30	19224.670993	2	2003-2004	2	80	3	2	2	2.79	30.44	134.7	42.7	2	NA	2	NA	1	5	97.8	40101.1	2	2	2	2	2	7.92	2	NA
1212	22216	30	100324.624776	1	2003-2004	2	49	3	3	1	NA	31.49	133	76	1	1	2	NA	1	5	NA	NA	2	2	2	2	2	7.95	1	2
1213	22217	43	14017.535464	2	2003-2004	2	18	3	NA	5	0.15	20.37	94	39	2	NA	2	NA	NA	5.3	112.7	33673.09	NA	NA	NA	NA	NA	6.64	NA	NA
1214	22218	33	5885.937353	1	2003-2004	1	12	1	NA	NA	5	18.84	NA	NA	NA	NA	2	NA	NA	5	84	13666.7	NA	NA	NA	NA	NA	5.49	NA	NA
1215	22219	36	32277.158734	2	2003-2004	1	61	3	2	1	1.2	30	134.7	76.7	2	NA	2	NA	1	6	115.3	67874.72	2	2	2	2	2	11.3	1	1
1216	22220	42	93483.093912	1	2003-2004	2	51	3	5	3	3.76	30.36	136	91.3	1	1	2	NA	2	4.8	NA	NA	2	2	2	2	2	13.4	2	NA
1217	22221	40	3050.313147	2	2003-2004	2	0	1	NA	NA	0.7	NA	NA	NA	NA	NA	NA	NA	NA	NA	NA	NA	NA	NA	NA	NA	NA	NA	NA	NA
1218	22222	42	0	1	2003-2004	2	54	5	5	1	5	NA	NA	NA	1	NA	2	NA	NA	NA	NA	NA	2	2	2	2	2	NA	2	NA
1219	22223	35	7056.124635	2	2003-2004	2	0	3	NA	NA	0.77	NA	NA	NA	NA	NA	NA	NA	NA	NA	NA	NA	NA	NA	NA	NA	NA	NA	NA	NA
1220	22224	33	18727.96927	1	2003-2004	2	83	3	3	2	1.6	23.6	NA	NA	1	1	1	1	NA	6.6	NA	NA	2	1	2	2	2	11.46	2	NA
1221	22225	42	7107.464814	1	2003-2004	2	9	4	NA	NA	5	31.21	91	60	NA	NA	2	NA	NA	NA	NA	NA	NA	NA	NA	NA	NA	6.61	NA	NA
1222	22226	39	4226.83523	1	2003-2004	2	60	1	1	1	NA	26.41	123.3	75.3	2	NA	2	NA	2	5.6	93.3	9754.06	2	2	2	2	2	6.86	2	NA
1223	22227	40	11362.366958	2	2003-2004	1	3	1	NA	NA	1.11	16.69	NA	NA	NA	NA	2	NA	NA	NA	NA	NA	NA	NA	NA	NA	NA	6.45	NA	NA
1224	22228	29	34845.204453	1	2003-2004	1	1	3	NA	NA	1.64	NA	NA	NA	NA	NA	2	NA	NA	NA	NA	NA	NA	NA	NA	NA	NA	NA	NA	NA
1225	22229	43	4911.06316556338	2	2003-2004	1	14	4	NA	5	1.15	22.98	NA	NA	NA	NA	2	NA	NA	5.7	NA	NA	NA	NA	NA	NA	NA	7.76	NA	NA
1226	22230	39	37755.360566	2	2003-2004	1	23	1	2	5	2.15	18.89	104	68	NA	NA	2	NA	NA	5.5	NA	NA	2	2	2	2	2	7.89	1	3
1227	22231	35	18402.389948	1	2003-2004	1	80	3	4	1	1.49	26.07	182.7	62	1	1	2	NA	1	5.3	92.3	40676.26	2	1	2	2	2	12.55	1	3
1228	22232	35	29460.432305	2	2003-2004	1	12	3	NA	NA	0	17.71	NA	NA	NA	NA	2	NA	NA	5.2	93.5	71549.48	NA	NA	NA	NA	NA	7	NA	NA
1229	22233	42	6849.364644	1	2003-2004	1	15	1	NA	5	0.59	19.85	116	68	NA	NA	2	NA	NA	5.2	NA	NA	NA	NA	NA	NA	NA	6.86	NA	NA
1230	22234	31	47905.403207	2	2003-2004	1	29	3	3	3	1.28	29.15	114.7	78.7	2	NA	2	NA	1	5	NA	NA	2	2	2	2	2	6.7	2	NA
1231	22235	30	5685.85135878585	1	2003-2004	1	15	4	NA	5	1.16	18.86	108	65	NA	NA	2	NA	NA	5.2	87.1	12346.26	NA	NA	NA	NA	NA	7.45	NA	NA
1232	22236	38	27510.886808	1	2003-2004	1	25	4	5	1	5	38.9	124	74	2	NA	2	NA	2	5.5	95.5	77025.64	2	2	2	2	2	7.57	2	NA
1233	22237	42	4969.93901257646	1	2003-2004	1	14	4	NA	5	NA	20.3	110.7	42	NA	NA	2	NA	NA	5.1	NA	NA	NA	NA	NA	NA	NA	7.24	NA	NA
1234	22238	30	36069.246796	2	2003-2004	1	14	3	NA	5	0.82	19.43	NA	NA	NA	NA	2	NA	NA	5.3	83	87600.07	NA	NA	NA	NA	NA	5.4	NA	NA
1235	22239	33	25119.739303	2	2003-2004	1	64	3	2	3	1.02	34.05	109.3	64.7	2	NA	2	NA	1	6.9	NA	NA	2	2	2	2	2	7.75	2	NA
1236	22240	31	6614.259013	2	2003-2004	2	0	3	NA	NA	0.46	NA	NA	NA	NA	NA	NA	NA	NA	NA	NA	NA	NA	NA	NA	NA	NA	NA	NA	NA
1237	22241	32	0	1	2003-2004	1	30	3	3	1	2.97	NA	NA	NA	2	NA	2	NA	NA	NA	NA	NA	2	2	2	2	2	NA	1	1
1238	22242	32	71719.027319	2	2003-2004	1	9	3	NA	NA	3.02	16.21	92	66	NA	NA	2	NA	NA	NA	NA	NA	NA	NA	NA	NA	NA	4.5	NA	NA
1239	22243	38	23907.916139	2	2003-2004	2	48	1	3	1	1.7	29.31	132	81.3	2	NA	2	NA	NA	5.2	NA	NA	2	2	2	2	2	6.03	2	NA
1240	22244	38	9164.688022	1	2003-2004	2	11	4	NA	NA	1.86	33.06	107	60	NA	NA	2	NA	NA	NA	NA	NA	NA	NA	NA	NA	NA	5.03	NA	NA
1241	22245	34	4363.44899	1	2003-2004	1	85	1	1	1	1.79	18.23	192.7	54	1	1	2	NA	1	5	79.7	9679.13	2	2	2	2	2	18.04	2	NA
1242	22246	33	0	1	2003-2004	1	17	4	NA	5	1.36	NA	NA	NA	2	NA	2	NA	NA	NA	NA	NA	NA	NA	NA	NA	NA	NA	NA	NA
1243	22247	39	20208.025847	2	2003-2004	2	2	5	NA	NA	0.32	15.83	NA	NA	NA	NA	2	NA	NA	NA	NA	NA	NA	NA	NA	NA	NA	NA	NA	NA
1244	22248	33	7913.249283	1	2003-2004	1	61	1	1	3	3.34	28.07	98	67.3	2	NA	2	NA	1	5.1	94.7	17161.52	2	2	2	2	2	8.41	1	3
1245	22249	31	46240.312974	1	2003-2004	1	77	3	2	3	4.12	31.08	120	57	1	NA	3	NA	1	5.6	NA	NA	2	2	2	2	2	10.77	1	3
1246	22250	34	7806.213664	1	2003-2004	1	2	1	NA	NA	3.14	17.94	NA	NA	NA	NA	2	NA	NA	NA	NA	NA	NA	NA	NA	NA	NA	NA	NA	NA
1247	22251	33	79835.145585	2	2003-2004	1	24	3	3	1	1.75	23.07	111.3	74.7	2	NA	2	NA	1	5.4	NA	NA	2	2	2	2	2	8.19	2	NA
1248	22252	30	7301.493639	1	2003-2004	2	36	3	5	1	5	28.09	105.3	64	2	NA	2	NA	1	4.6	NA	NA	2	2	2	2	2	4.59	2	NA
1249	22253	33	33165.23781	1	2003-2004	1	78	3	4	1	1.98	33.64	133.3	62.7	1	1	2	NA	1	5.3	NA	NA	2	2	2	2	2	10.51	1	3
1250	22254	34	47705.714553	2	2003-2004	2	58	3	1	1	1.2	29.02	152.7	62	2	NA	3	NA	1	7.1	164.2	102932.21	2	2	1	2	2	9.15	1	3
1251	22255	36	138206.608191	2	2003-2004	2	46	3	3	1	3.18	57.67	122	75.3	2	NA	2	NA	2	5.2	NA	NA	2	2	2	2	2	6.7	1	1
1252	22256	38	10721.844463	1	2003-2004	1	4	1	NA	NA	0.46	15.29	NA	NA	NA	NA	2	NA	NA	NA	NA	NA	NA	NA	NA	NA	NA	4.04	NA	NA
1253	22257	38	8319.421134	2	2003-2004	1	2	1	NA	NA	2.36	15.31	NA	NA	NA	NA	2	NA	NA	NA	NA	NA	NA	NA	NA	NA	NA	NA	NA	NA
1254	22258	41	24786.467465	2	2003-2004	1	15	2	NA	5	0.36	27.25	114	32.7	NA	NA	2	NA	NA	5.4	NA	NA	NA	NA	NA	NA	NA	7.82	NA	NA
1255	22259	43	4323.646938	2	2003-2004	2	16	1	NA	5	1.64	27.48	96.7	50	2	NA	2	NA	NA	5.3	81.7	10752.26	NA	NA	NA	NA	NA	5.89	NA	NA
1256	22260	30	14071.67197	2	2003-2004	1	6	4	NA	NA	3.7	14.44	NA	NA	NA	NA	2	NA	NA	NA	NA	NA	NA	NA	NA	NA	NA	3.84	NA	NA
1257	22261	39	19035.05651	2	2003-2004	2	42	1	3	1	1.98	27.41	118	85	2	NA	2	NA	1	5.9	NA	NA	2	2	2	2	2	6.59	1	2
1258	22262	37	6716.90902809881	1	2003-2004	1	15	4	NA	5	3.44	29.97	118.7	70.7	NA	NA	2	NA	NA	5.5	NA	NA	NA	NA	NA	NA	NA	6.61	NA	NA
1259	22263	39	5198.047672	1	2003-2004	2	14	1	NA	5	0.83	21.35	110	50	NA	NA	2	NA	NA	5.4	NA	NA	NA	NA	NA	NA	NA	5.65	NA	NA
1260	22264	30	27192.682246	1	2003-2004	1	47	4	4	3	5	33.45	142	89	2	NA	2	NA	1	NA	NA	NA	2	2	2	2	2	NA	1	1
1261	22265	38	32108.35767	1	2003-2004	1	18	3	NA	5	0.45	24.15	113.3	74	2	NA	2	NA	NA	5.3	NA	NA	NA	NA	NA	NA	NA	8.99	NA	NA
1262	22266	33	6691.500934	2	2003-2004	2	0	3	NA	NA	1.09	NA	NA	NA	NA	NA	NA	NA	NA	NA	NA	NA	NA	NA	NA	NA	NA	NA	NA	NA
1263	22267	43	3073.614096	1	2003-2004	2	60	1	1	1	3.84	31.21	129.3	73.3	1	1	2	NA	2	5.5	137.9	7281.97	2	2	2	2	2	7.83	2	NA
1264	22268	37	0	2	2003-2004	2	74	3	5	1	2.96	NA	NA	NA	1	1	2	NA	NA	NA	NA	NA	2	2	2	2	2	NA	2	NA
1265	22269	30	6218.960589	1	2003-2004	1	1	4	NA	NA	NA	NA	NA	NA	NA	NA	2	NA	NA	NA	NA	NA	NA	NA	NA	NA	NA	NA	NA	NA
1266	22270	35	15287.252981	2	2003-2004	1	68	4	4	1	1.2	34.57	138	99	2	NA	2	NA	1	5.7	NA	NA	2	2	2	2	2	11.1	1	3
1267	22271	31	65066.721394	1	2003-2004	2	74	3	3	2	5	22.79	136	53	1	1	1	1	2	5.9	NA	NA	2	2	2	2	2	11.68	2	NA
1268	22272	32	35685.098291	2	2003-2004	2	48	4	5	1	5	29.18	125	77	2	NA	2	NA	1	5.8	103.9	76202.1	2	2	2	2	2	5.17	2	NA
1269	22273	39	7978.908952	1	2003-2004	2	9	1	NA	NA	0.91	18.01	92	48	NA	NA	2	NA	NA	NA	NA	NA	NA	NA	NA	NA	NA	4.86	NA	NA
1270	22274	30	27605.570675	2	2003-2004	1	16	3	NA	5	3.4	26.2	111	48	2	NA	2	NA	NA	5.1	101.2	67044.65	NA	NA	NA	NA	NA	7.89	NA	NA
1271	22275	35	83217.040003	2	2003-2004	2	52	3	4	1	5	18.87	NA	NA	2	NA	2	NA	NA	NA	NA	NA	2	2	2	2	2	NA	2	NA
1272	22276	30	5837.05477984615	1	2003-2004	2	14	4	NA	5	0.79	23.06	114.7	76	NA	NA	2	NA	NA	5.2	NA	NA	NA	NA	NA	NA	NA	6.06	NA	NA
1273	22277	41	5393.01564254102	2	2003-2004	2	16	4	NA	5	0.57	20.84	106	71	9	NA	2	NA	NA	5	NA	NA	NA	NA	NA	NA	NA	5.62	NA	NA
1274	22278	42	11897.913664	2	2003-2004	1	71	4	1	3	1.07	22.3	178.7	78	1	1	2	NA	1	4.9	NA	NA	2	2	2	2	2	15.54	1	2
1275	22279	38	12080.599914	1	2003-2004	1	82	4	2	1	3.63	23.74	192	82	1	1	2	NA	2	5.5	98	26452.66	2	2	2	2	2	10.31	2	NA
1276	22280	31	95007.469692	2	2003-2004	2	31	3	2	1	2.18	25.89	112.7	71.3	2	NA	2	NA	2	5.1	85	224800.15	2	2	2	2	2	7.26	1	1
1277	22281	34	7849.507491	1	2003-2004	2	2	1	NA	NA	1.63	17.22	NA	NA	NA	NA	2	NA	NA	NA	NA	NA	NA	NA	NA	NA	NA	NA	NA	NA
1278	22282	40	4268.481179	1	2003-2004	2	13	1	NA	NA	5	18.3	109.3	46.7	NA	NA	2	NA	NA	5.2	NA	NA	NA	NA	NA	NA	NA	6.42	NA	NA
1279	22283	34	50400.769231	1	2003-2004	1	64	5	5	1	3.63	23.37	118.7	64.7	1	1	2	NA	1	5.1	95.1	113948.72	2	2	2	2	2	7.76	2	NA
1280	22284	31	6517.621726	1	2003-2004	2	82	1	3	2	1.67	19.94	NA	NA	2	NA	2	NA	NA	NA	NA	0	2	2	2	2	2	NA	2	NA
1281	22285	32	125594.466776	2	2003-2004	1	46	3	3	1	4.09	29.52	116.7	75.3	2	NA	2	NA	NA	5.6	NA	NA	2	2	2	2	2	11.31	1	1
1282	22286	33	6632.33116073353	2	2003-2004	2	14	4	NA	5	2.06	21.24	98.7	66	NA	NA	2	NA	NA	5.2	NA	NA	NA	NA	NA	NA	NA	5.39	NA	NA
1283	22287	40	84378.769901	1	2003-2004	2	56	3	4	3	NA	35.02	122	76	1	1	1	1	1	6.9	136.3	206906.88	2	2	2	2	2	5.27	1	3
1284	22288	42	6462.956839	2	2003-2004	1	2	1	NA	NA	0.69	16.24	NA	NA	NA	NA	2	NA	NA	NA	NA	NA	NA	NA	NA	NA	NA	NA	NA	NA
1285	22289	32	28398.567943	2	2003-2004	2	85	3	5	2	5	24.9	NA	NA	9	NA	2	NA	NA	5.5	186.2	0	2	2	2	2	2	11.08	2	NA
1286	22290	36	12013.611902	2	2003-2004	2	11	4	NA	NA	2.32	37.05	100.7	74	NA	NA	2	NA	NA	NA	NA	NA	NA	NA	NA	NA	NA	4.6	NA	NA
1287	22291	42	0	1	2003-2004	2	21	4	3	5	0	NA	NA	NA	2	NA	2	NA	NA	NA	NA	NA	2	2	2	2	2	NA	1	1
1288	22292	36	119658.020362	2	2003-2004	1	51	3	4	6	3.22	20.71	111.3	76.7	2	NA	2	NA	1	5.3	NA	NA	2	2	2	2	2	8.1	1	3
1289	22293	40	12509.598498	1	2003-2004	1	7	1	NA	NA	0.41	20.35	NA	NA	NA	NA	2	NA	NA	NA	NA	NA	NA	NA	NA	NA	NA	5.75	NA	NA
1290	22294	36	10755.62645	1	2003-2004	1	10	4	NA	NA	NA	21.06	102	52	NA	NA	2	NA	NA	NA	NA	NA	NA	NA	NA	NA	NA	5.86	NA	NA
1291	22295	36	8871.04738591242	2	2003-2004	2	14	4	NA	5	1.06	20.45	101.3	67.3	NA	NA	2	NA	NA	4.8	NA	NA	NA	NA	NA	NA	NA	5.3	NA	NA
1292	22296	36	16133.697282	2	2003-2004	1	70	4	1	1	2.6	31.81	140.7	75.3	1	1	3	NA	1	7.2	179	35459.99	2	2	2	2	2	10.7	1	3
1293	22297	34	0	1	2003-2004	1	64	1	1	1	1.44	NA	NA	NA	2	NA	2	NA	NA	NA	NA	NA	2	2	1	2	2	NA	1	3
1294	22298	30	30991.481602	2	2003-2004	2	15	3	NA	5	3.98	32.95	132	80.7	NA	NA	2	NA	NA	5.8	NA	NA	NA	NA	NA	NA	NA	3.89	NA	NA
1295	22299	34	87119.037027	2	2003-2004	2	29	3	4	3	1.53	23.5	113.3	72	2	NA	2	NA	1	5.1	77.3	213217.96	2	2	2	2	2	6.69	2	NA
1296	22300	41	6526.58332117029	1	2003-2004	2	13	4	NA	NA	0.85	21.51	105.3	60.7	NA	NA	2	NA	NA	5.3	85.6	15343.86	NA	NA	NA	NA	NA	4.9	NA	NA
1297	22301	32	18286.630774	2	2003-2004	1	2	3	NA	NA	1.05	19.66	NA	NA	NA	NA	2	NA	NA	NA	NA	NA	NA	NA	NA	NA	NA	NA	NA	NA
1298	22302	39	100220.281407	2	2003-2004	1	40	3	4	1	3.98	34.65	132	70.7	1	1	2	NA	1	5	103.8	208584.11	2	2	2	2	2	10.32	2	NA
1299	22303	41	5337.624712	2	2003-2004	1	2	4	NA	NA	0.18	14.7	NA	NA	NA	NA	2	NA	NA	NA	NA	NA	NA	NA	NA	NA	NA	NA	NA	NA
1300	22304	41	11991.901535	1	2003-2004	1	8	4	NA	NA	1.07	16.34	112	57	NA	NA	2	NA	NA	NA	NA	NA	NA	NA	NA	NA	NA	4.69	NA	NA
1301	22305	36	5884.85499734403	1	2003-2004	1	12	4	NA	NA	0.28	19.38	94	70	NA	NA	2	NA	NA	5	NA	NA	NA	NA	NA	NA	NA	2.82	NA	NA
1302	22306	41	7216.361177	2	2003-2004	2	32	4	4	1	1.09	26.73	107	51	2	NA	2	NA	2	4.6	NA	NA	2	2	2	2	2	6.52	2	NA
1303	22307	32	0	1	2003-2004	2	77	4	1	2	NA	NA	NA	NA	1	1	1	2	NA	NA	NA	NA	1	2	9	1	2	NA	2	NA
1304	22308	42	18236.353293	2	2003-2004	2	41	1	4	1	1.44	28.47	158	108	2	NA	2	NA	2	5.4	99.4	44497.66	2	2	2	2	2	7.51	2	NA
1305	22309	42	29378.574743	2	2003-2004	1	29	1	3	1	0.64	NA	124.7	86	NA	NA	2	NA	1	5.4	NA	NA	2	2	2	2	2	9.45	2	NA
1306	22310	37	7407.04957006236	1	2003-2004	2	12	4	NA	NA	4.95	19.6	114.7	70	NA	NA	2	NA	NA	5.1	NA	NA	NA	NA	NA	NA	NA	4.96	NA	NA
1307	22311	35	36453.490768	2	2003-2004	1	17	3	NA	5	3.24	28.7	130	64	2	NA	2	NA	NA	4.8	NA	NA	NA	NA	NA	NA	NA	6.7	NA	NA
1308	22312	32	15460.099647	1	2003-2004	1	76	3	1	1	1.2	25.68	NA	NA	2	NA	2	NA	2	5.5	116.7	34172.69	1	1	1	1	1	10.82	1	3
1309	22313	42	2256.137006	1	2003-2004	2	0	1	NA	NA	0.82	NA	NA	NA	NA	NA	NA	NA	NA	NA	NA	NA	NA	NA	NA	NA	NA	NA	NA	NA
1310	22314	38	29102.083555	1	2003-2004	2	46	4	4	3	2.67	39.98	113	75	1	1	1	1	2	7.1	172.1	83140.61	2	2	2	2	2	7.1	2	NA
1311	22315	31	42025.003254	2	2003-2004	1	44	3	3	3	0.36	21.97	110	70	2	NA	2	NA	1	5.1	96.4	93825.05	2	2	2	2	2	14.3	1	1
1312	22316	32	32241.543984	1	2003-2004	2	41	4	3	6	2.9	30.79	133	68	2	NA	2	NA	2	5.5	NA	NA	2	2	2	2	2	7.77	1	1
1313	22317	32	118161.624639	2	2003-2004	1	57	5	4	1	3.98	27.08	124.7	66.7	2	NA	2	NA	1	5.3	NA	NA	2	2	2	2	2	10.75	1	3
1314	22318	36	6498.07392604504	1	2003-2004	1	13	4	NA	NA	1.1	17.67	102.7	57.3	NA	NA	2	NA	NA	5.5	87	0	NA	NA	NA	NA	NA	4.02	NA	NA
1315	22319	42	5100.71302342224	1	2003-2004	2	16	4	NA	5	3.4	19.99	88	62	2	NA	2	NA	NA	5	NA	NA	NA	NA	NA	NA	NA	5.01	NA	NA
1316	22320	42	0	1	2003-2004	2	77	5	9	2	NA	NA	NA	NA	2	NA	2	NA	NA	NA	NA	NA	2	2	2	2	2	NA	2	NA
1317	22321	42	87088.378779	2	2003-2004	1	52	2	5	1	2.9	31.44	148	89.3	1	2	2	NA	2	5.7	NA	NA	2	2	2	2	2	10.9	1	2
1318	22322	36	53517.826294	2	2003-2004	2	9	2	NA	NA	1.92	21.83	100	45.3	NA	NA	2	NA	NA	NA	NA	NA	NA	NA	NA	NA	NA	NA	NA	NA
1319	22323	34	56530.651976	1	2003-2004	1	63	3	5	1	4.13	23.74	135.3	65.3	1	1	2	NA	1	5.4	94.1	127807.49	2	1	1	2	2	8.2	2	NA
1320	22324	29	36593.04788	1	2003-2004	2	18	3	NA	5	3.26	24.8	97	68	2	NA	2	NA	NA	5.5	75	87904.25	NA	NA	NA	NA	NA	9.01	NA	NA
1321	22325	34	4580.466592	1	2003-2004	2	72	1	3	1	1.82	30.76	170	82	1	1	2	NA	1	5.5	109.2	10056.01	2	2	2	2	2	9.34	2	NA
1322	22326	43	7608.682403	1	2003-2004	2	5	1	NA	NA	0.42	16.35	NA	NA	NA	NA	2	NA	NA	NA	NA	NA	NA	NA	NA	NA	NA	3.4	NA	NA
1323	22327	31	13041.539365	1	2003-2004	2	3	1	NA	NA	2.34	15.22	NA	NA	NA	NA	2	NA	NA	NA	NA	NA	NA	NA	NA	NA	NA	NA	NA	NA
1324	22328	33	6359.502019	2	2003-2004	2	61	1	2	1	0.75	37.05	112.7	54	2	NA	1	2	1	10.1	NA	NA	2	2	2	2	2	9.02	1	3
1325	22329	34	22199.673945	1	2003-2004	1	85	3	5	1	5	19.44	134	75.3	2	NA	2	NA	2	5.2	81.6	50190.2	2	2	2	2	2	14.95	2	NA
1326	22330	34	7805.192438	2	2003-2004	2	21	3	3	1	2	NA	123	53	2	NA	2	NA	2	5.4	98.9	19102.68	2	2	2	2	2	4.19	1	3
1327	22331	41	6420.59026199061	2	2003-2004	2	14	4	NA	5	1.28	24.54	103	63	NA	NA	2	NA	NA	5.1	NA	NA	NA	NA	NA	NA	NA	5.78	NA	NA
1328	22332	35	39944.18186	2	2003-2004	1	12	3	NA	NA	5	18.43	114	62	NA	NA	2	NA	NA	4.9	NA	NA	NA	NA	NA	NA	NA	4.5	NA	NA
1329	22333	37	15218.768963	2	2003-2004	1	68	4	4	1	2.24	24.46	108	76.7	2	NA	1	1	1	6.7	143.5	43477.91	2	2	2	2	1	10.4	1	3
1330	22334	40	7243.189864	1	2003-2004	1	2	1	NA	NA	0.76	19.88	NA	NA	NA	NA	2	NA	NA	NA	NA	NA	NA	NA	NA	NA	NA	NA	NA	NA
1331	22335	31	23854.408667	1	2003-2004	2	58	1	4	1	2.48	26.42	127	74	2	NA	2	NA	2	5.2	NA	NA	2	2	2	2	2	9.02	2	NA
1332	22336	29	54490.714167	1	2003-2004	2	4	3	NA	NA	5	15.69	NA	NA	NA	NA	2	NA	NA	NA	NA	NA	NA	NA	NA	NA	NA	3.64	NA	NA
1333	22337	39	11602.571369	1	2003-2004	1	4	1	NA	NA	1.08	15.99	NA	NA	NA	NA	2	NA	NA	NA	NA	NA	NA	NA	NA	NA	NA	4.58	NA	NA
1334	22338	34	7655.093259	2	2003-2004	1	0	3	NA	NA	1.09	NA	NA	NA	NA	NA	NA	NA	NA	NA	NA	NA	NA	NA	NA	NA	NA	NA	NA	NA
1335	22339	35	28290.713056	2	2003-2004	2	50	5	4	4	3.87	27.2	128.7	72	2	NA	2	NA	1	5.4	83.4	69166.09	2	2	2	2	2	9.5	1	1
1336	22340	42	9934.459584	1	2003-2004	1	9	1	NA	NA	1.09	18.73	103	61	NA	NA	2	NA	NA	NA	NA	NA	NA	NA	NA	NA	NA	6.11	NA	NA
1337	22341	35	6532.65531033176	1	2003-2004	2	12	4	NA	NA	1.63	20.7	95.3	60.7	NA	NA	2	NA	NA	5.4	NA	NA	NA	NA	NA	NA	NA	5.02	NA	NA
1338	22342	31	16069.918778	2	2003-2004	2	2	3	NA	NA	0.49	16.14	NA	NA	NA	NA	2	NA	NA	NA	NA	NA	NA	NA	NA	NA	NA	NA	NA	NA
1339	22343	30	12186.083817	2	2003-2004	2	65	4	4	1	1.6	28.69	111.3	63.3	1	1	2	NA	2	5.6	NA	NA	2	2	2	2	2	13.08	1	1
1340	22344	36	37047.852301	1	2003-2004	2	30	4	3	5	0.78	31.57	122.7	64.7	2	NA	2	NA	1	5	NA	NA	2	2	2	2	2	8.15	2	NA
1341	22345	29	32292.642627	1	2003-2004	2	16	3	NA	5	2.91	20.97	107.3	73.3	2	NA	2	NA	NA	5	NA	NA	NA	NA	NA	NA	NA	7.89	NA	NA
1342	22346	39	20723.463276	2	2003-2004	2	85	3	5	2	4.8	27.79	211	95	1	1	2	NA	1	5.5	92.4	45437.43	2	2	2	2	2	11.27	1	3
1343	22347	40	2561.927376	2	2003-2004	2	20	1	2	5	0.57	42.77	108	56.7	2	NA	2	NA	2	4.9	77.8	0	2	2	2	2	2	3.33	1	2
1344	22348	41	67844.633415	2	2003-2004	1	24	2	4	5	2.58	25.25	119.3	61.3	2	NA	2	NA	1	5.3	101.2	157564.65	2	2	2	2	2	10.28	2	NA
1345	22349	35	8641.369829	1	2003-2004	1	85	3	2	1	1.65	25.29	132	52	2	NA	2	NA	1	6.1	NA	NA	2	2	1	2	2	10.82	1	3
1346	22350	31	13360.372159	2	2003-2004	1	78	3	2	1	1.29	24.03	111.3	58.7	2	NA	2	NA	1	4.9	NA	NA	2	2	2	1	2	9.2	1	3
1347	22351	37	12563.257035	1	2003-2004	2	9	4	NA	NA	0.49	18.27	102	51	NA	NA	2	NA	NA	NA	NA	NA	NA	NA	NA	NA	NA	6.45	NA	NA
1348	22352	39	58632.879542	2	2003-2004	2	4	3	NA	NA	1.33	15.18	NA	NA	NA	NA	2	NA	NA	NA	NA	NA	NA	NA	NA	NA	NA	4.34	NA	NA
1349	22353	42	4485.900314	1	2003-2004	1	0	1	NA	NA	2.43	NA	NA	NA	NA	NA	NA	NA	NA	NA	NA	NA	NA	NA	NA	NA	NA	NA	NA	NA
1350	22354	36	5890.12867699388	1	2003-2004	1	12	4	NA	NA	1.44	18.95	99.3	50	NA	NA	2	NA	NA	5.2	NA	NA	NA	NA	NA	NA	NA	6.1	NA	NA
1351	22355	43	5534.268081	1	2003-2004	2	15	1	NA	5	0.66	16.73	110	58	NA	NA	2	NA	NA	5	NA	NA	NA	NA	NA	NA	NA	4.22	NA	NA
1352	22356	32	81001.797456	1	2003-2004	1	20	3	3	5	4.64	41.97	118	41	2	NA	2	NA	1	NA	NA	NA	2	2	2	2	2	NA	1	1
1353	22357	36	11476.572328	2	2003-2004	2	8	4	NA	NA	0.53	19.49	105	49	NA	NA	2	NA	NA	NA	NA	NA	NA	NA	NA	NA	NA	4.5	NA	NA
1354	22358	32	92784.175497	2	2003-2004	1	21	3	3	5	1.76	54.38	133	83	2	NA	2	NA	1	5.1	106.6	221150.05	2	2	2	2	2	7.11	1	1
1355	22359	41	11420.58973	1	2003-2004	1	84	4	5	2	5	25.31	114.7	54.7	1	1	2	NA	1	5.7	104	24449.16	2	2	2	2	2	9.46	2	NA
1356	22360	35	21499.478559	2	2003-2004	2	17	2	NA	5	0.32	17.95	97.3	62	NA	NA	2	NA	NA	5	93.9	51646.3	NA	NA	NA	NA	NA	9.3	NA	NA
1357	22361	35	6242.23812645925	2	2003-2004	2	13	4	NA	NA	NA	31.92	120.7	79.3	NA	NA	2	NA	NA	NA	NA	NA	NA	NA	NA	NA	NA	NA	NA	NA
1358	22362	41	25150.926639	2	2003-2004	1	54	4	5	1	5	26.14	113.3	51.3	2	NA	1	1	2	7.9	NA	NA	2	2	2	2	2	6.97	2	NA
1359	22363	43	18167.954446	2	2003-2004	1	64	5	5	1	0.67	21.76	151	84	1	1	2	NA	2	5.4	NA	NA	2	2	2	2	2	13.02	1	3
1360	22364	41	0	1	2003-2004	1	84	3	1	2	2	NA	NA	NA	2	NA	2	NA	NA	NA	NA	NA	2	2	2	2	2	NA	1	1
1361	22365	37	109005.65619	2	2003-2004	1	49	3	5	NA	5	25.1	136	89	1	NA	2	NA	1	5.4	99.5	230519.73	2	2	2	2	2	14.17	1	1
1362	22366	32	8495.932548	2	2003-2004	2	26	3	4	1	3.2	21.85	90	48	2	NA	2	NA	2	4.9	NA	NA	2	2	2	2	2	3.37	2	NA
1363	22367	40	44834.052186	2	2003-2004	2	11	2	NA	NA	5	19.64	100.7	54.7	NA	NA	2	NA	NA	NA	NA	NA	NA	NA	NA	NA	NA	3.99	NA	NA
1364	22368	30	49478.59203	1	2003-2004	2	6	3	NA	NA	NA	20.47	NA	NA	NA	NA	2	NA	NA	NA	NA	NA	NA	NA	NA	NA	NA	4.87	NA	NA
1365	22369	38	29102.083555	1	2003-2004	2	56	4	4	1	2.48	31.3	170.7	96.7	2	NA	2	NA	2	5.5	96.4	68882.53	2	2	2	2	2	5.47	1	3
1366	22370	38	36135.585568	1	2003-2004	1	36	1	1	1	NA	27.74	113	83	2	NA	2	NA	1	5.6	NA	NA	2	2	2	2	2	11.66	2	NA
1367	22371	43	32135.393994	2	2003-2004	1	21	3	4	5	0.75	24.6	113	60	2	NA	2	NA	1	NA	NA	NA	2	2	2	2	2	NA	2	NA
1368	22372	38	6656.18289794037	1	2003-2004	2	18	4	NA	5	0.45	22.44	109.3	54.7	2	NA	2	NA	NA	5.3	89.2	15648.55	NA	NA	NA	NA	NA	5	NA	NA
1369	22373	33	3990.409294	2	2003-2004	1	0	4	NA	NA	1.84	NA	NA	NA	NA	NA	NA	NA	NA	NA	NA	NA	NA	NA	NA	NA	NA	NA	NA	NA
1370	22374	39	19699.845438	1	2003-2004	1	85	3	4	2	5	26.34	138	46	2	NA	2	NA	1	5.5	NA	NA	2	2	2	1	2	9.81	1	3
1371	22375	30	85146.080091	2	2003-2004	1	43	3	4	1	4.08	32.25	123.3	78	2	NA	2	NA	1	5.6	NA	NA	2	2	2	2	2	12.06	1	3
1372	22376	39	13277.516095	2	2003-2004	1	62	4	4	1	5	29.54	117	62	1	1	1	1	1	8.4	NA	NA	2	2	2	2	2	8.6	1	3
1373	22377	40	41157.727376	1	2003-2004	2	13	3	NA	NA	5	25	96	67.3	NA	NA	2	NA	NA	5.1	87.5	98869.58	NA	NA	NA	NA	NA	5.43	NA	NA
1374	22378	29	85621.334312	1	2003-2004	2	30	3	5	1	4.91	20.3	98	62.7	1	2	2	NA	1	5.3	NA	NA	2	2	2	2	2	4.86	1	3
1375	22379	30	5404.07468406692	1	2003-2004	2	18	4	NA	5	0.79	31.53	117	63	2	NA	2	NA	NA	5.3	NA	NA	NA	NA	NA	NA	NA	6.75	NA	NA
1376	22380	42	9132.503926	1	2003-2004	1	10	4	NA	NA	NA	18.05	98.7	58	NA	NA	2	NA	NA	NA	NA	NA	NA	NA	NA	NA	NA	4.55	NA	NA
1377	22381	41	5807.53529373756	1	2003-2004	2	16	4	NA	5	1.22	25.18	88	35	2	NA	2	NA	NA	4.6	NA	NA	NA	NA	NA	NA	NA	6.67	NA	NA
1378	22382	41	6514.241593	2	2003-2004	2	1	4	NA	NA	0.58	NA	NA	NA	NA	NA	2	NA	NA	NA	NA	NA	NA	NA	NA	NA	NA	NA	NA	NA
1379	22383	30	0	2	2003-2004	2	26	3	4	1	5	NA	NA	NA	2	NA	2	NA	NA	NA	NA	NA	2	2	2	2	2	NA	2	NA
1380	22384	36	107198.069903	2	2003-2004	2	51	3	4	3	2.08	28.5	172	94.7	1	1	1	2	1	6.6	NA	NA	2	2	2	2	2	9.82	2	NA
1381	22385	37	7270.799991	1	2003-2004	1	2	4	NA	NA	1.02	NA	NA	NA	NA	NA	2	NA	NA	NA	NA	NA	NA	NA	NA	NA	NA	NA	NA	NA
1382	22386	36	22781.479031	2	2003-2004	1	3	5	NA	NA	0.8	23.67	NA	NA	NA	NA	2	NA	NA	NA	NA	NA	NA	NA	NA	NA	NA	NA	NA	NA
1383	22387	38	83575.551095	1	2003-2004	2	54	3	3	1	NA	24.65	122	77.3	2	NA	2	NA	2	5.6	94.7	190375.97	2	2	2	2	2	6.26	2	NA
1384	22388	32	0	1	2003-2004	1	19	3	NA	5	5	NA	NA	NA	2	NA	2	NA	NA	NA	NA	NA	NA	NA	NA	NA	NA	NA	NA	NA
1385	22389	38	6113.664912	2	2003-2004	1	12	1	NA	NA	3.71	15.41	112	67	NA	NA	2	NA	NA	5.2	NA	NA	NA	NA	NA	NA	NA	8.75	NA	NA
1386	22390	34	5938.088744	1	2003-2004	1	17	1	NA	5	0.95	29.6	124	67.3	2	NA	2	NA	NA	NA	NA	NA	NA	NA	NA	NA	NA	NA	NA	NA
1387	22391	41	25253.553309	2	2003-2004	1	29	4	4	5	1.03	20.49	104	70	2	NA	2	NA	1	5.2	91	71261.54	2	2	2	2	2	8.49	1	1
1388	22392	42	71587.544106	2	2003-2004	2	29	5	5	5	3.87	21.35	102	72.7	2	NA	2	NA	2	5.3	96.9	175205.68	2	2	2	2	2	5.92	2	NA
1389	22393	38	9810.499702	2	2003-2004	1	2	1	NA	NA	0	18.33	NA	NA	NA	NA	2	NA	NA	NA	NA	NA	NA	NA	NA	NA	NA	NA	NA	NA
1390	22394	42	49356.879598	2	2003-2004	2	8	3	NA	NA	NA	16	110.7	79.3	NA	NA	2	NA	NA	NA	NA	NA	NA	NA	NA	NA	NA	NA	NA	NA
1391	22395	30	5837.05477984615	1	2003-2004	2	12	4	NA	NA	0.58	24.33	100	66	NA	NA	2	NA	NA	5.3	89	13722.79	NA	NA	NA	NA	NA	4.96	NA	NA
1392	22396	37	51997.766589	2	2003-2004	2	70	3	3	1	NA	19.13	101	69	2	NA	2	NA	2	5.6	81.5	116611.54	2	2	2	2	2	8.67	2	NA
1393	22397	36	6400.04872164039	1	2003-2004	2	15	4	NA	5	0.28	35.56	106.7	59.3	NA	NA	2	NA	NA	5.4	NA	NA	NA	NA	NA	NA	NA	4.76	NA	NA
1394	22398	42	79054.004695	2	2003-2004	2	50	3	5	5	4.7	57.2	NA	NA	2	NA	1	1	1	8.6	NA	NA	2	2	2	2	2	7.73	2	NA
1395	22399	43	11815.803499	2	2003-2004	1	5	1	NA	NA	2.99	15.24	NA	NA	NA	NA	2	NA	NA	NA	NA	NA	NA	NA	NA	NA	NA	5.22	NA	NA
1396	22400	31	14993.266834	2	2003-2004	1	1	3	NA	NA	0.07	NA	NA	NA	NA	NA	2	NA	NA	NA	NA	NA	NA	NA	NA	NA	NA	NA	NA	NA
1397	22401	42	15924.176383	1	2003-2004	2	11	1	NA	NA	0	25.13	110.7	54	NA	NA	2	NA	NA	NA	NA	NA	NA	NA	NA	NA	NA	4.64	NA	NA
1398	22402	33	0	2	2003-2004	1	27	4	2	5	0.77	NA	NA	NA	2	NA	2	NA	NA	NA	NA	NA	2	2	2	2	2	NA	2	NA
1399	22403	31	27204.194426	2	2003-2004	2	24	4	4	5	0.69	46.04	112	74	2	NA	2	NA	2	5.2	84.5	70879.31	2	2	2	2	2	5.03	2	NA
1400	22404	30	93751.045208	2	2003-2004	2	42	3	5	1	3.98	29.17	105.3	62.7	2	NA	2	NA	1	5	83.4	202281.9	2	2	2	2	2	6.21	1	3
1401	22405	30	19331.952671	1	2003-2004	1	80	3	3	1	1.24	23.85	NA	NA	2	NA	2	NA	1	4.8	NA	NA	2	1	2	2	2	9.56	1	3
1402	22406	41	14252.931933	2	2003-2004	1	69	4	3	1	1.91	27.77	114	36	1	1	2	NA	1	6	102.2	30512.62	2	2	1	2	2	9.67	1	3
1403	22407	33	13808.019142	2	2003-2004	1	68	4	1	3	1.18	31.84	160.7	80	1	NA	2	NA	1	5.1	NA	NA	2	2	2	2	2	16.55	1	1
1404	22408	31	26865.740117	1	2003-2004	1	85	3	3	1	2.97	26.41	158	94	1	1	2	NA	1	5.7	91.4	59383.48	1	2	2	2	1	17.87	2	NA
1405	22409	31	39328.857797	2	2003-2004	1	71	3	1	1	1.52	25.91	147.3	57.3	1	1	2	NA	1	5.8	149.4	86931.7	2	2	2	2	2	13.47	1	3
1406	22410	32	24247.19225	2	2003-2004	1	83	3	3	1	4	24.83	122	66.7	2	NA	2	NA	1	5.5	NA	NA	2	1	2	1	2	9.48	1	3
1407	22411	34	12742.749192	1	2003-2004	1	5	1	NA	NA	2.72	17.98	NA	NA	NA	NA	2	NA	NA	NA	NA	NA	NA	NA	NA	NA	NA	4.81	NA	NA
1408	22412	39	11562.73785	2	2003-2004	2	4	2	NA	NA	1.76	16.15	NA	NA	NA	NA	2	NA	NA	NA	NA	NA	NA	NA	NA	NA	NA	4.26	NA	NA
1409	22413	42	24655.312062	1	2003-2004	2	68	4	2	6	5	23.89	NA	NA	1	1	2	NA	NA	5.4	NA	NA	2	2	2	2	2	23.94	1	1
1410	22414	29	60904.757823	2	2003-2004	1	25	3	5	5	2.69	26.96	111	75	2	NA	2	NA	1	5.1	90.5	141447.25	2	2	2	2	2	9.35	1	1
1411	22415	31	27197.146258	1	2003-2004	2	84	3	4	2	5	30.08	NA	NA	2	NA	2	NA	2	5.5	93.8	56731.03	2	2	2	2	2	13.88	2	NA
1412	22416	30	6661.424053	2	2003-2004	2	33	3	5	1	4.79	21.93	NA	NA	2	NA	2	NA	NA	4.9	65	16303.39	2	2	2	2	2	4.44	2	NA
1413	22417	42	32951.47509	1	2003-2004	2	85	4	4	2	1.41	41.19	NA	NA	1	1	2	NA	2	5.4	NA	0	1	2	2	1	2	NA	2	NA
1414	22418	29	22331.434626	1	2003-2004	2	83	3	5	1	3.51	27.98	168	79.3	1	1	2	NA	1	5.3	NA	NA	2	2	2	2	2	14.66	2	NA
1415	22419	40	33845.242312	2	2003-2004	1	15	3	NA	5	4.24	21.13	98.7	44	NA	NA	2	NA	NA	5	NA	NA	NA	NA	NA	NA	NA	7.71	NA	NA
1416	22420	30	8720.719813	1	2003-2004	2	7	4	NA	NA	0.24	14.37	NA	NA	NA	NA	2	NA	NA	NA	NA	NA	NA	NA	NA	NA	NA	4.07	NA	NA
1417	22421	38	14146.796428	2	2003-2004	2	4	1	NA	NA	2.68	17.14	NA	NA	NA	NA	2	NA	NA	NA	NA	NA	NA	NA	NA	NA	NA	6.1	NA	NA
1418	22422	38	6070.492537	2	2003-2004	2	14	1	NA	5	2.27	18.57	116	60	NA	NA	2	NA	NA	5	84.4	15096.41	NA	NA	NA	NA	NA	5.32	NA	NA
1419	22423	34	5123.529526	1	2003-2004	1	18	1	NA	5	0.65	24.84	116	62.7	2	NA	2	NA	NA	5.1	NA	NA	NA	NA	NA	NA	NA	116.21	NA	NA
1420	22424	38	62145.329221	1	2003-2004	2	24	3	3	1	NA	29.08	122	74.7	1	NA	2	NA	2	5.2	89.4	147044.01	2	2	2	2	2	5.19	1	3
1421	22425	41	27034.275647	1	2003-2004	1	14	5	NA	5	1.17	17.01	88.7	63.3	NA	NA	2	NA	NA	5.2	83.2	65657.17	NA	NA	NA	NA	NA	7.83	NA	NA
1422	22426	33	5718.585356	1	2003-2004	1	0	1	NA	NA	1.17	NA	NA	NA	NA	NA	NA	NA	NA	NA	NA	NA	NA	NA	NA	NA	NA	NA	NA	NA
1423	22427	35	29633.250556	1	2003-2004	1	73	2	4	1	2.48	28.69	131	59	2	NA	2	NA	1	5.1	NA	NA	2	2	2	2	2	9.65	1	3
1424	22428	39	0	1	2003-2004	1	32	5	4	5	5	NA	NA	NA	2	NA	2	NA	NA	NA	NA	NA	2	2	2	2	2	NA	1	1
1425	22429	29	15250.482138	2	2003-2004	2	85	4	2	2	2.15	24.43	169	0	1	1	2	NA	2	NA	NA	NA	2	2	2	2	2	NA	2	NA
1426	22430	32	6842.11968783938	1	2003-2004	1	14	4	NA	5	1.18	21.41	104	54.7	NA	NA	2	NA	NA	5.5	NA	NA	NA	NA	NA	NA	NA	6.65	NA	NA
1427	22431	38	7245.515162	1	2003-2004	2	2	1	NA	NA	1.25	19.3	NA	NA	NA	NA	2	NA	NA	NA	NA	NA	NA	NA	NA	NA	NA	NA	NA	NA
1428	22432	34	24291.98101	2	2003-2004	2	15	3	NA	5	0.53	23.95	112	45.3	NA	NA	2	NA	NA	5	NA	NA	NA	NA	NA	NA	NA	6.64	NA	NA
1429	22433	38	26054.946345	2	2003-2004	1	44	1	4	1	0.89	27.66	111.3	80.7	1	NA	2	NA	1	5.3	100.5	60350.77	2	2	2	2	2	5.86	2	NA
1430	22434	38	6564.42931311265	1	2003-2004	2	17	4	NA	5	0.92	32.37	104	62	2	NA	2	NA	NA	5.5	NA	NA	NA	NA	NA	NA	NA	5.03	NA	NA
1431	22435	33	62258.844728	2	2003-2004	1	11	3	NA	NA	3.08	27.66	115.3	56	NA	NA	2	NA	NA	NA	NA	NA	NA	NA	NA	NA	NA	4.94	NA	NA
1432	22436	29	34979.492742	2	2003-2004	2	13	2	NA	NA	1.85	32.09	96.7	53.3	NA	NA	2	NA	NA	5.2	85.8	84028.15	NA	NA	NA	NA	NA	5.53	NA	NA
1433	22437	34	22173.388219	2	2003-2004	2	3	3	NA	NA	0.48	15.17	NA	NA	NA	NA	2	NA	NA	NA	NA	NA	NA	NA	NA	NA	NA	5.62	NA	NA
1434	22438	30	5456.955367	1	2003-2004	2	1	4	NA	NA	NA	NA	NA	NA	NA	NA	2	NA	NA	NA	NA	NA	NA	NA	NA	NA	NA	NA	NA	NA
1435	22439	40	3572.257973	1	2003-2004	1	79	1	3	2	0.89	24.14	112	47.3	2	NA	2	NA	NA	NA	NA	0	1	2	2	2	2	NA	1	3
1436	22440	32	45668.878938	1	2003-2004	2	15	3	NA	5	4.64	26.46	NA	NA	NA	NA	2	NA	NA	5.1	NA	NA	NA	NA	NA	NA	NA	4.88	NA	NA
1437	22441	40	3570.865615	2	2003-2004	2	18	1	NA	6	0.32	19.78	93.3	44	2	NA	2	NA	NA	5.2	NA	NA	NA	NA	NA	NA	NA	4.03	NA	NA
1438	22442	32	93639.883815	1	2003-2004	2	52	3	3	1	5	31.35	145	71	1	1	2	NA	1	6	NA	NA	2	2	2	2	2	7.37	2	NA
1439	22443	35	79842.990522	1	2003-2004	2	38	3	4	3	3.34	23.09	95.3	64.7	2	NA	2	NA	1	5.5	85.8	195410.33	2	2	2	2	2	5.11	1	1
1440	22444	43	3770.055159	2	2003-2004	1	78	1	3	1	1.32	23.07	138.7	82	2	NA	2	NA	1	5.4	94.9	8362.84	2	2	2	2	2	12.07	1	1
1441	22445	38	6648.222924	2	2003-2004	2	71	1	4	3	1.06	22.68	146	63	1	1	1	1	2	6.8	87.6	0	2	2	2	2	2	8.75	2	NA
1442	22446	30	62902.523023	2	2003-2004	1	25	3	3	5	NA	24.08	101.3	72.7	2	NA	2	NA	1	5.4	NA	NA	2	2	2	2	2	7.43	2	NA
1443	22447	35	62076.101338	2	2003-2004	1	10	3	NA	NA	5	22.75	106	48	NA	NA	2	NA	NA	NA	NA	NA	NA	NA	NA	NA	NA	4.4	NA	NA
1444	22448	32	46496.381137	2	2003-2004	1	78	3	3	6	2.55	24.7	153	74	1	1	2	NA	NA	5.5	NA	NA	1	1	9	2	2	12.48	1	3
1445	22449	34	35920.948335	1	2003-2004	2	28	1	5	5	2.64	33.56	118.7	68	2	NA	2	NA	2	4.9	87.3	96448.03	2	2	2	2	2	6.06	2	NA
1446	22450	29	22331.434626	1	2003-2004	2	85	3	4	2	2.23	21.83	126	0	1	1	2	NA	1	5.4	94.6	50081.06	2	1	2	1	2	7.75	1	3
1447	22451	38	6113.664912	2	2003-2004	1	17	1	NA	5	0.07	29.03	128.7	53.3	2	NA	2	NA	NA	5.4	NA	NA	NA	NA	NA	NA	NA	6.42	NA	NA
1448	22452	37	50501.966768	1	2003-2004	2	72	3	4	1	4.13	24.1	NA	NA	1	2	2	NA	NA	5.4	NA	NA	2	2	2	2	2	8.69	2	NA
1449	22453	31	30704.858905	2	2003-2004	2	45	4	3	3	0.85	25.54	132.7	72.7	2	NA	2	NA	NA	5.5	98.5	75068.27	2	2	2	2	2	8.77	1	1
1450	22454	35	21486.776849	1	2003-2004	2	85	3	3	2	5	18.44	NA	NA	2	NA	2	NA	1	5.4	NA	NA	2	2	2	2	2	11.37	1	3
1451	22455	42	4464.29179086079	1	2003-2004	1	19	4	NA	5	5	17.67	115	83	2	NA	2	NA	NA	5.3	NA	NA	NA	NA	NA	NA	NA	14.08	NA	NA
1452	22456	31	123462.124523	1	2003-2004	1	49	3	5	5	5	23.94	123.3	62.7	2	NA	2	NA	1	5.4	NA	NA	2	2	2	2	2	7.93	2	NA
1453	22457	41	16239.630715	1	2003-2004	2	78	4	1	2	1.44	NA	202.7	91.3	1	1	2	NA	1	5.4	113.7	0	2	2	2	2	2	8.82	2	NA
1454	22458	41	2937.957843	1	2003-2004	2	64	1	1	1	1.98	34.27	152.7	80	1	1	2	NA	1	5.7	120.9	6450.03	2	2	2	2	2	7.73	2	NA
1455	22459	30	40142.742706	2	2003-2004	2	8	3	NA	NA	2.56	17.96	94	42	NA	NA	2	NA	NA	NA	NA	NA	NA	NA	NA	NA	NA	NA	NA	NA
1456	22460	43	32915.225399	2	2003-2004	1	20	3	4	5	0.32	24.92	116	60	2	NA	2	NA	1	4.7	92.2	79070.05	2	2	2	2	2	6.82	2	NA
1457	22461	40	95983.119896	1	2003-2004	1	43	3	3	6	NA	34.14	118.7	81.3	2	NA	2	NA	1	NA	NA	0	2	2	2	2	2	NA	1	3
1458	22462	32	6842.11968783938	1	2003-2004	1	13	4	NA	NA	1.18	20.35	108	56	NA	NA	2	NA	NA	5.2	NA	NA	NA	NA	NA	NA	NA	4.76	NA	NA
1459	22463	40	8606.024285	2	2003-2004	2	7	1	NA	NA	1.02	16.68	NA	NA	NA	NA	2	NA	NA	NA	NA	NA	NA	NA	NA	NA	NA	4	NA	NA
1460	22464	30	45024.742623	2	2003-2004	1	3	3	NA	NA	3.63	16.19	NA	NA	NA	NA	2	NA	NA	NA	NA	NA	NA	NA	NA	NA	NA	NA	NA	NA
1461	22465	37	33867.583639	1	2003-2004	1	73	3	4	2	4.85	42.87	131	74	2	NA	1	1	2	8.1	NA	NA	2	2	2	2	2	7.04	2	NA
1462	22466	40	26197.625111	2	2003-2004	1	29	1	2	1	2.8	24.97	116	65.3	2	NA	2	NA	1	5.5	NA	NA	2	2	2	2	2	7.3	1	2
1463	22467	42	5937.260617	1	2003-2004	1	20	4	2	5	1.9	22.43	113.3	63.3	2	NA	2	NA	1	5.2	NA	NA	2	2	2	2	2	8.76	1	1
1464	22468	41	0	2	2003-2004	2	46	5	2	1	0.85	NA	NA	NA	2	NA	2	NA	NA	NA	NA	NA	2	2	2	2	2	NA	2	NA
1465	22469	36	125521.277166	2	2003-2004	1	46	3	5	1	5	20.94	123.3	78	2	NA	2	NA	1	5.4	NA	NA	2	2	2	2	2	7.4	2	NA
1466	22470	29	33187.683299	1	2003-2004	1	17	3	NA	5	4.21	20.86	122	78.7	2	NA	2	NA	NA	5.3	85.4	80601.72	NA	NA	NA	NA	NA	6.92	NA	NA
1467	22471	37	5765.059101	2	2003-2004	1	2	4	NA	NA	0	15.86	NA	NA	NA	NA	2	NA	NA	NA	NA	NA	NA	NA	NA	NA	NA	NA	NA	NA
1468	22472	31	63130.898306	1	2003-2004	2	60	5	4	4	2.56	23.9	104	65	2	NA	2	NA	1	5.4	84.1	141578.99	2	2	2	2	2	9.55	1	1
1469	22473	40	3588.370524	2	2003-2004	1	19	1	NA	5	0.91	32.38	116	75.3	2	NA	2	NA	NA	4.8	NA	NA	NA	NA	NA	NA	NA	4.34	NA	NA
1470	22474	34	45852.568597	2	2003-2004	2	59	3	3	1	1.36	26.98	142	57	1	2	1	1	1	7.7	NA	NA	2	2	2	2	2	6.75	2	NA
1471	22475	36	18390.012115	2	2003-2004	2	65	4	1	2	1.04	38.04	152	92.7	1	2	2	NA	1	4.8	NA	NA	2	2	2	2	2	12.5	1	3
1472	22476	40	3570.865615	2	2003-2004	2	16	1	NA	5	0.82	24.26	120	65.3	2	NA	2	NA	NA	5.2	87.3	8880.21	NA	NA	NA	NA	NA	6.13	NA	NA
1473	22477	30	36548.759593	2	2003-2004	2	75	3	3	1	1.65	28.71	137.3	59.3	2	NA	2	NA	2	5.3	NA	NA	2	2	2	2	2	12.62	2	NA
1474	22478	34	6296.144248	1	2003-2004	2	15	1	NA	1	0	23.26	92	55.3	NA	NA	2	NA	NA	5.2	NA	NA	NA	NA	NA	NA	NA	4.5	NA	NA
1475	22479	32	68641.51944	2	2003-2004	2	63	3	3	1	3.3	27.16	136	74	1	2	1	1	1	7.1	141.5	168317.25	2	2	2	2	2	7.16	1	2
1476	22480	40	4940.441084	2	2003-2004	1	61	1	3	1	0.64	32.55	126.7	81.3	2	NA	2	NA	1	5.7	NA	NA	2	2	2	2	2	15.13	2	NA
1477	22481	36	11610.636448	1	2003-2004	2	6	4	NA	NA	NA	18.15	NA	NA	NA	NA	2	NA	NA	NA	NA	NA	NA	NA	NA	NA	NA	6.09	NA	NA
1478	22482	43	4482.14124	2	2003-2004	1	17	1	NA	5	1.09	28.58	124	26	2	NA	2	NA	NA	5.4	NA	NA	NA	NA	NA	NA	NA	8.48	NA	NA
1479	22483	36	8183.124226	2	2003-2004	1	18	1	NA	5	4.9	21.2	NA	NA	2	NA	2	NA	NA	NA	NA	NA	NA	NA	NA	NA	NA	NA	NA	NA
1480	22484	41	0	1	2003-2004	2	25	4	2	4	4.59	NA	NA	NA	2	NA	2	NA	NA	NA	NA	NA	2	2	2	2	2	NA	1	1
1481	22485	37	79805.767091	1	2003-2004	2	20	3	3	5	3.6	24.38	118	70	2	NA	2	NA	2	4.9	81.4	195319.23	2	2	2	2	2	5.44	2	NA
1482	22486	29	36954.580359	1	2003-2004	2	12	3	NA	NA	2.72	21.36	104.7	67.3	NA	NA	2	NA	NA	4.7	NA	NA	NA	NA	NA	NA	NA	3.47	NA	NA
1483	22487	39	4940.412289	1	2003-2004	1	16	1	NA	5	0.79	30.26	106	50.7	2	NA	2	NA	NA	5.2	83.8	11471.27	NA	NA	NA	NA	NA	7.36	NA	NA
1484	22488	34	38390.854077	2	2003-2004	2	63	3	1	1	1.24	39.24	164	71	1	1	3	NA	2	5.4	105.9	80080.19	2	2	2	2	2	11.69	2	NA
1485	22489	35	17139.898477	1	2003-2004	1	41	1	4	3	1.44	27.98	108	66	2	NA	2	NA	1	5.2	91.2	39700.95	2	2	2	2	2	12.22	2	NA
1486	22490	31	8676.461431	1	2003-2004	2	17	1	NA	5	1.65	22.09	109.3	71.3	2	NA	2	NA	NA	4.8	82.2	21577.06	NA	NA	NA	NA	NA	5.93	NA	NA
1487	22491	42	5543.813039	2	2003-2004	2	2	4	NA	NA	0.61	19.43	NA	NA	NA	NA	2	NA	NA	NA	NA	NA	NA	NA	NA	NA	NA	NA	NA	NA
1488	22492	32	104523.925985	1	2003-2004	1	51	3	3	1	5	27.47	138	86	2	NA	2	NA	1	5.1	NA	NA	2	2	2	2	2	10.14	1	3
1489	22493	32	10025.039633	1	2003-2004	2	11	4	NA	NA	1.18	20.03	102	74.7	NA	NA	1	2	NA	NA	NA	NA	NA	NA	NA	NA	NA	3.92	NA	NA
1490	22494	31	58034.09292	1	2003-2004	1	10	3	NA	NA	1.11	17.02	113.3	65.3	NA	NA	2	NA	NA	NA	NA	NA	NA	NA	NA	NA	NA	3.76	NA	NA
1491	22495	35	7740.045306	2	2003-2004	2	32	4	5	4	NA	23.65	105	55	2	NA	2	NA	NA	4.6	83.8	0	2	2	2	2	2	4.7	2	NA
1492	22496	37	7103.634694	2	2003-2004	1	1	4	NA	NA	3.84	NA	NA	NA	NA	NA	2	NA	NA	NA	NA	NA	NA	NA	NA	NA	NA	NA	NA	NA
1493	22497	41	12553.055642	1	2003-2004	1	11	4	NA	NA	0.96	26.7	104	50	NA	NA	2	NA	NA	NA	NA	NA	NA	NA	NA	NA	NA	4.87	NA	NA
1494	22498	37	6810.79388139591	1	2003-2004	1	14	4	NA	5	4.54	30.44	106	58	NA	NA	2	NA	NA	5.6	NA	NA	NA	NA	NA	NA	NA	4.32	NA	NA
1495	22499	42	3833.599974	2	2003-2004	1	0	1	NA	NA	0.96	NA	NA	NA	NA	NA	NA	NA	NA	NA	NA	NA	NA	NA	NA	NA	NA	NA	NA	NA
1496	22500	29	13915.002663	2	2003-2004	1	0	3	NA	NA	4.31	NA	NA	NA	NA	NA	NA	NA	NA	NA	NA	NA	NA	NA	NA	NA	NA	NA	NA	NA
1497	22501	34	38602.509609	1	2003-2004	1	37	1	2	1	1.86	28.97	130	79.3	2	NA	2	NA	1	5.2	NA	NA	2	2	2	2	2	7.31	1	1
1498	22502	36	9331.74465666359	2	2003-2004	2	12	4	NA	NA	1.2	17.03	114	67.3	NA	NA	2	NA	NA	5.5	NA	NA	NA	NA	NA	NA	NA	4.65	NA	NA
1499	22503	42	9417.785263	1	2003-2004	2	6	4	NA	NA	4.26	15.73	NA	NA	NA	NA	2	NA	NA	NA	NA	NA	NA	NA	NA	NA	NA	4.36	NA	NA
1500	22504	42	6600.463184	2	2003-2004	2	26	3	3	1	5	25.73	101.3	52	2	NA	2	NA	1	4.9	89.5	15617.56	2	2	2	2	2	4.33	1	3
1501	22505	35	36101.984219	2	2003-2004	2	38	4	3	1	0.64	35.82	NA	NA	2	NA	1	2	NA	5.7	NA	NA	2	2	2	2	2	9.2	1	1
1502	22506	29	76658.549143	1	2003-2004	2	20	3	4	5	NA	26.78	108	57.3	2	NA	2	NA	1	5	78	181384.2	2	2	2	2	2	5.98	2	NA
1503	22507	38	51457.624376	1	2003-2004	1	63	3	3	1	3.92	33.21	148	82.7	1	1	2	NA	2	5.6	93.6	116773.94	2	2	2	2	2	6.62	1	3
1504	22508	40	5764.527852	2	2003-2004	1	2	1	NA	NA	1.01	17.53	NA	NA	NA	NA	2	NA	NA	NA	NA	NA	NA	NA	NA	NA	NA	NA	NA	NA
1505	22509	37	6100.02550936013	2	2003-2004	1	18	4	NA	5	5	25.17	124	66.7	2	NA	2	NA	NA	4.8	95	13245.6	NA	NA	NA	NA	NA	12.95	NA	NA
1506	22510	34	5123.529526	1	2003-2004	1	17	1	NA	5	1.85	NA	126.7	62.7	2	NA	2	NA	NA	NA	NA	NA	NA	NA	NA	NA	NA	NA	NA	NA
1507	22511	30	10579.801009	1	2003-2004	2	11	4	NA	NA	0.46	13.99	112	44	NA	NA	2	NA	NA	NA	NA	NA	NA	NA	NA	NA	NA	4.97	NA	NA
1508	22512	42	8318.708596	2	2003-2004	1	5	5	NA	NA	1.2	16.75	NA	NA	NA	NA	2	NA	NA	NA	NA	NA	NA	NA	NA	NA	NA	4.56	NA	NA
1509	22513	29	79245.738768	1	2003-2004	1	55	3	4	1	4.4	25.12	126.7	66	2	NA	2	NA	2	5.5	103	191868.77	2	2	2	2	2	10.22	1	3
1510	22514	33	45147.068743	2	2003-2004	1	65	3	4	1	5	33.89	146	69.3	1	1	2	NA	1	5.5	113.5	102453.25	2	2	2	2	2	10.91	2	NA
1511	22515	34	32982.324419	1	2003-2004	2	20	1	2	5	0.74	23.46	91.3	63.3	2	NA	2	NA	1	5	NA	NA	2	2	2	2	2	5.59	1	1
1512	22516	43	20155.464025	1	2003-2004	2	40	1	2	1	1.52	38.17	NA	NA	2	NA	2	NA	2	5.2	101.5	47613.23	2	2	2	2	2	5.81	2	NA
1513	22517	42	0	1	2003-2004	2	34	4	4	5	0.66	NA	NA	NA	2	NA	2	NA	NA	NA	NA	NA	2	2	2	2	2	NA	2	NA
1514	22518	30	30497.582086	2	2003-2004	1	13	3	NA	NA	3.65	23.4	104	78	NA	NA	2	NA	NA	5	NA	NA	NA	NA	NA	NA	NA	6.89	NA	NA
1515	22519	34	32440.989677	2	2003-2004	1	34	4	3	5	3.06	26.63	150	73	2	NA	2	NA	2	5.8	NA	NA	2	2	2	2	2	12.37	2	NA
1516	22520	37	7684.31090399907	1	2003-2004	2	13	4	NA	NA	0.7	23.86	112	66	NA	NA	2	NA	NA	5.4	NA	NA	NA	NA	NA	NA	NA	4.41	NA	NA
1517	22521	30	5837.05477984615	1	2003-2004	2	15	4	NA	5	0.58	19.62	107.3	64	NA	NA	2	NA	NA	5.3	NA	0	NA	NA	NA	NA	NA	6.16	NA	NA
1518	22522	36	90507.672945	1	2003-2004	1	30	3	5	5	5	23.66	123.3	68.7	2	NA	2	NA	1	5.3	NA	NA	2	2	2	2	2	10.54	2	NA
1519	22523	33	6874.514607	2	2003-2004	1	1	4	NA	NA	0.64	NA	NA	NA	NA	NA	2	NA	NA	NA	NA	NA	NA	NA	NA	NA	NA	NA	NA	NA
1520	22524	30	15264.633553	1	2003-2004	2	1	3	NA	NA	1.24	NA	NA	NA	NA	NA	2	NA	NA	NA	NA	NA	NA	NA	NA	NA	NA	NA	NA	NA
1521	22525	31	124618.274515	1	2003-2004	1	54	5	2	1	5	28.9	172.7	115.3	1	NA	2	NA	2	6.8	NA	NA	2	2	2	2	2	10.23	1	1
1522	22526	37	43057.344663	1	2003-2004	2	14	3	NA	5	1.74	25.27	108	69	NA	NA	2	NA	NA	4.8	78.5	103432.86	NA	NA	NA	NA	NA	4.55	NA	NA
1523	22527	35	22650.705163	2	2003-2004	2	85	3	4	1	1.36	30.33	114	74	2	NA	1	2	2	6	123.3	55542.25	1	2	1	2	2	10	2	NA
1524	22528	31	66801.167014	1	2003-2004	2	60	3	4	1	5	23.34	111.3	76	2	NA	2	NA	2	5.3	79.1	149810.03	2	2	2	2	2	6.27	2	NA
1525	22529	35	50518.01667	1	2003-2004	2	69	3	3	2	1.65	33.54	119.3	72.7	2	NA	3	NA	1	6.3	NA	NA	2	2	2	2	2	9.08	1	3
1526	22530	35	35480.034863	2	2003-2004	1	75	3	5	1	3.2	27.7	NA	NA	1	1	2	NA	1	5.3	NA	NA	2	2	2	2	2	9.5	1	3
1527	22531	31	67000.241979	2	2003-2004	2	22	3	4	6	0.81	25.94	106.7	57.3	2	NA	2	NA	1	4.7	NA	NA	2	2	2	2	2	4.44	1	2
1528	22532	30	16455.426264	2	2003-2004	1	4	3	NA	NA	1.17	17.95	NA	NA	NA	NA	2	NA	NA	NA	NA	NA	NA	NA	NA	NA	NA	NA	NA	NA
1529	22533	35	74533.917125	2	2003-2004	1	27	5	4	5	4.83	26.45	106	73	2	NA	2	NA	1	5.1	NA	NA	2	2	2	2	2	7.1	1	2
1530	22534	42	2958.901707	2	2003-2004	2	24	1	3	1	0.7	25.04	93.3	52	2	NA	2	NA	NA	5.2	NA	NA	2	2	2	2	2	5.19	2	NA
1531	22535	37	11447.138237	2	2003-2004	1	11	4	NA	NA	3.17	21.66	102	58.7	NA	NA	2	NA	NA	NA	NA	NA	NA	NA	NA	NA	NA	4.09	NA	NA
1532	22536	34	38577.954565	2	2003-2004	2	1	3	NA	NA	1.88	NA	NA	NA	NA	NA	2	NA	NA	NA	NA	NA	NA	NA	NA	NA	NA	NA	NA	NA
1533	22537	42	23850.195907	1	2003-2004	2	40	4	5	1	5	36.31	143	88	2	NA	2	NA	2	5.1	103.3	0	2	2	2	2	2	10.76	2	NA
1534	22538	36	7576.17706117066	1	2003-2004	2	19	2	NA	5	0.24	23.59	99.3	75.3	2	NA	2	NA	NA	4.7	NA	NA	NA	NA	NA	NA	NA	7.09	NA	NA
1535	22539	42	10623.5949544581	1	2003-2004	2	16	4	NA	5	3.43	29.13	106.7	64.7	2	NA	2	NA	NA	5	72	24975.85	NA	NA	NA	NA	NA	4.55	NA	NA
1536	22540	35	57330.236863	2	2003-2004	1	4	3	NA	NA	3.87	16.19	NA	NA	NA	NA	2	NA	NA	NA	NA	NA	NA	NA	NA	NA	NA	3.6	NA	NA
1537	22541	36	37408.568284	1	2003-2004	1	18	3	NA	5	0.2	26.12	117.3	64	2	NA	2	NA	NA	5.1	NA	NA	NA	NA	NA	NA	NA	11.04	NA	NA
1538	22542	29	40280.669038	2	2003-2004	2	75	3	5	3	5	25.15	165.3	78.7	1	1	2	NA	1	5.7	NA	NA	2	2	2	2	2	9.86	2	NA
1539	22543	32	109645.610418	1	2003-2004	1	47	3	4	1	5	30.59	120	89	2	NA	2	NA	2	5.2	108.4	228200.64	2	2	2	2	2	6.25	2	NA
1540	22544	42	5859.479424	2	2003-2004	2	0	1	NA	NA	3.61	NA	NA	NA	NA	NA	NA	NA	NA	NA	NA	NA	NA	NA	NA	NA	NA	NA	NA	NA
1541	22545	34	84653.840553	2	2003-2004	2	24	3	4	1	1.2	35.23	121	81	2	NA	2	NA	1	5.3	92.1	196116.55	2	2	2	2	2	11.05	2	NA
1542	22546	36	18497.38653	1	2003-2004	2	75	4	2	2	5	22.42	177.3	81.3	1	1	2	NA	1	5.2	NA	NA	2	2	2	2	2	8.62	2	NA
1543	22547	37	33768.440715	2	2003-2004	1	28	1	3	2	1.14	22.85	106	50	2	NA	2	NA	1	5.6	84	0	2	2	2	2	2	6.81	2	NA
1544	22548	41	6279.819866	2	2003-2004	2	15	1	NA	5	NA	20.16	96	62.7	NA	NA	2	NA	NA	NA	NA	0	NA	NA	NA	NA	NA	NA	NA	NA
1545	22549	43	29523.136387	1	2003-2004	2	31	1	5	1	4.46	20.22	102	66.7	2	NA	2	NA	2	5	NA	NA	2	2	2	2	2	8.61	2	NA
1546	22550	43	4437.932467	1	2003-2004	1	13	1	NA	NA	1.21	24.56	88	48	NA	NA	2	NA	NA	5.3	100.3	10304.55	NA	NA	NA	NA	NA	4.53	NA	NA
1547	22551	39	26783.578048	2	2003-2004	1	53	4	4	1	3.13	26.16	188	84	1	2	2	NA	1	6	NA	NA	2	2	2	2	2	13.94	1	1
1548	22552	42	6185.370106	2	2003-2004	2	1	1	NA	NA	1.44	NA	NA	NA	NA	NA	2	NA	NA	NA	NA	NA	NA	NA	NA	NA	NA	NA	NA	NA
1549	22553	40	19001.064013	2	2003-2004	1	66	3	5	1	0.38	21.76	130.7	83.3	2	NA	2	NA	1	5.3	88.4	42958.61	2	2	2	2	2	8.31	2	NA
1550	22554	34	27998.068747	2	2003-2004	1	63	3	3	1	NA	30.72	114.7	70.7	2	NA	1	1	2	5.8	102.8	68654.63	2	2	2	1	2	7.31	2	NA
1551	22555	32	102918.98691	2	2003-2004	2	36	3	4	6	0.75	20.91	102	60.7	2	NA	2	NA	1	4.9	NA	NA	2	2	2	2	2	9.53	1	1
1552	22556	29	11298.460511	2	2003-2004	2	1	3	NA	NA	0.91	NA	NA	NA	NA	NA	2	NA	NA	NA	NA	NA	NA	NA	NA	NA	NA	NA	NA	NA
1553	22557	43	19425.013997	1	2003-2004	1	65	3	1	3	0.86	28.54	122	64	1	1	2	NA	1	5.2	NA	NA	2	2	2	2	2	8.16	1	3
1554	22558	41	0	1	2003-2004	1	27	1	2	5	0.16	NA	NA	NA	2	NA	2	NA	NA	NA	NA	NA	2	2	2	2	2	NA	1	2
1555	22559	31	127057.453359	1	2003-2004	1	44	3	5	1	3.93	28.18	128	70.7	2	NA	2	NA	2	5.3	NA	NA	2	2	2	2	2	7.83	2	NA
1556	22560	33	3990.409294	2	2003-2004	1	0	4	NA	NA	NA	NA	NA	NA	NA	NA	NA	NA	NA	NA	NA	NA	NA	NA	NA	NA	NA	NA	NA	NA
1557	22561	42	34295.937825	2	2003-2004	2	37	4	4	1	4.66	39.51	131.3	81.3	1	2	3	NA	2	5.2	NA	NA	2	2	1	2	2	5.91	2	NA
1558	22562	43	23331.064807	2	2003-2004	2	80	2	1	5	0.79	19.65	NA	NA	1	NA	2	NA	2	5.9	NA	NA	2	2	2	2	2	11.71	2	NA
1559	22563	30	6218.960589	1	2003-2004	1	1	4	NA	NA	0.32	NA	NA	NA	NA	NA	2	NA	NA	NA	NA	NA	NA	NA	NA	NA	NA	NA	NA	NA
1560	22564	34	10192.961621	1	2003-2004	2	7	1	NA	NA	0.36	19.05	NA	NA	NA	NA	2	NA	NA	NA	NA	NA	NA	NA	NA	NA	NA	4.34	NA	NA
1561	22565	34	16395.481074	2	2003-2004	1	74	3	1	1	0.96	26.8	149	62	1	1	1	2	1	4.9	NA	NA	2	2	2	2	2	9.25	1	3
1562	22566	38	12239.029282	1	2003-2004	1	3	1	NA	NA	0.06	15.89	NA	NA	NA	NA	2	NA	NA	NA	NA	NA	NA	NA	NA	NA	NA	5.49	NA	NA
1563	22567	34	30144.477553	2	2003-2004	1	61	3	1	1	1.2	25.62	118	78	1	1	2	NA	1	5.3	103.1	70548.25	2	2	2	2	2	11.53	1	1
1564	22568	38	7770.230447	2	2003-2004	2	14	1	NA	5	0.98	18.36	104	56	NA	NA	2	NA	NA	5.1	NA	NA	NA	NA	NA	NA	NA	6	NA	NA
1565	22569	30	21423.451729	2	2003-2004	1	83	3	4	1	3.3	26.42	138.7	58.7	1	1	2	NA	1	5.3	NA	NA	2	1	2	2	2	11.17	2	NA
1566	22570	38	5897.477826	2	2003-2004	2	17	1	NA	5	1.41	21.66	113	64	2	NA	2	NA	NA	5.1	94.2	14666.15	NA	NA	NA	NA	NA	4.51	NA	NA
1567	22571	34	5470.599792	1	2003-2004	2	32	1	1	2	1.82	24.62	122	55.3	2	NA	2	NA	NA	NA	NA	NA	2	2	2	2	2	NA	2	NA
1568	22572	39	33018.963043	1	2003-2004	1	70	3	2	3	5	27.75	153.3	75.3	2	NA	2	NA	2	5.8	NA	NA	2	2	2	2	2	9.75	1	1
1569	22573	29	21732.70502	1	2003-2004	2	85	3	4	5	3.66	26.03	163.3	83.3	1	1	2	NA	2	5.5	95.2	47650.25	2	2	2	2	2	9.84	2	NA
1570	22574	30	39667.976369	2	2003-2004	2	47	3	3	5	1.93	43.66	124	68.7	2	NA	2	NA	2	5.6	NA	NA	2	2	2	2	2	6.95	2	NA
1571	22575	35	101775.595778	1	2003-2004	2	43	2	4	1	0.82	29.27	108	68	2	NA	2	NA	2	5.5	NA	NA	2	2	2	2	2	8.38	2	NA
1572	22576	31	4683.432646	2	2003-2004	1	0	4	NA	NA	3.51	NA	NA	NA	NA	NA	NA	NA	NA	NA	NA	NA	NA	NA	NA	NA	NA	NA	NA	NA
1573	22577	36	39308.488119	1	2003-2004	1	45	2	4	1	1.11	29.74	136.7	80.7	2	NA	2	NA	1	5.8	111.2	95173.21	2	2	2	2	2	7.75	2	NA
1574	22578	33	7379.606578	1	2003-2004	2	14	1	NA	5	0.64	24.25	102	48.7	NA	NA	2	NA	NA	4.9	NA	NA	NA	NA	NA	NA	NA	5.22	NA	NA
1575	22579	39	44725.312915	1	2003-2004	1	61	5	4	6	5	29.76	129	80	2	NA	2	NA	1	4.9	NA	NA	2	2	2	2	2	13.08	1	3
1576	22580	40	0	2	2003-2004	1	66	4	1	3	0.96	NA	NA	NA	2	NA	2	NA	NA	NA	NA	NA	2	2	2	2	2	NA	1	1
1577	22581	33	5728.02950105206	1	2003-2004	2	17	4	NA	5	3.71	31.81	102.7	56.7	2	NA	2	NA	NA	5	NA	NA	NA	NA	NA	NA	NA	6.19	NA	NA
1578	22582	36	46958.457684	2	2003-2004	1	16	3	NA	5	3.98	30.38	124.7	36.7	2	NA	2	NA	NA	5.5	93.5	114046.3	NA	NA	NA	NA	NA	6.6	NA	NA
1579	22583	36	36823.298073	1	2003-2004	2	36	4	3	5	0.34	27.05	120	74.7	2	NA	2	NA	2	5	90.3	93483.81	2	2	2	2	2	5.6	1	1
1580	22584	41	10965.032751	2	2003-2004	1	11	2	NA	NA	0.35	21.6	112.7	56	NA	NA	2	NA	NA	NA	NA	NA	NA	NA	NA	NA	NA	4.02	NA	NA
1581	22585	42	3309.000943	1	2003-2004	2	0	1	NA	NA	0.59	NA	NA	NA	NA	NA	NA	NA	NA	NA	NA	NA	NA	NA	NA	NA	NA	NA	NA	NA
1582	22586	30	69773.36285	2	2003-2004	2	32	3	4	3	3.22	19.59	109.3	62	2	NA	2	NA	1	5	88	170765.6	2	2	2	2	2	7.87	2	NA
1583	22587	40	3465.284768	2	2003-2004	2	13	1	NA	NA	1.41	21.91	102	66	NA	NA	2	NA	NA	5.5	84.1	8617.65	NA	NA	NA	NA	NA	5.27	NA	NA
1584	22588	30	4734.04129049666	1	2003-2004	1	16	4	NA	5	0.79	29.51	123	70	2	NA	2	NA	NA	5.7	NA	NA	NA	NA	NA	NA	NA	5.85	NA	NA
1585	22589	39	11802.781209	1	2003-2004	2	5	1	NA	NA	0.94	17.76	NA	NA	NA	NA	2	NA	NA	NA	NA	NA	NA	NA	NA	NA	NA	3.47	NA	NA
1586	22590	29	30842.809896	2	2003-2004	1	2	3	NA	NA	5	17.03	NA	NA	NA	NA	2	NA	NA	NA	NA	NA	NA	NA	NA	NA	NA	NA	NA	NA
1587	22591	43	0	2	2003-2004	2	80	3	2	2	5	NA	NA	NA	1	1	2	NA	NA	NA	NA	NA	2	2	2	2	2	NA	1	3
1588	22592	36	104658.320578	2	2003-2004	2	51	3	5	1	4.24	23.73	116.7	70.7	2	NA	2	NA	1	5	95.6	238400.21	2	2	2	2	2	6	2	NA
1589	22593	39	75835.443124	2	2003-2004	1	25	3	5	1	4	24.94	NA	NA	2	NA	2	NA	2	4.9	NA	NA	2	2	2	2	2	10.78	2	NA
1590	22594	42	23600.792619	1	2003-2004	1	35	4	3	6	1.34	28.96	112	54	1	NA	2	NA	1	5.5	NA	NA	2	2	2	2	2	6.17	2	NA
1591	22595	37	39291.543639	2	2003-2004	1	44	3	2	3	0.51	21.49	95.3	68.7	2	NA	2	NA	2	5	116	87722.33	2	2	2	2	2	11.49	2	NA
1592	22596	41	87789.05812	1	2003-2004	1	45	3	4	1	4.62	30.61	114.7	83.3	2	NA	2	NA	1	5.4	87.6	182711.55	2	2	2	2	2	13.2	2	NA
1593	22597	33	21779.097429	2	2003-2004	2	72	4	3	3	1.83	30.59	152.7	76	1	1	2	NA	2	5.3	101.5	55456.14	2	2	2	2	2	11.09	2	NA
1594	22598	31	42282.823029	2	2003-2004	2	76	3	2	3	0.86	27.8	104.7	64	1	1	2	NA	1	6	118.4	98158.29	1	1	1	1	1	10.34	1	3
1595	22599	38	2866.247296	2	2003-2004	2	0	1	NA	NA	0	NA	NA	NA	NA	NA	NA	NA	NA	NA	NA	NA	NA	NA	NA	NA	NA	NA	NA	NA
1596	22600	39	26822.865807	2	2003-2004	2	3	2	NA	NA	0.45	15.37	NA	NA	NA	NA	2	NA	NA	NA	NA	NA	NA	NA	NA	NA	NA	NA	NA	NA
1597	22601	30	0	1	2003-2004	1	30	2	5	1	3.02	NA	NA	NA	1	1	2	NA	NA	NA	NA	NA	2	2	2	2	2	NA	2	NA
1598	22602	42	52851.102468	2	2003-2004	2	64	3	5	3	3.22	23.57	NA	NA	2	NA	2	NA	1	5.1	91	118525.26	2	2	2	2	2	10.03	1	3
1599	22603	42	11420.839593	1	2003-2004	2	60	4	2	1	4.64	34.14	138	70.7	1	1	2	NA	2	5.9	NA	NA	2	2	2	2	2	8.89	2	NA
1600	22604	38	4702.397114	2	2003-2004	2	61	1	1	4	0.75	31.1	132	70	1	1	1	1	1	9.6	302.5	13434.09	2	2	2	2	2	7.19	1	1
1601	22605	43	9256.4053	1	2003-2004	1	11	1	NA	NA	2.27	16.53	88	53	NA	NA	2	NA	NA	NA	NA	NA	NA	NA	NA	NA	NA	4.58	NA	NA
1602	22606	32	73390.725189	2	2003-2004	1	6	3	NA	NA	0.74	14.07	NA	NA	NA	NA	2	NA	NA	NA	NA	NA	NA	NA	NA	NA	NA	NA	NA	NA
1603	22607	37	11812.953232	2	2003-2004	1	7	1	NA	NA	1.91	19.72	NA	NA	NA	NA	2	NA	NA	NA	NA	NA	NA	NA	NA	NA	NA	4.18	NA	NA
1604	22608	39	6976.901114	2	2003-2004	2	24	3	2	1	1.6	36.29	162	94	1	NA	2	NA	1	5.3	74.9	16942.26	2	2	2	2	2	3.54	1	3
1605	22609	41	11127.567641	2	2003-2004	1	5	1	NA	NA	1.41	22.55	NA	NA	NA	NA	2	NA	NA	NA	NA	NA	NA	NA	NA	NA	NA	NA	NA	NA
1606	22610	37	27274.014815	1	2003-2004	1	42	4	3	1	2.06	33.61	136.7	76.7	2	NA	1	1	2	6.6	126.7	0	2	2	2	2	2	6.99	1	1
1607	22611	34	114988.827697	1	2003-2004	1	49	3	3	1	5	28.44	112.7	72.7	2	NA	2	NA	1	5.1	96.6	243172.65	2	2	2	2	2	6.4	2	NA
1608	22612	42	28322.162094	2	2003-2004	2	22	4	4	5	1.24	20.55	126	61.3	2	NA	2	NA	NA	5.5	105.6	74372.44	2	2	2	2	2	6.47	2	NA
1609	22613	30	0	1	2003-2004	2	15	3	NA	5	3.28	NA	NA	NA	NA	NA	2	NA	NA	NA	NA	NA	NA	NA	NA	NA	NA	NA	NA	NA
1610	22614	42	1877.188731	2	2003-2004	1	0	1	NA	NA	0.45	NA	NA	NA	NA	NA	NA	NA	NA	NA	NA	NA	NA	NA	NA	NA	NA	NA	NA	NA
1611	22615	34	47262.937557	2	2003-2004	1	8	3	NA	NA	0.85	22.29	99.3	62	NA	NA	2	NA	NA	NA	NA	NA	NA	NA	NA	NA	NA	3.91	NA	NA
1612	22616	30	50708.690251	2	2003-2004	1	9	3	NA	NA	1.06	20.32	98	66	NA	NA	2	NA	NA	NA	NA	NA	NA	NA	NA	NA	NA	NA	NA	NA
1613	22617	31	13086.555857	2	2003-2004	1	6	4	NA	NA	0.74	16.63	NA	NA	NA	NA	2	NA	NA	NA	NA	NA	NA	NA	NA	NA	NA	5.16	NA	NA
1614	22618	36	7066.95232843369	1	2003-2004	2	12	4	NA	NA	1.44	18.96	88.7	37.3	NA	NA	2	NA	NA	4.7	NA	NA	NA	NA	NA	NA	NA	4.67	NA	NA
1615	22619	31	51812.255981	2	2003-2004	2	43	3	4	1	1.27	18.81	92	54	2	NA	2	NA	1	5.4	NA	NA	2	2	2	2	2	10.46	1	3
1616	22620	30	62469.532948	2	2003-2004	2	26	3	4	5	5	19.66	107.3	47.3	2	NA	2	NA	1	5	91.6	152889.97	2	2	2	2	2	6.21	2	NA
1617	22621	33	36208.263428	2	2003-2004	2	37	4	2	1	0.37	49.34	NA	NA	1	1	1	1	2	8.4	279.6	103441.98	2	2	2	2	2	6.92	2	NA
1618	22622	32	9825.913312	2	2003-2004	2	38	3	4	1	1.43	37.81	105	68	2	NA	2	NA	2	5.3	77.1	23860.61	2	2	2	2	2	4.86	2	NA
1619	22623	42	12038.914901	2	2003-2004	1	7	1	NA	NA	2.36	17.15	NA	NA	NA	NA	2	NA	NA	NA	NA	NA	NA	NA	NA	NA	NA	4.03	NA	NA
1620	22624	35	4771.648119	1	2003-2004	2	0	4	NA	NA	1.21	NA	NA	NA	NA	NA	NA	NA	NA	NA	NA	NA	NA	NA	NA	NA	NA	NA	NA	NA
1621	22625	30	7011.06768114596	1	2003-2004	2	13	4	NA	NA	1.49	22.53	108	50	NA	NA	2	NA	NA	5.4	NA	NA	NA	NA	NA	NA	NA	6.92	NA	NA
1622	22626	41	5229.851376	1	2003-2004	1	2	4	NA	NA	0.82	15.41	NA	NA	NA	NA	2	NA	NA	NA	NA	NA	NA	NA	NA	NA	NA	NA	NA	NA
1623	22627	38	32380.498262	1	2003-2004	2	1	3	NA	NA	3.6	NA	NA	NA	NA	NA	2	NA	NA	NA	NA	NA	NA	NA	NA	NA	NA	NA	NA	NA
1624	22628	30	30991.481602	2	2003-2004	2	12	3	NA	NA	2.65	18.77	93.3	53.3	NA	NA	2	NA	NA	5.1	NA	NA	NA	NA	NA	NA	NA	4.4	NA	NA
1625	22629	33	18078.193541	2	2003-2004	2	79	4	2	2	1.79	NA	NA	NA	1	1	1	1	2	6.4	NA	NA	2	2	2	2	1	10.71	2	NA
1626	22630	29	111789.767859	1	2003-2004	2	42	3	3	1	1.46	NA	132	68.7	2	NA	2	NA	1	5.7	96.2	276154.58	2	2	2	2	2	7.41	1	1
1627	22631	34	3143.56371	1	2003-2004	1	84	1	1	1	0.99	18.72	135.3	64.7	2	NA	2	NA	2	5.6	82.6	6973.14	2	2	2	2	1	16.3	1	1
1628	22632	32	15111.869356	1	2003-2004	1	2	3	NA	NA	0.46	24.65	NA	NA	NA	NA	2	NA	NA	NA	NA	NA	NA	NA	NA	NA	NA	NA	NA	NA
1629	22633	34	93483.093912	2	2003-2004	2	52	3	4	1	2.24	38.47	132	82	1	NA	3	NA	1	5.4	NA	NA	2	2	2	2	2	8.03	2	NA
1630	22634	43	42492.879327	2	2003-2004	2	16	3	NA	5	3.26	20.46	103.3	62	2	NA	2	NA	NA	4.7	90.7	102076.9	NA	NA	NA	NA	NA	5.78	NA	NA
1631	22635	42	26528.867663	2	2003-2004	2	33	1	2	1	1.54	26.15	108.7	74	2	NA	2	NA	1	5.1	96.5	72750.42	2	2	2	2	2	6.22	2	NA
1632	22636	35	55381.180398	1	2003-2004	1	3	2	NA	NA	0.82	18.32	NA	NA	NA	NA	2	NA	NA	NA	NA	NA	NA	NA	NA	NA	NA	4.44	NA	NA
1633	22637	38	4768.393019	2	2003-2004	1	65	1	2	1	2.03	36.22	122	54	1	1	2	NA	1	5.5	NA	NA	2	2	2	2	2	10.23	1	3
1634	22638	30	54233.790761	2	2003-2004	2	73	3	4	2	3.9	29.07	176	52	1	NA	2	NA	1	6.3	127.2	118910.81	2	2	2	2	2	9.48	1	1
1635	22639	40	29764.528322	2	2003-2004	1	31	1	1	1	1.5	24.87	117.3	62.7	2	NA	2	NA	1	5	NA	NA	2	2	2	2	2	6.32	2	NA
1636	22640	31	10602.63205	1	2003-2004	2	37	1	4	1	1.35	22.57	117	65	2	NA	2	NA	2	5.2	90.1	30074.77	2	2	2	2	2	4.55	2	NA
1637	22641	30	10259.320164	1	2003-2004	1	8	4	NA	NA	0.24	15.21	104	56	NA	NA	2	NA	NA	NA	NA	NA	NA	NA	NA	NA	NA	4.69	NA	NA
1638	22642	33	10447.280441	2	2003-2004	1	5	2	NA	NA	0.32	14.64	NA	NA	NA	NA	2	NA	NA	NA	NA	NA	NA	NA	NA	NA	NA	5.77	NA	NA
1639	22643	35	83217.040003	2	2003-2004	2	51	3	4	6	2.4	28.45	130	75	2	NA	2	NA	1	5.2	NA	NA	2	2	2	2	2	8.1	1	3
1640	22644	43	5696.627282	1	2003-2004	2	13	1	NA	NA	5	21.59	100	64	NA	NA	2	NA	NA	5.2	NA	NA	NA	NA	NA	NA	NA	5.44	NA	NA
1641	22645	35	54077.648636	1	2003-2004	2	4	3	NA	NA	5	14.8	NA	NA	NA	NA	2	NA	NA	NA	NA	NA	NA	NA	NA	NA	NA	5.22	NA	NA
1642	22646	32	45707.884882	2	2003-2004	1	72	3	2	5	NA	18.26	150	76	2	NA	2	NA	2	5.3	110.2	103338.8	2	2	2	2	2	10.6	2	NA
1643	22647	43	2865.471795	2	2003-2004	2	0	1	NA	NA	2.62	NA	NA	NA	NA	NA	NA	NA	NA	NA	NA	NA	NA	NA	NA	NA	NA	NA	NA	NA
1644	22648	33	18838.77629	2	2003-2004	2	0	3	NA	NA	1.75	NA	NA	NA	NA	NA	NA	NA	NA	NA	NA	NA	NA	NA	NA	NA	NA	NA	NA	NA
1645	22649	40	8312.481985	2	2003-2004	2	4	1	NA	NA	2.23	20.33	NA	NA	NA	NA	2	NA	NA	NA	NA	NA	NA	NA	NA	NA	NA	3.35	NA	NA
1646	22650	33	15591.791524	1	2003-2004	2	5	3	NA	NA	0.12	18.2	NA	NA	NA	NA	2	NA	NA	NA	NA	NA	NA	NA	NA	NA	NA	4.91	NA	NA
1647	22651	38	6348.439992	1	2003-2004	1	13	1	NA	NA	0.5	21.15	108.7	66.7	NA	NA	2	NA	NA	5.3	NA	NA	NA	NA	NA	NA	NA	7.93	NA	NA
1648	22652	31	51501.176825	2	2003-2004	1	65	3	5	1	5	26.96	123.3	67.3	2	NA	2	NA	1	5	129.8	0	2	2	2	2	2	8.66	1	3
1649	22653	42	54155.16263	2	2003-2004	2	5	3	NA	NA	1.91	15.35	NA	NA	NA	NA	2	NA	NA	NA	NA	NA	NA	NA	NA	NA	NA	3.87	NA	NA
1650	22654	30	4734.04129049666	1	2003-2004	1	19	4	NA	5	0.58	24.04	114	80	2	NA	2	NA	NA	4.9	86.5	10279.5	NA	NA	NA	NA	NA	10.86	NA	NA
1651	22655	35	15601.547353	1	2003-2004	1	0	3	NA	NA	1.57	NA	NA	NA	NA	NA	NA	NA	NA	NA	NA	NA	NA	NA	NA	NA	NA	NA	NA	NA
1652	22656	29	13889.723335	2	2003-2004	1	2	2	NA	NA	1.11	16.54	NA	NA	NA	NA	2	NA	NA	NA	NA	NA	NA	NA	NA	NA	NA	NA	NA	NA
1653	22657	41	9191.23989	1	2003-2004	2	4	4	NA	NA	2.16	22.22	NA	NA	NA	NA	2	NA	NA	NA	NA	NA	NA	NA	NA	NA	NA	NA	NA	NA
1654	22658	34	11591.6173	1	2003-2004	1	11	1	NA	NA	0.73	16.91	108.7	72.7	NA	NA	2	NA	NA	NA	NA	NA	NA	NA	NA	NA	NA	6.08	NA	NA
1655	22659	29	108626.466806	1	2003-2004	2	48	3	5	3	3.71	24.1	142	85	2	NA	2	NA	2	5.4	84.2	247439.21	2	2	2	2	2	8.65	1	1
1656	22660	42	75488.123338	1	2003-2004	1	59	3	5	1	5	25.34	136	90	2	NA	2	NA	1	5.3	NA	NA	2	2	2	2	2	7.68	1	3
1657	22661	34	3556.881494	1	2003-2004	1	12	1	NA	NA	0.2	17.31	104	65	NA	NA	2	NA	NA	5	93.6	8258.81	NA	NA	NA	NA	NA	5.17	NA	NA
1658	22662	34	3937.332878	1	2003-2004	2	62	1	1	3	0.67	24.34	NA	NA	1	NA	3	NA	2	5.4	NA	NA	2	2	2	2	2	8.03	1	1
1659	22663	37	38750.491865	2	2003-2004	1	70	3	4	1	NA	25.58	122	63	1	1	2	NA	2	5.4	94.7	85653.29	2	2	2	2	2	7.5	2	NA
1660	22664	33	31330.431112	2	2003-2004	1	79	5	3	1	NA	32.24	125.3	41.3	2	NA	2	NA	1	5.7	NA	NA	2	2	2	2	2	9.66	1	1
1661	22665	36	97073.470052	2	2003-2004	2	23	3	4	5	2.79	22.13	114.7	60	2	NA	2	NA	1	4.8	80.1	237580.77	2	2	2	2	2	4.7	1	2
1662	22666	42	57903.955648	2	2003-2004	1	6	3	NA	NA	NA	15.32	NA	NA	NA	NA	2	NA	NA	NA	NA	NA	NA	NA	NA	NA	NA	2.82	NA	NA
1663	22667	40	3556.881494	2	2003-2004	1	16	1	NA	5	1.45	21.28	115.3	45.3	2	NA	2	NA	NA	5.4	82.5	8258.81	NA	NA	NA	NA	NA	3.98	NA	NA
1664	22668	29	21467.884886	1	2003-2004	1	85	3	5	1	2.81	23.36	179.3	84	1	1	2	NA	1	5.3	98.2	48535.73	2	2	2	1	1	14.53	1	3
1665	22669	30	48489.407766	2	2003-2004	2	9	3	NA	NA	0.82	18.12	90.7	50.7	NA	NA	2	NA	NA	NA	NA	NA	NA	NA	NA	NA	NA	3.94	NA	NA
1666	22670	42	3498.057823	1	2003-2004	1	19	1	NA	5	1.31	31.21	130.7	78.7	1	NA	2	NA	NA	5.2	86.8	0	NA	NA	NA	NA	NA	7.39	NA	NA
1667	22671	31	102722.691303	2	2003-2004	2	43	3	5	5	5	54.1	NA	NA	1	1	2	NA	1	5.5	114	245670.09	2	2	2	2	2	6.41	2	NA
1668	22672	38	6049.777488	2	2003-2004	2	65	1	3	1	3.76	19.67	127.3	69.3	2	NA	2	NA	1	5.1	NA	NA	2	2	2	2	2	7.15	1	1
1669	22673	41	6009.92253752309	2	2003-2004	2	17	4	NA	5	1.72	26.9	96	52.7	2	NA	2	NA	NA	5.6	NA	NA	NA	NA	NA	NA	NA	6.35	NA	NA
1670	22674	37	14779.797882	1	2003-2004	1	11	4	NA	NA	0.49	17.5	122	37	NA	NA	2	NA	NA	NA	NA	NA	NA	NA	NA	NA	NA	4.84	NA	NA
1671	22675	42	6252.887243	1	2003-2004	1	33	4	4	5	0.56	20.11	108.7	64.7	2	NA	2	NA	1	5.4	103.5	17644.66	2	2	2	2	2	7.81	1	1
1672	22676	40	18320.597123	1	2003-2004	1	59	1	5	3	5	30.48	132.7	60	2	NA	2	NA	1	5.3	93.7	47036.74	2	2	2	2	2	7.53	2	NA
1673	22677	42	0	1	2003-2004	2	83	3	2	2	1.06	NA	NA	NA	2	NA	2	NA	NA	NA	NA	NA	2	2	2	2	2	NA	2	NA
1674	22678	36	7066.95232843369	1	2003-2004	2	15	4	NA	5	1.21	20.28	114.7	62.7	NA	NA	2	NA	NA	5.6	99.3	16614.26	NA	NA	NA	NA	NA	5.49	NA	NA
1675	22679	29	26524.993764	1	2003-2004	1	69	3	2	1	1.02	21.26	146.7	77.3	1	1	2	NA	2	5.1	NA	NA	2	2	2	2	1	9.96	2	NA
1676	22680	36	8012.909515	1	2003-2004	2	30	3	5	1	5	17.79	118.7	62	1	NA	2	NA	1	5.1	NA	NA	2	2	2	2	2	3.85	2	NA
1677	22681	37	81271.592246	2	2003-2004	1	22	5	3	5	3.83	23.49	119	59	2	NA	2	NA	NA	5.4	NA	NA	2	2	2	2	2	6.06	1	3
1678	22682	31	36528.483946	2	2003-2004	1	78	3	2	1	2.4	28.88	130	59.3	1	1	2	NA	1	5.9	NA	NA	2	2	2	2	2	11.27	1	3
1679	22683	43	34939.567874	1	2003-2004	1	38	1	3	1	1.52	34.91	122	81.3	2	NA	2	NA	NA	5.6	99.2	83845.28	2	2	2	2	2	5.81	1	3
1680	22684	37	43057.344663	1	2003-2004	2	14	3	NA	5	4.18	18.04	104.7	68	NA	NA	2	NA	NA	5	97	103432.86	NA	NA	NA	NA	NA	4.37	NA	NA
1681	22685	37	5924.54841326866	1	2003-2004	1	18	4	NA	5	2.93	19.91	117	81	2	NA	2	NA	NA	5.4	NA	NA	NA	NA	NA	NA	NA	11.52	NA	NA
1682	22686	40	5415.710688	1	2003-2004	2	14	1	NA	5	0.77	34.96	117.3	48.7	NA	NA	2	NA	NA	5.2	NA	NA	NA	NA	NA	NA	NA	6.03	NA	NA
1683	22687	34	39340.425	1	2003-2004	1	28	1	3	1	3.14	37.16	114.7	65.3	1	1	2	NA	1	5.5	NA	NA	2	2	2	2	2	6.84	2	NA
1684	22688	35	89797.342278	1	2003-2004	1	41	3	2	3	3.9	25.95	134.7	88	2	NA	2	NA	1	5.4	NA	NA	2	2	2	2	2	17.93	1	1
1685	22689	38	77518.621658	1	2003-2004	2	28	3	5	5	2.45	43.67	117	71	2	NA	2	NA	1	4.9	NA	NA	2	2	2	2	2	8.57	1	1
1686	22690	37	7370.205291	1	2003-2004	2	29	3	2	1	3.88	38.39	128.7	90	1	NA	2	NA	1	5	84	17897.33	2	2	2	2	2	2.78	2	NA
1687	22691	36	29096.036417	1	2003-2004	1	36	4	3	5	3.01	32.7	140	112.7	2	NA	2	NA	1	5.8	106.7	81463.78	2	2	2	2	2	9.09	2	NA
1688	22692	29	41871.184324	2	2003-2004	2	68	3	2	1	2.68	26.98	125	56	2	NA	2	NA	1	5.4	89.7	0	2	2	2	2	2	7.18	1	1
1689	22693	30	19224.670993	2	2003-2004	2	84	3	2	2	1.06	26.46	NA	NA	2	NA	2	NA	2	5.4	NA	NA	2	2	2	2	2	9.13	1	3
1690	22694	35	24702.742458	1	2003-2004	1	42	4	4	4	4.45	28.24	142	79.3	2	NA	2	NA	NA	5.6	NA	NA	2	2	2	2	2	8.84	2	NA
1691	22695	43	10112.479465	2	2003-2004	2	7	1	NA	NA	0.49	19.46	NA	NA	NA	NA	2	NA	NA	NA	NA	NA	NA	NA	NA	NA	NA	NA	NA	NA
1692	22696	33	84772.108428	1	2003-2004	1	55	3	5	1	4.35	27.9	116.7	67.3	2	NA	2	NA	1	5.4	89.5	179271.83	2	2	2	2	2	7.61	1	3
1693	22697	39	34374.288859	2	2003-2004	2	67	3	3	2	1.28	27.41	124	80	2	NA	2	NA	2	5.5	NA	NA	2	2	2	2	2	10.44	1	3
1694	22698	32	42639.125622	1	2003-2004	1	43	3	3	1	1.25	35.1	130	81.3	1	NA	1	1	1	6.4	132.5	104556.26	2	2	2	2	2	8.58	1	1
1695	22699	37	6769.14114472982	1	2003-2004	2	16	4	NA	5	1.54	20.59	104	44	2	NA	2	NA	NA	5.1	NA	NA	NA	NA	NA	NA	NA	4.28	NA	NA
1696	22700	31	14993.266834	2	2003-2004	1	2	3	NA	NA	0.14	NA	NA	NA	NA	NA	2	NA	NA	NA	NA	NA	NA	NA	NA	NA	NA	NA	NA	NA
1697	22701	30	27605.570675	2	2003-2004	1	17	3	NA	5	4.24	21.13	116	51	2	NA	2	NA	NA	5.5	NA	NA	NA	NA	NA	NA	NA	6.88	NA	NA
1698	22702	30	19529.643934	2	2003-2004	2	0	2	NA	NA	5	NA	NA	NA	NA	NA	NA	NA	NA	NA	NA	NA	NA	NA	NA	NA	NA	NA	NA	NA
1699	22703	43	23732.823951	2	2003-2004	1	0	3	NA	NA	4.08	NA	NA	NA	NA	NA	NA	NA	NA	NA	NA	NA	NA	NA	NA	NA	NA	NA	NA	NA
1700	22704	41	8402.270096	1	2003-2004	2	8	4	NA	NA	0.82	15.81	100.7	46	NA	NA	2	NA	NA	NA	NA	NA	NA	NA	NA	NA	NA	3.85	NA	NA
1701	22705	37	38668.373568	1	2003-2004	1	17	3	NA	5	2.99	20.75	111	61	2	NA	2	NA	NA	5.3	NA	NA	NA	NA	NA	NA	NA	9.58	NA	NA
1702	22706	37	5335.752127	1	2003-2004	2	0	4	NA	NA	1.1	NA	NA	NA	NA	NA	NA	NA	NA	NA	NA	NA	NA	NA	NA	NA	NA	NA	NA	NA
1703	22707	30	45999.318869	2	2003-2004	2	62	3	4	1	2.72	28.45	136	58	1	1	2	NA	1	5.7	89.1	100856.24	2	2	2	2	2	8.27	2	NA
1704	22708	41	38055.515959	2	2003-2004	2	54	3	3	1	2.08	36.43	140	91.3	2	NA	2	NA	1	5.5	NA	NA	2	2	2	2	2	9.08	1	1
1705	22709	43	35902.789452	1	2003-2004	1	38	2	2	6	0	24.56	118	70.7	2	NA	1	1	1	6.6	129.9	0	2	2	2	2	2	9.15	2	NA
1706	22710	34	7181.011233	2	2003-2004	2	1	1	NA	NA	1.35	NA	NA	NA	NA	NA	2	NA	NA	NA	NA	NA	NA	NA	NA	NA	NA	NA	NA	NA
1707	22711	29	5159.95918415433	2	2003-2004	2	17	2	NA	5	3.63	19.68	105	34	2	NA	2	NA	NA	5.2	NA	NA	NA	NA	NA	NA	NA	4.84	NA	NA
1708	22712	32	0	1	2003-2004	2	31	3	7	1	NA	NA	NA	NA	2	NA	2	NA	NA	NA	NA	NA	2	2	2	2	2	NA	7	NA
1709	22713	38	27693.825521	2	2003-2004	1	46	1	1	1	1.41	29.66	124	76	2	NA	2	NA	1	4.8	95.5	64146.88	2	2	2	2	2	7.57	1	3
1710	22714	34	5092.939361	1	2003-2004	2	15	1	NA	5	0.05	23.81	114.7	59.3	NA	NA	2	NA	NA	4.7	93.7	12665.38	NA	NA	NA	NA	NA	6.39	NA	NA
1711	22715	33	5220.80590216313	1	2003-2004	1	18	4	NA	5	0.74	32.16	122.7	67.3	2	NA	2	NA	NA	5.3	NA	NA	NA	NA	NA	NA	NA	8.44	NA	NA
1712	22716	41	6015.092152	1	2003-2004	2	13	1	NA	NA	1.46	25.65	116	53.3	NA	NA	2	NA	NA	5.1	NA	NA	NA	NA	NA	NA	NA	3.9	NA	NA
1713	22717	37	11325.366366	2	2003-2004	2	5	4	NA	NA	0.13	14.44	NA	NA	NA	NA	2	NA	NA	NA	NA	NA	NA	NA	NA	NA	NA	5.6	NA	NA
1714	22718	30	25328.016063	1	2003-2004	1	20	4	3	5	5	34.51	133	79	2	NA	2	NA	1	5.4	88.5	67653.58	2	2	2	2	2	10.45	2	NA
1715	22719	37	15723.253731	1	2003-2004	1	69	5	4	3	2.74	21.48	197	105	1	1	2	NA	1	4.9	101.8	34428.91	2	2	1	2	2	48.09	1	1
1716	22720	40	5152.943195	1	2003-2004	1	16	1	NA	5	3.26	38.7	111.3	71.3	2	NA	2	NA	NA	5.3	82.2	11964.75	NA	NA	NA	NA	NA	7.93	NA	NA
1717	22721	29	30842.809896	2	2003-2004	1	2	3	NA	NA	5	15.6	NA	NA	NA	NA	2	NA	NA	NA	NA	NA	NA	NA	NA	NA	NA	NA	NA	NA
1718	22722	32	45341.294473	2	2003-2004	2	15	3	NA	5	1.6	24.58	107.3	74.7	NA	NA	2	NA	NA	5	92.8	108919.39	NA	NA	NA	NA	NA	6.99	NA	NA
1719	22723	29	19601.149651	1	2003-2004	1	81	3	3	2	2.23	23.56	159.3	64.7	2	NA	2	NA	1	5.4	NA	NA	2	2	2	2	2	16.16	1	1
1720	22724	36	29403.511138	1	2003-2004	2	48	4	3	1	NA	31.95	119.3	70	1	1	2	NA	2	5.6	87.3	61793.92	9	9	9	2	2	6.46	2	NA
1721	22725	37	5924.54841326866	1	2003-2004	1	16	4	NA	5	4.89	22.86	116	48	2	NA	2	NA	NA	5.5	99.2	12864.57	NA	NA	NA	NA	NA	8	NA	NA
1722	22726	40	5039.894855	2	2003-2004	1	63	1	1	1	1.44	27.08	110	64.7	2	NA	2	NA	1	5.6	92.9	10930.05	2	2	2	2	2	8.5	1	3
1723	22727	32	116891.186233	2	2003-2004	1	51	3	5	1	3.02	24.19	107	73	2	NA	2	NA	1	5.7	110.5	260971.34	2	2	2	2	2	11.06	1	1
1724	22728	37	42371.156053	1	2003-2004	1	13	3	NA	NA	2.79	24.24	95.3	40.7	NA	NA	2	NA	NA	5.2	NA	NA	NA	NA	NA	NA	NA	5.28	NA	NA
1725	22729	33	13349.559523	2	2003-2004	1	6	4	NA	NA	2	28	NA	NA	NA	NA	2	NA	NA	NA	NA	NA	NA	NA	NA	NA	NA	4.59	NA	NA
1726	22730	39	18661.869589	1	2003-2004	2	49	1	2	1	2.06	27.69	128.7	66	2	NA	2	NA	2	5.7	88.4	39772.69	2	2	2	2	2	10.1	2	NA
1727	22731	35	6080.53881120104	2	2003-2004	1	13	4	NA	NA	1	21.41	117	57	NA	NA	2	NA	NA	5.3	NA	NA	NA	NA	NA	NA	NA	5.9	NA	NA
1728	22732	29	76728.917955	2	2003-2004	1	53	3	3	6	3.22	23.71	120.7	80	2	NA	2	NA	1	5.1	104.2	171305.03	2	2	2	2	2	7.53	1	1
1729	22733	39	7225.37372	1	2003-2004	2	2	1	NA	NA	1.24	19.47	NA	NA	NA	NA	2	NA	NA	NA	NA	NA	NA	NA	NA	NA	NA	NA	NA	NA
1730	22734	34	4571.807903	1	2003-2004	2	63	1	1	1	1.08	32.13	188.7	96	1	1	2	NA	1	5.5	NA	NA	2	2	2	2	2	7.85	2	NA
1731	22735	43	14392.119534	1	2003-2004	1	0	5	NA	NA	5	NA	NA	NA	NA	NA	NA	NA	NA	NA	NA	NA	NA	NA	NA	NA	NA	NA	NA	NA
1732	22736	35	38594.103485	1	2003-2004	1	12	2	NA	NA	1.41	17.2	106	60	NA	NA	2	NA	NA	5.2	NA	NA	NA	NA	NA	NA	NA	6.26	NA	NA
1733	22737	39	0	1	2003-2004	1	3	2	NA	NA	5	NA	NA	NA	NA	NA	2	NA	NA	NA	NA	NA	NA	NA	NA	NA	NA	NA	NA	NA
1734	22738	36	7170.031558	1	2003-2004	2	2	4	NA	NA	1.9	14.95	NA	NA	NA	NA	2	NA	NA	NA	NA	NA	NA	NA	NA	NA	NA	NA	NA	NA
1735	22739	30	22950.803542	2	2003-2004	2	12	3	NA	NA	1.06	20.01	108	62	NA	NA	2	NA	NA	NA	NA	NA	NA	NA	NA	NA	NA	NA	NA	NA
1736	22740	32	4932.240476	2	2003-2004	1	13	1	NA	NA	1.7	22.1	114	69	NA	NA	2	NA	NA	5.2	93.5	11452.29	NA	NA	NA	NA	NA	8.05	NA	NA
1737	22741	38	0	2	2003-2004	2	37	1	4	1	0.86	NA	NA	NA	2	NA	2	NA	NA	NA	NA	NA	2	2	2	2	2	NA	2	NA
1738	22742	30	6439.5220459237	1	2003-2004	2	14	4	NA	5	2.45	22.18	110	59	NA	NA	2	NA	NA	5.2	75.7	15139.18	NA	NA	NA	NA	NA	5.75	NA	NA
1739	22743	37	6100.02550936013	2	2003-2004	1	17	4	NA	5	4.11	22.54	128	55	2	NA	2	NA	NA	5.4	91.8	13245.6	NA	NA	NA	NA	NA	5.52	NA	NA
1740	22744	32	30475.828164	2	2003-2004	1	61	3	4	2	0.57	45.16	131.3	90	2	NA	2	NA	2	5.3	121.3	64086.76	2	2	2	2	2	8.61	1	3
1741	22745	39	97025.215549	1	2003-2004	1	43	3	5	1	5	22.23	108	75	2	NA	2	NA	2	5.1	NA	NA	2	2	2	2	2	9.19	2	NA
1742	22746	37	44332.644865	2	2003-2004	2	13	3	NA	NA	3.98	16.66	102.7	66	NA	NA	2	NA	NA	5.4	100.7	106496.4	NA	NA	NA	NA	NA	7.01	NA	NA
1743	22747	37	10999.573893	1	2003-2004	2	4	4	NA	NA	1.02	15.21	NA	NA	NA	NA	2	NA	NA	NA	NA	NA	NA	NA	NA	NA	NA	4.23	NA	NA
1744	22748	32	99243.491856	1	2003-2004	1	36	3	4	4	0.22	25.63	120.7	13.3	2	NA	2	NA	1	5.7	NA	NA	2	2	2	2	2	10.5	2	NA
1745	22749	35	34246.848967	1	2003-2004	2	33	4	2	1	5	29.45	117.3	72	2	NA	2	NA	2	5.4	NA	NA	2	2	2	2	2	8.71	2	NA
1746	22750	37	31293.951889	2	2003-2004	2	44	4	4	1	2.12	34.37	NA	NA	2	NA	2	NA	1	5.6	NA	NA	2	2	2	2	2	5.48	1	3
1747	22751	33	6632.33116073353	2	2003-2004	2	15	4	NA	5	2.34	NA	NA	NA	NA	NA	2	NA	NA	5.3	NA	NA	NA	NA	NA	NA	NA	4.44	NA	NA
1748	22752	42	6423.86020318526	2	2003-2004	2	14	4	NA	5	NA	19.17	NA	NA	NA	NA	2	NA	NA	NA	NA	NA	NA	NA	NA	NA	NA	NA	NA	NA
1749	22753	35	6473.670026	2	2003-2004	2	27	4	2	1	1.4	25.44	104	42	2	NA	2	NA	1	4.3	75.3	16434.8	2	2	2	2	2	3.5	1	1
1750	22754	32	62775.175253	2	2003-2004	2	49	5	1	1	NA	25.22	120	66	2	NA	2	NA	2	5.7	117.5	135446.83	2	2	2	2	2	7.24	1	1
1751	22755	31	38668.373568	1	2003-2004	1	16	3	NA	5	2.79	30.22	109.3	74	2	NA	2	NA	NA	5.1	94.8	93912.48	NA	NA	NA	NA	NA	6.82	NA	NA
1752	22756	41	29163.288515	2	2003-2004	2	28	4	2	6	0.8	38.04	156	92	2	NA	2	NA	1	5.4	105.7	75983.64	2	2	2	2	2	7.22	1	2
1753	22757	30	78704.703263	1	2003-2004	2	33	3	4	5	0.33	32.33	131	77	2	NA	2	NA	2	5	NA	NA	2	2	2	2	2	6.79	1	1
1754	22758	37	87166.744696	1	2003-2004	2	35	3	5	1	4.64	22.05	NA	NA	2	NA	2	NA	1	4.9	89.5	213334.72	2	2	2	2	2	5.73	1	3
1755	22759	29	13811.41301	2	2003-2004	2	1	2	NA	NA	1.11	NA	NA	NA	NA	NA	2	NA	NA	NA	NA	NA	NA	NA	NA	NA	NA	NA	NA	NA
1756	22760	33	34075.940264	1	2003-2004	1	2	3	NA	NA	5	18.64	NA	NA	NA	NA	2	NA	NA	NA	NA	NA	NA	NA	NA	NA	NA	NA	NA	NA
1757	22761	35	9251.426306	2	2003-2004	2	10	4	NA	NA	NA	20.1	111	73	NA	NA	2	NA	NA	NA	NA	NA	NA	NA	NA	NA	NA	NA	NA	NA
1758	22762	35	49105.357375	2	2003-2004	2	72	3	5	1	1.92	27.61	140	72	1	1	2	NA	1	5.4	NA	NA	2	2	2	2	2	9.3	1	3
1759	22763	36	36909.820314	2	2003-2004	2	43	4	4	1	5	32.33	109.3	75.3	2	NA	2	NA	NA	6	110	87362.88	2	2	2	2	2	7.7	2	NA
1760	22764	36	5789.5893842508	1	2003-2004	1	19	4	NA	5	1.36	24.44	110.7	69.3	2	NA	2	NA	NA	5.4	87.4	12571.52	NA	NA	NA	NA	NA	7.51	NA	NA
1761	22765	37	44332.644865	2	2003-2004	2	14	3	NA	5	2.72	18.65	121.3	50	NA	NA	2	NA	NA	5.1	NA	NA	NA	NA	NA	NA	NA	4.68	NA	NA
1762	22766	39	48050.444018	2	2003-2004	2	44	3	4	6	1.17	50.13	162	94	1	2	2	NA	1	5.7	89.9	114916.74	2	2	2	2	2	9.34	2	NA
1763	22767	29	6449.859229	2	2003-2004	2	31	2	5	1	5	48.23	NA	NA	2	NA	2	NA	1	5.7	NA	NA	2	2	2	2	2	4.63	2	NA
1764	22768	39	6175.515361	1	2003-2004	1	15	1	NA	5	2.84	19.28	94	70	NA	NA	2	NA	NA	5.2	NA	NA	NA	NA	NA	NA	NA	6.64	NA	NA
1765	22769	39	5238.309792	1	2003-2004	2	12	1	NA	NA	2.84	19.72	106	49	NA	NA	2	NA	NA	5.2	NA	NA	NA	NA	NA	NA	NA	4.65	NA	NA
1766	22770	34	4326.814788	1	2003-2004	2	70	1	1	2	5	27.93	123	60	1	1	1	1	1	6.3	126.7	12361.11	2	2	2	2	2	20.45	2	NA
1767	22771	40	2003.628742	1	2003-2004	1	0	1	NA	NA	1.09	NA	NA	NA	NA	NA	NA	NA	NA	NA	NA	NA	NA	NA	NA	NA	NA	NA	NA	NA
1768	22772	30	26795.265149	2	2003-2004	2	64	3	5	2	0.51	58.58	NA	NA	1	1	1	1	2	5.9	NA	NA	2	1	1	1	2	20.78	1	3
1769	22773	33	84772.108428	1	2003-2004	1	54	3	5	1	5	29.03	122.7	74	2	NA	2	NA	1	5.3	102.6	205249.15	2	2	2	2	2	10.08	1	3
1770	22774	30	9800.701974	1	2003-2004	1	8	4	NA	NA	NA	18.71	96	66	NA	NA	2	NA	NA	NA	NA	NA	NA	NA	NA	NA	NA	4.93	NA	NA
1771	22775	42	79054.004695	2	2003-2004	2	56	5	5	4	1.6	27.89	134	81.3	2	NA	2	NA	2	6.5	102	170570.83	2	2	2	2	2	4.53	2	NA
1772	22776	33	9692.99874	1	2003-2004	2	5	4	NA	NA	0.95	16.43	NA	NA	NA	NA	2	NA	NA	NA	NA	NA	NA	NA	NA	NA	NA	5.09	NA	NA
1773	22777	40	38868.392453	2	2003-2004	1	72	3	4	1	1.09	35.65	124.7	73.3	1	1	2	NA	1	6.2	111	81735.24	1	2	2	1	2	6.66	1	3
1774	22778	39	5640.73520241782	2	2003-2004	1	17	4	NA	5	NA	20.68	112	56	2	NA	2	NA	NA	5.4	NA	NA	NA	NA	NA	NA	NA	10.17	NA	NA
1775	22779	29	4893.97884878496	2	2003-2004	2	19	4	NA	5	2.92	22.06	106	58	2	NA	2	NA	NA	5.1	79.1	11505.64	NA	NA	NA	NA	NA	4	NA	NA
1776	22780	34	27350.21786	2	2003-2004	2	82	3	1	2	1.18	18.45	92	64	2	NA	2	NA	2	4.8	NA	NA	1	2	2	2	1	9.05	2	NA
1777	22781	41	30476.873575	1	2003-2004	1	73	3	1	6	2.23	18.25	118	66.7	2	NA	2	NA	1	6.1	96.5	68903.73	1	1	1	1	2	11.92	1	1
1778	22782	38	5167.559361	2	2003-2004	2	79	1	1	2	1.29	25.65	214	58	2	NA	2	NA	1	6.3	NA	NA	2	2	2	2	2	12.39	1	3
1779	22783	34	4326.814788	1	2003-2004	2	80	1	1	2	0.75	19.14	138	63.3	2	NA	2	NA	1	5.7	NA	NA	2	2	2	2	2	4.44	1	3
1780	22784	30	20305.640393	1	2003-2004	2	82	4	2	1	1.66	25.97	173.3	68.7	2	NA	2	NA	2	5.2	97	54347.61	2	2	2	2	2	7.96	2	NA
1781	22785	42	5405.03578101054	1	2003-2004	2	12	4	NA	NA	NA	18.92	97.3	62.7	NA	NA	2	NA	NA	5.4	NA	NA	NA	NA	NA	NA	NA	4.04	NA	NA
1782	22786	34	32575.422498	1	2003-2004	2	38	1	3	1	3.3	25.2	114.7	67.3	1	NA	2	NA	1	5.3	NA	NA	2	2	2	2	2	5.18	2	NA
1783	22787	36	9570.416989	1	2003-2004	2	11	4	NA	NA	5	20.65	99	56	NA	NA	2	NA	NA	NA	NA	NA	NA	NA	NA	NA	NA	5.43	NA	NA
1784	22788	37	12071.390618	1	2003-2004	1	66	4	2	1	NA	23.71	138	0	2	NA	1	2	2	NA	NA	34486.29	2	2	2	2	2	NA	1	3
1785	22789	41	6451.754016	1	2003-2004	1	0	5	NA	NA	1.17	NA	NA	NA	NA	NA	NA	NA	NA	NA	NA	NA	NA	NA	NA	NA	NA	NA	NA	NA
1786	22790	41	27673.595926	2	2003-2004	2	46	4	2	6	1.6	29.14	104	68	2	NA	2	NA	1	5.4	97.3	59094.3	2	2	2	2	2	4.76	2	NA
1787	22791	31	24009.275645	1	2003-2004	1	0	3	NA	NA	1.7	NA	NA	NA	NA	NA	NA	NA	NA	NA	NA	NA	NA	NA	NA	NA	NA	NA	NA	NA
1788	22792	41	9050.112721	1	2003-2004	1	9	4	NA	NA	0.39	19.12	98	60	NA	NA	2	NA	NA	NA	NA	NA	NA	NA	NA	NA	NA	4.02	NA	NA
1789	22793	30	76812.716088	2	2003-2004	2	36	3	4	1	4.08	45.3	112	76	2	NA	2	NA	1	5.2	NA	NA	2	2	2	2	2	6.22	2	NA
1790	22794	31	38707.174035	2	2003-2004	1	12	3	NA	NA	1.15	25.94	117.3	49.3	NA	NA	2	NA	NA	5.3	NA	NA	NA	NA	NA	NA	NA	6.9	NA	NA
1791	22795	39	6241.79812210051	1	2003-2004	1	15	4	NA	5	5	24.8	109.3	57.3	NA	NA	2	NA	NA	5.3	84.6	13553.44	NA	NA	NA	NA	NA	5.94	NA	NA
1792	22796	35	83217.040003	2	2003-2004	2	52	5	4	1	4	26.16	132	74	2	NA	2	NA	1	5.7	NA	NA	2	2	2	2	2	9.9	2	NA
1793	22797	30	18508.600465	1	2003-2004	2	83	4	4	2	0.89	29.78	150	54	1	1	1	1	2	5.6	NA	NA	2	1	2	2	2	6	2	NA
1794	22798	34	26687.794484	1	2003-2004	2	47	1	3	1	2.27	28.01	99.3	62.7	2	NA	2	NA	1	5.4	NA	NA	2	2	2	2	2	8.29	1	1
1795	22799	39	7225.37372	1	2003-2004	2	2	1	NA	NA	1.62	16.77	NA	NA	NA	NA	2	NA	NA	NA	NA	NA	NA	NA	NA	NA	NA	NA	NA	NA
1796	22800	40	16001.445692	2	2003-2004	2	53	1	4	1	4.77	23.06	112.7	70.7	2	NA	1	1	1	7.9	162	0	2	2	2	2	2	5.94	1	3
1797	22801	38	5004.483913	2	2003-2004	2	85	1	1	3	0	30.39	NA	NA	2	NA	2	NA	2	5.8	97.3	10986.91	2	2	2	2	2	9.63	2	NA
1798	22802	31	42282.823029	2	2003-2004	2	73	3	1	2	0.86	19.33	160	58	1	1	1	1	2	5.3	79.4	103682.56	2	2	2	2	2	7.17	2	NA
1799	22803	41	12792.283298	2	2003-2004	2	62	4	4	1	1.91	23.77	126	67	2	NA	2	NA	1	5.3	86.7	35020.1	2	2	2	2	2	8.25	1	3
1800	22804	43	10790.130993	2	2003-2004	2	3	1	NA	NA	0.49	16.02	NA	NA	NA	NA	2	NA	NA	NA	NA	NA	NA	NA	NA	NA	NA	NA	NA	NA
1801	22805	43	6277.540249	2	2003-2004	1	2	2	NA	NA	5	16.92	NA	NA	NA	NA	2	NA	NA	NA	NA	NA	NA	NA	NA	NA	NA	NA	NA	NA
1802	22806	39	6497.559591	1	2003-2004	2	17	1	NA	5	2.62	24.74	118	41.3	2	NA	2	NA	NA	4.8	NA	NA	NA	NA	NA	NA	NA	4.15	NA	NA
1803	22807	35	9870.390689	2	2003-2004	1	3	4	NA	NA	0.96	16.78	NA	NA	NA	NA	2	NA	NA	NA	NA	NA	NA	NA	NA	NA	NA	5.2	NA	NA
1804	22808	39	50625.681519	1	2003-2004	2	39	3	1	3	0.28	20.58	114	80	2	NA	2	NA	2	5.3	84.9	123902.94	2	2	2	2	2	7.43	2	NA
1805	22809	30	39667.976369	2	2003-2004	2	42	3	4	3	0.64	28.92	108	56	2	NA	2	NA	1	5.4	85	97991.92	2	2	2	2	2	6.37	1	3
1806	22810	34	65888.094869	2	2003-2004	1	6	3	NA	NA	1.53	15.26	NA	NA	NA	NA	2	NA	NA	NA	NA	NA	NA	NA	NA	NA	NA	4.48	NA	NA
1807	22811	33	34075.940264	1	2003-2004	1	1	3	NA	NA	2.99	NA	NA	NA	NA	NA	2	NA	NA	NA	NA	NA	NA	NA	NA	NA	NA	NA	NA	NA
1808	22812	34	6822.71759854989	2	2003-2004	1	12	5	NA	NA	0.5	36.09	106	70	NA	NA	2	NA	NA	5.5	NA	NA	NA	NA	NA	NA	NA	6.38	NA	NA
1809	22813	31	37115.573766	2	2003-2004	1	55	3	1	1	NA	24.7	124	90.7	1	NA	2	NA	2	5.6	NA	NA	1	2	2	1	2	14.21	1	1
1810	22814	29	34648.747027	1	2003-2004	2	2	3	NA	NA	1.9	16.78	NA	NA	NA	NA	2	NA	NA	NA	NA	NA	NA	NA	NA	NA	NA	NA	NA	NA
1811	22815	43	4159.59155530797	2	2003-2004	1	18	5	NA	5	3.52	21.75	118	75.3	2	NA	2	NA	NA	4.7	NA	NA	NA	NA	NA	NA	NA	8.46	NA	NA
1812	22816	29	36365.649195	1	2003-2004	1	14	3	NA	5	2.72	25.81	104.7	64	NA	NA	2	NA	NA	5	NA	NA	NA	NA	NA	NA	NA	6.4	NA	NA
1813	22817	30	45999.318869	2	2003-2004	2	69	3	3	2	1.4	24.34	128.7	72	1	NA	2	NA	2	5.4	NA	NA	2	2	2	2	2	7.42	1	1
1814	22818	37	113807.50175	1	2003-2004	2	40	3	5	1	5	22.99	96	62	2	NA	2	NA	1	5	79.2	259241.04	2	2	2	2	2	4.17	2	NA
1815	22819	35	22843.056079	2	2003-2004	2	85	3	4	2	1.29	27.05	NA	NA	2	NA	2	NA	2	5.2	NA	NA	2	2	2	2	2	17	2	NA
1816	22820	43	3759.273153	2	2003-2004	2	17	1	NA	5	1.9	30.96	NA	NA	2	NA	2	NA	NA	5.1	85.1	10410.3	NA	NA	NA	NA	NA	6.68	NA	NA
1817	22821	30	5034.76249928311	2	2003-2004	1	14	4	NA	5	2.65	16.85	108	66	NA	NA	2	NA	NA	4.9	88.4	10932.48	NA	NA	NA	NA	NA	4.2	NA	NA
1818	22822	34	4326.814788	1	2003-2004	2	72	1	2	2	0.67	28.15	183.3	76	1	1	2	NA	2	5.5	NA	NA	1	1	1	1	9	8.15	1	1
1819	22823	39	5181.070654	2	2003-2004	1	18	1	NA	5	0.83	18.83	102	72.7	2	NA	2	NA	NA	5.3	NA	NA	NA	NA	NA	NA	NA	7.07	NA	NA
1820	22824	34	5820.365614	2	2003-2004	2	6	1	NA	NA	3.8	21.64	NA	NA	NA	NA	2	NA	NA	NA	NA	NA	NA	NA	NA	NA	NA	5.01	NA	NA
1821	22825	34	60302.829667	2	2003-2004	2	39	3	3	1	2	23.9	160	90	1	2	2	NA	2	5.1	NA	NA	2	2	2	2	2	7.94	2	NA
1822	22826	31	71064.81574	1	2003-2004	2	64	3	2	1	1.98	28.02	114.7	50.7	2	NA	2	NA	2	5.4	88.6	155813.83	2	2	2	2	2	9.1	1	3
1823	22827	31	34488.073393	1	2003-2004	1	14	3	NA	5	1.11	16.62	110.7	58	NA	NA	2	NA	NA	5	84.3	83759.93	NA	NA	NA	NA	NA	4.75	NA	NA
1824	22828	31	22850.16698	2	2003-2004	1	85	3	7	1	2.36	25.97	150	64	2	NA	2	NA	2	5.8	107.2	50507.54	2	2	2	1	2	11.8	1	3
1825	22829	31	9783.873644	1	2003-2004	1	0	3	NA	NA	0.52	NA	NA	NA	NA	NA	NA	NA	NA	NA	NA	NA	NA	NA	NA	NA	NA	NA	NA	NA
1826	22830	43	0	2	2003-2004	1	4	3	NA	NA	0.85	NA	NA	NA	NA	NA	2	NA	NA	NA	NA	NA	NA	NA	NA	NA	NA	NA	NA	NA
1827	22831	32	56300.485002	2	2003-2004	2	60	3	4	5	3.34	24.3	148	97.3	1	1	2	NA	1	5.2	NA	NA	2	2	2	2	2	6.14	2	NA
1828	22832	38	9007.919358	1	2003-2004	1	5	4	NA	NA	1.39	18.32	NA	NA	NA	NA	2	NA	NA	NA	NA	NA	NA	NA	NA	NA	NA	4.72	NA	NA
1829	22833	40	2763.070176	2	2003-2004	2	65	1	1	1	3.03	NA	114	62	2	NA	2	NA	1	5.3	NA	NA	2	2	2	2	2	7.29	2	NA
1830	22834	39	6140.170079	1	2003-2004	2	63	1	4	2	1.24	24.18	120	77.3	2	NA	2	NA	1	5.2	NA	NA	2	2	2	2	2	6.02	1	3
1831	22835	35	84168.046718	2	2003-2004	2	30	3	4	4	3.6	26.96	NA	NA	1	NA	2	NA	NA	5.1	96.5	199152.65	2	2	2	2	2	5.6	1	1
1832	22836	39	17560.876024	1	2003-2004	1	48	1	3	1	2.06	31.14	132	78	1	1	2	NA	1	5.9	84.5	40031.82	2	2	2	2	2	8.23	2	NA
1833	22837	38	23300.321661	1	2003-2004	2	85	3	3	2	2.23	24.52	179	55	2	NA	2	NA	2	5.9	NA	NA	2	2	2	2	9	10.24	2	NA
1834	22838	41	13807.992579	2	2003-2004	2	61	4	3	3	2.81	34.76	104	63.3	2	NA	2	NA	2	5.4	NA	NA	2	2	2	1	2	9.61	1	3
1835	22839	32	59854.518881	2	2003-2004	1	69	3	1	1	1.23	38.48	136	67	1	1	1	2	2	6	123.2	146770.47	2	9	2	1	1	13.6	1	3
1836	22840	36	78518.378786	2	2003-2004	1	9	5	NA	NA	1.82	15.71	98.7	59.3	NA	NA	2	NA	NA	NA	NA	NA	NA	NA	NA	NA	NA	4.36	NA	NA
1837	22841	33	75944.81655	1	2003-2004	2	55	3	5	1	5	23.05	115	76	2	NA	2	NA	1	5.3	NA	0	2	2	2	2	2	NA	2	NA
1838	22842	29	32060.098681	2	2003-2004	1	40	3	4	6	3.2	26.31	131	86	1	2	2	NA	NA	5	96.7	0	2	2	2	2	2	9.36	2	NA
1839	22843	30	26454.36437	1	2003-2004	2	52	4	3	6	0.45	28.89	124	80	1	1	2	NA	1	5.4	94	56490.75	2	2	2	2	2	8.15	1	3
1840	22844	31	6546.431711	1	2003-2004	1	16	1	NA	5	2.95	32.6	133.3	63.3	2	NA	2	NA	NA	5.2	NA	NA	NA	NA	NA	NA	NA	5.31	NA	NA
1841	22845	43	31509.869976	2	2003-2004	2	79	3	5	2	1.03	25.43	NA	NA	1	1	2	NA	2	5.2	NA	NA	2	2	2	2	2	10.44	1	3
1842	22846	36	30510.081613	1	2003-2004	2	47	4	1	5	0.28	36.06	109.3	70	2	NA	2	NA	1	5.2	NA	NA	2	2	2	2	2	5.04	1	1
1843	22847	31	23854.408667	1	2003-2004	2	51	1	3	1	4.95	23.42	132	86	2	NA	2	NA	NA	5.1	NA	NA	2	2	2	2	2	7.33	2	NA
1844	22848	32	94828.85503	2	2003-2004	2	24	5	4	5	1.17	23.94	119.3	74	9	NA	2	NA	NA	5.2	89.4	0	2	2	2	2	2	6.88	2	NA
1845	22849	35	19611.546069	1	2003-2004	1	85	3	1	1	2.31	18.84	146	64.7	2	NA	2	NA	1	5.2	NA	NA	1	2	2	2	1	17.74	1	3
1846	22850	39	20504.043101	2	2003-2004	1	83	3	4	2	5	29.65	126.7	71.3	1	1	2	NA	1	5.3	116.5	45321.71	2	2	2	2	2	22.5	1	3
1847	22851	34	31283.144541	2	2003-2004	2	12	3	NA	NA	0.64	22.55	114.7	28.7	NA	NA	2	NA	NA	5.4	NA	NA	NA	NA	NA	NA	NA	4.67	NA	NA
1848	22852	34	97304.844373	2	2003-2004	2	37	3	4	1	3.18	26.54	134	82.7	2	NA	2	NA	NA	5.2	105.5	230236.04	2	2	2	2	2	6.46	2	NA
1849	22853	32	14832.81586	2	2003-2004	1	10	1	NA	NA	NA	13.85	98	58	NA	NA	2	NA	NA	NA	NA	NA	NA	NA	NA	NA	NA	5.84	NA	NA
1850	22854	30	49797.802981	1	2003-2004	2	64	3	5	2	3.9	17.32	160	74	2	NA	2	NA	1	5.3	NA	NA	2	2	2	2	2	7.73	2	NA
1851	22855	43	5649.00656	2	2003-2004	1	0	2	NA	NA	0.73	NA	NA	NA	NA	NA	NA	NA	NA	NA	NA	NA	NA	NA	NA	NA	NA	NA	NA	NA
1852	22856	41	3757.638421	1	2003-2004	1	0	4	NA	NA	4.08	NA	NA	NA	NA	NA	NA	NA	NA	NA	NA	NA	NA	NA	NA	NA	NA	NA	NA	NA
1853	22857	35	27180.458313	1	2003-2004	2	46	4	5	3	1.09	34.39	111.3	63.3	2	NA	2	NA	2	6.1	NA	NA	2	2	2	2	2	5.92	2	NA
1854	22858	40	28315.747303	1	2003-2004	2	31	1	4	1	3.25	33.41	108.7	72.7	2	NA	2	NA	1	6	96.7	76028	2	2	2	2	2	5.71	2	NA
1855	22859	32	12521.014742	2	2003-2004	1	80	3	3	2	1.12	31.26	132	67	1	1	2	NA	1	5.6	NA	NA	2	2	2	2	1	17.9	1	1
1856	22860	40	17885.214126	2	2003-2004	2	19	3	NA	5	1.27	32.18	109.3	68	2	NA	2	NA	NA	4.9	NA	NA	NA	NA	NA	NA	NA	5.76	NA	NA
1857	22861	42	4809.39243047332	2	2003-2004	1	19	4	NA	5	2.85	26.88	122.7	60.7	2	NA	2	NA	NA	5.4	104.3	11628.93	NA	NA	NA	NA	NA	8.41	NA	NA
1858	22862	33	28054.133076	1	2003-2004	2	22	4	2	5	1.03	30.1	106.7	64	2	NA	2	NA	2	5.4	94.7	69733.16	2	2	2	2	2	5.3	1	1
1859	22863	38	15273.440689	2	2003-2004	1	4	1	NA	NA	1.33	16.42	NA	NA	NA	NA	2	NA	NA	NA	NA	NA	NA	NA	NA	NA	NA	NA	NA	NA
1860	22864	43	3264.94058	1	2003-2004	2	14	1	NA	5	0.82	19.24	102	42	NA	NA	2	NA	NA	5.1	NA	NA	NA	NA	NA	NA	NA	5.2	NA	NA
1861	22865	36	13501.388924	2	2003-2004	1	9	4	NA	NA	2.58	21.43	100	40	NA	NA	2	NA	NA	NA	NA	NA	NA	NA	NA	NA	NA	NA	NA	NA
1862	22866	32	8088.81709	2	2003-2004	1	12	1	NA	NA	2.06	24.41	124	55	NA	NA	2	NA	NA	5.2	NA	NA	NA	NA	NA	NA	NA	7.09	NA	NA
1863	22867	31	58511.441927	2	2003-2004	2	72	3	2	1	1.44	28.33	145.3	69.3	2	NA	3	NA	2	6.3	NA	NA	2	2	2	2	2	10.32	2	NA
1864	22868	39	4350.362082	1	2003-2004	2	61	1	1	1	0	34.73	134	78.7	1	1	2	NA	2	6	125.1	10306.82	2	2	2	2	2	6.7	2	NA
1865	22869	41	14750.708581	1	2003-2004	2	0	3	NA	NA	2.09	NA	NA	NA	NA	NA	NA	NA	NA	NA	NA	NA	NA	NA	NA	NA	NA	NA	NA	NA
1866	22870	42	4874.015013	1	2003-2004	2	3	4	NA	NA	NA	18.76	NA	NA	NA	NA	2	NA	NA	NA	NA	NA	NA	NA	NA	NA	NA	4.27	NA	NA
1867	22871	41	15600.273332	1	2003-2004	2	0	3	NA	NA	1.98	NA	NA	NA	NA	NA	NA	NA	NA	NA	NA	NA	NA	NA	NA	NA	NA	NA	NA	NA
1868	22872	39	34933.945333	2	2003-2004	1	70	3	3	1	3.04	33.58	148	46	1	1	2	NA	1	5.2	NA	NA	2	1	2	2	2	11.01	1	3
1869	22873	31	37961.594798	1	2003-2004	2	24	1	3	6	0.92	27.85	94	51.3	1	NA	2	NA	1	5.2	91.1	104102.53	2	2	2	2	2	6.1	2	NA
1870	22874	42	69582.849635	2	2003-2004	1	3	5	NA	NA	1.47	17.08	NA	NA	NA	NA	2	NA	NA	NA	NA	NA	NA	NA	NA	NA	NA	NA	NA	NA
1871	22875	30	85146.080091	2	2003-2004	1	46	3	3	1	5	29.71	114.7	76	2	NA	2	NA	1	5.2	96.8	180062.69	2	2	2	2	2	8.29	1	3
1872	22876	30	21431.10122	1	2003-2004	2	84	3	2	2	1.84	24.1	190	74	1	1	2	NA	2	NA	NA	0	2	2	2	2	2	NA	2	NA
1873	22877	42	6954.345157	1	2003-2004	2	19	1	NA	5	0.13	20.04	NA	NA	2	NA	2	NA	NA	5	87.8	17294.42	NA	NA	NA	NA	NA	5.47	NA	NA
1874	22878	39	46518.575109	1	2003-2004	2	45	3	4	3	1.07	37.99	124	74	2	NA	2	NA	2	5.3	NA	NA	2	2	2	2	2	5.52	2	NA
1875	22879	42	8724.257342	1	2003-2004	1	7	4	NA	NA	1.16	15.44	NA	NA	NA	NA	2	NA	NA	NA	NA	NA	NA	NA	NA	NA	NA	6.1	NA	NA
1876	22880	37	90887.769531	2	2003-2004	2	52	3	4	3	5	26.14	130.7	74	1	NA	2	NA	1	5.2	NA	NA	2	2	2	2	1	7.27	1	1
1877	22881	35	5768.08446439211	1	2003-2004	1	13	4	NA	NA	NA	27.23	117.3	58.7	NA	NA	2	NA	NA	5.8	NA	NA	NA	NA	NA	NA	NA	5.71	NA	NA
1878	22882	35	0	2	2003-2004	2	30	4	2	5	4.8	NA	NA	NA	2	NA	2	NA	NA	NA	NA	NA	2	2	2	2	2	NA	2	NA
1879	22883	33	40710.560766	2	2003-2004	2	12	3	NA	NA	4.77	21.09	101.3	53.3	NA	NA	2	NA	NA	5.2	NA	NA	NA	NA	NA	NA	NA	4.28	NA	NA
1880	22884	29	84653.907039	1	2003-2004	2	55	3	5	1	NA	34.14	130	78	2	NA	2	NA	1	5	NA	NA	2	2	2	2	2	8.87	1	3
1881	22885	38	30162.465351	1	2003-2004	2	24	1	2	6	1.36	43.65	107.3	20	NA	NA	2	NA	2	5.8	NA	NA	2	2	2	2	2	4.51	2	NA
1882	22886	35	26617.109421	1	2003-2004	1	23	4	3	5	NA	25.93	113.3	70	2	NA	2	NA	1	5.3	NA	NA	2	2	2	2	2	10.61	2	NA
1883	22887	34	0	2	2003-2004	1	85	3	1	2	3.76	NA	NA	NA	1	1	2	NA	NA	NA	NA	NA	2	2	2	2	2	NA	1	3
1884	22888	42	15039.847077	1	2003-2004	1	48	1	5	1	1.09	27.58	120.7	74	2	NA	2	NA	1	5.4	NA	NA	2	2	2	2	2	8.23	2	NA
1885	22889	37	22999.204544	1	2003-2004	2	82	3	4	2	2.78	18.94	163	90	2	NA	2	NA	2	5.3	84.4	51578.61	2	1	1	1	2	8.2	2	NA
1886	22890	31	58393.340618	1	2003-2004	1	31	3	3	3	1.31	NA	102.7	62	2	NA	2	NA	1	5	NA	NA	2	2	2	2	2	9.19	1	3
1887	22891	34	3937.332878	1	2003-2004	2	65	1	1	3	0.82	29.8	120	74.7	2	NA	2	NA	2	5.1	NA	NA	2	2	1	2	2	6.76	2	NA
1888	22892	34	15273.440689	1	2003-2004	1	5	1	NA	NA	0.71	13.96	NA	NA	NA	NA	2	NA	NA	NA	NA	NA	NA	NA	NA	NA	NA	3.86	NA	NA
1889	22893	34	24397.297878	2	2003-2004	1	85	3	1	1	1.64	20.11	NA	NA	2	NA	1	1	2	7.9	220.4	59825.1	2	2	2	2	2	10.18	1	3
1890	22894	33	20588.156004	2	2003-2004	1	5	3	NA	NA	0.38	22.32	NA	NA	NA	NA	2	NA	NA	NA	NA	NA	NA	NA	NA	NA	NA	6.19	NA	NA
1891	22895	37	6693.0112865997	2	2003-2004	1	13	4	NA	NA	2.59	24.4	106	57.3	NA	NA	2	NA	NA	4.7	NA	NA	NA	NA	NA	NA	NA	7.58	NA	NA
1892	22896	38	52386.26829	1	2003-2004	2	34	3	4	1	1.21	40.85	123	90	2	NA	2	NA	NA	5.2	83.6	121362.65	2	2	2	2	2	8.01	1	3
1893	22897	31	60945.842072	2	2003-2004	1	61	3	4	3	1.64	30.46	106.7	71.3	1	1	1	1	1	7.7	239.1	149446.52	2	2	2	2	2	21.19	1	1
1894	22898	34	11362.366958	1	2003-2004	1	3	1	NA	NA	0.73	17.07	NA	NA	NA	NA	2	NA	NA	NA	NA	NA	NA	NA	NA	NA	NA	4.2	NA	NA
1895	22899	38	12691.198437	1	2003-2004	1	11	1	NA	NA	0.06	22.25	121	68	NA	NA	2	NA	NA	NA	NA	NA	NA	NA	NA	NA	NA	6.59	NA	NA
1896	22900	39	25849.828972	1	2003-2004	2	34	1	2	1	3.15	21.78	102	68	2	NA	2	NA	1	5.3	80.3	73324.04	2	2	2	2	2	4.87	1	3
1897	22901	30	9696.444492	1	2003-2004	2	5	4	NA	NA	1.64	21.74	NA	NA	NA	NA	2	NA	NA	NA	NA	NA	NA	NA	NA	NA	NA	5.63	NA	NA
1898	22902	39	0	1	2003-2004	2	3	2	NA	NA	5	NA	NA	NA	NA	NA	2	NA	NA	NA	NA	NA	NA	NA	NA	NA	NA	NA	NA	NA
1899	22903	40	4273.171614	1	2003-2004	2	19	1	NA	5	NA	25.56	106	58	2	NA	2	NA	NA	4.9	79.1	10626.74	NA	NA	NA	NA	NA	5.43	NA	NA
1900	22904	30	41859.400753	2	2003-2004	1	63	3	3	1	2.72	29.76	102.7	74.7	1	1	2	NA	1	5	NA	NA	2	1	2	2	2	10.47	1	3
1901	22905	40	6470.49807621432	1	2003-2004	2	18	4	NA	5	5	35.17	109.3	78.7	2	NA	2	NA	NA	5.6	97.4	16939.32	NA	NA	NA	NA	NA	9.21	NA	NA
1902	22906	42	5128.556717	1	2003-2004	2	2	4	NA	NA	0.18	15.21	NA	NA	NA	NA	2	NA	NA	NA	NA	NA	NA	NA	NA	NA	NA	NA	NA	NA
1903	22907	37	9450.488963	1	2003-2004	2	8	4	NA	NA	NA	17.17	94	49	NA	NA	2	NA	NA	NA	NA	NA	NA	NA	NA	NA	NA	4.28	NA	NA
1904	22908	31	13041.539365	1	2003-2004	2	5	1	NA	NA	2.34	15.83	NA	NA	NA	NA	2	NA	NA	NA	NA	NA	NA	NA	NA	NA	NA	2.79	NA	NA
1905	22909	37	7749.05599753834	1	2003-2004	2	13	4	NA	NA	3.54	27.27	124	56	NA	NA	2	NA	NA	5	NA	NA	NA	NA	NA	NA	NA	7.32	NA	NA
1906	22910	30	6053.464447	1	2003-2004	2	22	4	3	5	1.11	43.79	103	56	1	NA	2	NA	1	5.4	78.4	0	2	2	2	2	2	3.86	1	3
1907	22911	40	7105.411216	2	2003-2004	2	9	1	NA	NA	1.01	15.43	92	0	NA	NA	2	NA	NA	NA	NA	NA	NA	NA	NA	NA	NA	4.66	NA	NA
1908	22912	33	75944.81655	1	2003-2004	2	53	3	4	1	4.35	31.65	123.3	76.7	1	NA	2	NA	2	4.9	80.3	181628.51	2	2	2	2	2	6.23	2	NA
1909	22913	39	52762.764324	2	2003-2004	2	79	3	3	1	3.04	28.12	NA	NA	1	1	1	2	2	5.6	NA	NA	2	2	1	2	2	11.39	2	NA
1910	22914	39	18177.242412	1	2003-2004	2	54	1	4	1	1.73	26.69	116	74	2	NA	2	NA	2	5.3	NA	NA	2	2	2	2	2	8.06	1	3
1911	22915	33	68772.011302	1	2003-2004	2	22	3	5	5	4.35	22.07	96	68.7	2	NA	2	NA	1	4.9	83.7	168314.86	2	2	2	2	2	8.84	2	NA
1912	22916	32	6842.11968783938	1	2003-2004	1	15	4	NA	5	0.07	22.55	129	63	NA	NA	1	2	NA	15.1	NA	NA	NA	NA	NA	NA	NA	5.46	NA	NA
1913	22917	35	18402.389948	1	2003-2004	1	84	3	4	2	2.23	26.3	169.3	54	1	1	1	1	1	6.5	NA	NA	2	2	2	2	2	19.75	1	3
1914	22918	37	89282.02497	1	2003-2004	2	35	3	3	1	2.06	42.24	130	88	2	NA	2	NA	1	5.4	95.9	216806.72	1	1	2	2	2	7.94	1	1
1915	22919	41	39998.475862	2	2003-2004	1	29	5	3	1	0.47	24.84	102	64	2	NA	2	NA	1	5.2	NA	NA	2	2	2	2	2	8.11	2	NA
1916	22920	34	6987.57314806861	2	2003-2004	2	18	4	NA	5	0.53	35.03	141	63	2	NA	2	NA	NA	5.9	94.5	18292.99	NA	NA	NA	NA	NA	5.66	NA	NA
1917	22921	42	2534.317967	2	2003-2004	1	80	1	1	1	0.38	24.62	134.7	54	1	1	1	1	1	6.3	NA	NA	2	1	2	2	2	16.16	1	3
1918	22922	29	7368.399846	1	2003-2004	2	22	3	2	5	0	32.62	106	64	2	NA	2	NA	1	4.9	79.2	17070.29	2	2	2	2	2	4.14	2	NA
1919	22923	29	15629.464603	2	2003-2004	2	0	3	NA	NA	4.77	NA	NA	NA	NA	NA	NA	NA	NA	NA	NA	NA	NA	NA	NA	NA	NA	NA	NA	NA
1920	22924	31	29574.252355	2	2003-2004	1	12	3	NA	NA	0.36	17.01	120	68	NA	NA	2	NA	NA	5.1	99.1	71825.91	NA	NA	NA	NA	NA	6.44	NA	NA
1921	22925	31	35723.267476	1	2003-2004	1	30	4	5	1	2.42	25.35	120	72	2	NA	2	NA	1	5.4	NA	NA	2	2	2	2	2	6.7	2	NA
1922	22926	30	33553.988865	1	2003-2004	2	36	4	5	5	3.28	33.24	125.3	81.3	2	NA	2	NA	1	NA	NA	NA	2	2	2	2	2	NA	2	NA
1923	22927	38	17210.401815	2	2003-2004	1	7	1	NA	NA	0.69	15.23	NA	NA	NA	NA	2	NA	NA	NA	NA	NA	NA	NA	NA	NA	NA	4.18	NA	NA
1924	22928	30	40578.042881	2	2003-2004	1	60	3	5	1	NA	28.06	124	76	2	NA	2	NA	1	5.8	NA	NA	2	2	2	2	2	7.53	2	NA
1925	22929	40	27894.670155	2	2003-2004	1	39	1	1	1	1.39	29.69	131.3	76	2	NA	2	NA	1	5.5	95.2	65224.75	2	2	2	2	2	7.85	2	NA
1926	22930	40	4166.840821	2	2003-2004	2	70	1	3	1	1.81	38.39	148	79.3	1	1	1	1	1	6.8	160	11904.09	2	2	2	2	2	10.15	1	3
1927	22931	30	37584.969876	1	2003-2004	2	19	3	NA	5	1.79	20.53	102	72	2	NA	2	NA	NA	5.2	89	90287.06	NA	NA	NA	NA	NA	8.41	NA	NA
1928	22932	37	7411.496122	1	2003-2004	2	2	4	NA	NA	5	15.08	NA	NA	NA	NA	2	NA	NA	NA	NA	NA	NA	NA	NA	NA	NA	NA	NA	NA
1929	22933	35	6053.49702214115	1	2003-2004	2	18	4	NA	5	1.09	18.15	118	50	2	NA	2	NA	NA	5.4	NA	NA	NA	NA	NA	NA	NA	6.74	NA	NA
1930	22934	40	4146.825477	1	2003-2004	2	14	1	NA	5	0.93	28.85	102	50	NA	NA	2	NA	NA	5	NA	NA	NA	NA	NA	NA	NA	6.45	NA	NA
1931	22935	35	34904.106017	2	2003-2004	1	78	3	3	2	1.4	21.96	128	60	2	NA	2	NA	1	5.6	NA	NA	2	2	2	2	2	15.8	1	3
1932	22936	33	7007.542281	2	2003-2004	2	2	4	NA	NA	0.49	17.32	NA	NA	NA	NA	2	NA	NA	NA	NA	NA	NA	NA	NA	NA	NA	NA	NA	NA
1933	22937	35	13745.032755	2	2003-2004	1	75	3	5	1	2.8	32.85	134	84	1	1	2	NA	1	5.6	NA	NA	2	1	2	2	2	11.7	1	3
1934	22938	32	27274.014815	1	2003-2004	1	43	4	3	5	NA	26.89	148.7	86.7	2	NA	2	NA	1	5.3	NA	NA	2	2	2	2	2	10.5	2	NA
1935	22939	42	30050.78309	1	2003-2004	2	32	4	4	1	3.4	22.67	108	65	2	NA	2	NA	2	5.2	NA	NA	2	2	2	2	2	6.48	2	NA
1936	22940	42	4777.68529742489	1	2003-2004	1	12	4	NA	NA	5	20.5	112.7	54.7	NA	NA	2	NA	NA	5.7	96.1	10374.27	NA	NA	NA	NA	NA	4.56	NA	NA
1937	22941	42	57478.038436	1	2003-2004	2	79	3	3	2	1.61	NA	NA	NA	1	1	2	NA	2	5.9	NA	NA	1	2	1	1	2	15.18	2	NA
1938	22942	37	43898.931619	2	2003-2004	2	16	3	NA	5	4.47	37.41	134	75	2	NA	2	NA	NA	NA	NA	NA	NA	NA	NA	NA	NA	NA	NA	NA
1939	22943	31	31031.491775	2	2003-2004	1	60	3	1	1	0.77	28.21	127.3	62	1	1	2	NA	1	5.6	108.8	68591.37	2	2	2	2	2	9.2	1	1
1940	22944	37	35768.266913	1	2003-2004	2	22	4	2	5	1.31	30.16	119.3	76.7	2	NA	2	NA	2	5.1	NA	NA	2	2	2	2	2	8.3	2	NA
1941	22945	43	9540.735224	1	2003-2004	1	71	5	5	1	1.12	29.1	146	83	2	NA	2	NA	1	5.3	123.6	22328.54	2	2	2	2	2	9.39	1	3
1942	22946	41	4930.643262	1	2003-2004	1	2	4	NA	NA	0.87	16.8	NA	NA	NA	NA	2	NA	NA	NA	NA	NA	NA	NA	NA	NA	NA	NA	NA	NA
1943	22947	39	3999.671601	1	2003-2004	1	12	1	NA	NA	1.98	17.03	92	63	NA	NA	2	NA	NA	5.1	89.3	9286.94	NA	NA	NA	NA	NA	5.44	NA	NA
1944	22948	37	90887.769531	2	2003-2004	2	56	3	5	2	5	20.29	115.3	83.3	2	NA	2	NA	1	5.4	92	207032.4	2	2	2	2	2	7.43	2	NA
1945	22949	33	7250.536942	2	2003-2004	2	20	4	2	5	0.64	39.26	105.3	49.3	2	NA	2	NA	1	4.7	NA	NA	2	2	2	2	2	4.33	1	1
1946	22950	42	27625.504749	2	2003-2004	1	42	4	2	5	1.55	24.08	138.7	89.3	1	1	2	NA	1	5.6	115.2	0	2	2	2	2	2	11.31	2	NA
1947	22951	37	6268.82288164441	2	2003-2004	1	13	4	NA	NA	0.53	19.53	113	28	NA	NA	2	NA	NA	5.4	99.1	13612.12	NA	NA	NA	NA	NA	5.22	NA	NA
1948	22952	39	94726.48269	1	2003-2004	1	45	3	4	1	2.99	26.39	133	80	2	NA	2	NA	1	5	NA	NA	2	2	2	2	2	10.79	1	3
1949	22953	43	5338.726938	1	2003-2004	2	1	1	NA	NA	0.99	NA	NA	NA	NA	NA	2	NA	NA	NA	NA	NA	NA	NA	NA	NA	NA	NA	NA	NA
1950	22954	30	42561.663741	1	2003-2004	2	65	2	5	1	NA	34.47	125.3	74	2	NA	2	NA	NA	5.3	92	95807.46	2	2	2	2	2	9.34	2	NA
1951	22955	41	6174.771342	1	2003-2004	2	0	4	NA	NA	1.33	NA	NA	NA	NA	NA	NA	NA	NA	NA	NA	NA	NA	NA	NA	NA	NA	NA	NA	NA
1952	22956	33	19110.904084	2	2003-2004	2	3	3	NA	NA	1.36	19.2	NA	NA	NA	NA	2	NA	NA	NA	NA	NA	NA	NA	NA	NA	NA	3.99	NA	NA
1953	22957	33	28436.653837	2	2003-2004	1	33	4	3	1	2.59	27.82	136.7	95.3	1	1	2	NA	2	5.4	103.2	77578.14	2	2	2	2	2	7.8	2	NA
1954	22958	34	30664.493032	2	2003-2004	1	68	3	2	1	NA	25.83	101	64	2	NA	2	NA	1	5.1	NA	NA	2	1	2	1	2	8.12	1	3
1955	22959	30	88982.09761	2	2003-2004	2	31	3	5	1	5	23.97	111.3	74.7	2	NA	2	NA	1	5	80.8	217777.68	2	2	2	2	2	5.03	2	NA
1956	22960	37	6945.677072	2	2003-2004	1	15	1	NA	5	4.28	21.43	110	72	NA	NA	2	NA	NA	5.3	104.3	16127.34	NA	NA	NA	NA	NA	6.61	NA	NA
1957	22961	38	4554.001041	2	2003-2004	2	60	1	2	1	2.11	42.81	100	70	1	1	3	NA	1	6	120.1	10789.28	2	2	1	2	2	10.42	2	NA
1958	22962	40	0	2	2003-2004	2	3	1	NA	NA	1.06	NA	NA	NA	NA	NA	2	NA	NA	NA	NA	NA	NA	NA	NA	NA	NA	NA	NA	NA
1959	22963	29	8606.777134	2	2003-2004	1	4	4	NA	NA	3.98	16.53	NA	NA	NA	NA	2	NA	NA	NA	NA	NA	NA	NA	NA	NA	NA	4.62	NA	NA
1960	22964	40	61804.137169	1	2003-2004	1	7	3	NA	NA	3.95	17.33	NA	NA	NA	NA	2	NA	NA	NA	NA	NA	NA	NA	NA	NA	NA	4.89	NA	NA
1961	22965	38	18274.572147	2	2003-2004	1	8	1	NA	NA	2.43	18.93	102	36	NA	NA	2	NA	NA	NA	NA	NA	NA	NA	NA	NA	NA	4.45	NA	NA
1962	22966	42	2559.802814	2	2003-2004	1	0	1	NA	NA	1.44	NA	NA	NA	NA	NA	NA	NA	NA	NA	NA	NA	NA	NA	NA	NA	NA	NA	NA	NA
1963	22967	41	5949.65173965422	2	2003-2004	2	19	4	NA	5	2.14	19.58	90.7	66.7	2	NA	2	NA	NA	5.5	82.1	0	NA	NA	NA	NA	NA	10.07	NA	NA
1964	22968	40	7663.238751	2	2003-2004	1	1	1	NA	NA	1.11	NA	NA	NA	NA	NA	2	NA	NA	NA	NA	NA	NA	NA	NA	NA	NA	NA	NA	NA
1965	22969	35	36101.984219	2	2003-2004	2	35	4	4	1	1	47.55	140	78	2	NA	2	NA	1	6.4	NA	NA	2	2	2	2	2	5.2	2	NA
1966	22970	42	4777.68529742489	1	2003-2004	1	12	4	NA	NA	5	16.19	112	53	NA	NA	2	NA	NA	5.3	78.6	10374.27	NA	NA	NA	NA	NA	2.9	NA	NA
1967	22971	40	9962.686765	1	2003-2004	2	10	1	NA	NA	4.89	23.66	103.3	67.3	NA	NA	2	NA	NA	NA	NA	NA	NA	NA	NA	NA	NA	6.29	NA	NA
1968	22972	40	26102.265534	2	2003-2004	1	24	1	2	5	1.5	27.06	144	46	1	NA	2	NA	1	5.3	77.2	0	2	2	2	2	2	12.31	1	2
1969	22973	33	11532.448479	1	2003-2004	1	10	1	NA	NA	5	21.37	95.3	54.7	NA	NA	2	NA	NA	NA	NA	NA	NA	NA	NA	NA	NA	6.17	NA	NA
1970	22974	35	6359.477076	2	2003-2004	1	18	1	NA	5	2.58	26.75	133	57	2	NA	2	NA	NA	5.1	98.2	14766.23	NA	NA	NA	NA	NA	7	NA	NA
1971	22975	33	7002.437804	2	2003-2004	2	2	1	NA	NA	1.36	18.82	NA	NA	NA	NA	2	NA	NA	NA	NA	NA	NA	NA	NA	NA	NA	NA	NA	NA
1972	22976	40	33510.666408	1	2003-2004	1	30	1	3	1	3.28	22.51	99.3	63.3	2	NA	2	NA	2	5.4	88.9	81048.72	2	2	2	2	2	6.76	2	NA
1973	22977	29	28736.894439	2	2003-2004	1	70	3	4	1	3.2	36.08	142	78	1	1	2	NA	1	5.2	91.4	60430	2	2	2	2	2	7.05	2	NA
1974	22978	41	16643.19404	1	2003-2004	2	0	3	NA	NA	2.99	NA	NA	NA	NA	NA	NA	NA	NA	NA	NA	NA	NA	NA	NA	NA	NA	NA	NA	NA
1975	22979	37	38931.480394	2	2003-2004	2	37	4	3	1	0.77	25.96	105.3	56.7	2	NA	2	NA	1	4.6	NA	NA	2	2	2	2	2	7.35	1	1
1976	22980	37	52200.998141	1	2003-2004	1	63	3	3	1	5	25.88	120	85	1	1	2	NA	1	5.3	98.8	115384.01	2	1	1	1	2	8.68	1	3
1977	22981	42	24738.150955	2	2003-2004	1	40	4	3	6	1.4	38.02	122.7	78.7	2	NA	2	NA	1	5.6	122.1	69590.16	2	2	2	2	2	8.82	1	2
1978	22982	34	82828.552511	2	2003-2004	1	24	3	3	1	5	28.49	118	60	2	NA	2	NA	1	5.7	91.4	192363.8	2	2	2	2	2	20.75	1	1
1979	22983	34	6023.834185	1	2003-2004	2	15	1	NA	5	1.17	24.63	118.7	66	NA	NA	2	NA	NA	5.1	NA	NA	NA	NA	NA	NA	NA	4.91	NA	NA
1980	22984	42	9333.986348	2	2003-2004	2	6	1	NA	NA	0.83	17.05	NA	NA	NA	NA	2	NA	NA	NA	NA	NA	NA	NA	NA	NA	NA	3.63	NA	NA
1981	22985	29	0	1	2003-2004	2	19	5	NA	5	0.22	NA	NA	NA	2	NA	2	NA	NA	NA	NA	NA	NA	NA	NA	NA	NA	NA	NA	NA
1982	22986	34	6944.44764	1	2003-2004	1	2	1	NA	NA	2.1	NA	NA	NA	NA	NA	2	NA	NA	NA	NA	NA	NA	NA	NA	NA	NA	NA	NA	NA
1983	22987	31	56478.78442	2	2003-2004	2	35	3	3	6	0	29.89	117.3	72.7	2	NA	2	NA	2	5.3	NA	NA	2	2	2	2	2	8.24	1	1
1984	22988	38	2926.729043	2	2003-2004	2	0	1	NA	NA	0.02	NA	NA	NA	NA	NA	NA	NA	NA	NA	NA	NA	NA	NA	NA	NA	NA	NA	NA	NA
1985	22989	37	32561.767755	2	2003-2004	2	24	4	5	5	3.44	20.36	120	75	2	NA	2	NA	1	5	NA	NA	2	2	2	2	2	8.79	2	NA
1986	22990	31	0	1	2003-2004	2	3	3	NA	NA	2.99	NA	NA	NA	NA	NA	2	NA	NA	NA	NA	NA	NA	NA	NA	NA	NA	NA	NA	NA
1987	22991	35	6871.91361222827	1	2003-2004	2	12	4	NA	NA	0.54	18.94	108	56	NA	NA	2	NA	NA	5.3	73.5	16155.73	NA	NA	NA	NA	NA	4.49	NA	NA
1988	22992	35	5298.19594685368	1	2003-2004	1	17	4	NA	5	NA	NA	110.7	70	2	NA	2	NA	NA	5.6	90.7	12810.84	NA	NA	NA	NA	NA	7.66	NA	NA
1989	22993	43	5131.602425	2	2003-2004	2	1	1	NA	NA	NA	NA	NA	NA	NA	NA	2	NA	NA	NA	NA	NA	NA	NA	NA	NA	NA	NA	NA	NA
1990	22994	38	49260.675231	1	2003-2004	1	68	3	3	4	2.23	29.83	130	78.7	2	NA	2	NA	1	5.5	111.8	108884.78	2	2	2	2	2	10.62	2	NA
1991	22995	35	24702.742458	1	2003-2004	1	45	4	3	1	NA	36.4	140	97.3	1	1	2	NA	1	6	NA	NA	2	2	2	2	1	10.76	1	1
1992	22996	39	13626.471539	2	2003-2004	2	2	3	NA	NA	1.23	19.3	NA	NA	NA	NA	2	NA	NA	NA	NA	NA	NA	NA	NA	NA	NA	NA	NA	NA
1993	22997	31	79835.145585	2	2003-2004	1	21	3	3	5	NA	17.44	112	69.3	2	NA	2	NA	1	5.3	92.8	191782.63	2	2	2	2	2	6.44	1	1
1994	22998	42	24981.729216	1	2003-2004	2	26	4	2	5	0.26	37.43	129	85	1	2	2	NA	1	4.8	NA	NA	2	2	2	2	2	6.39	1	2
1995	22999	37	52805.198118	2	2003-2004	2	33	3	2	6	0.51	25.54	128	85	1	NA	2	NA	1	5	93.7	124944.03	2	2	2	2	2	8.61	1	1
1996	23000	32	56087.654781	2	2003-2004	1	37	3	3	6	1.03	19.53	110	76	2	NA	2	NA	1	5.1	97.6	134735.62	2	2	2	2	2	6.83	1	1
1997	23001	38	35905.146954	1	2003-2004	1	72	3	2	1	3.47	29.85	130.7	55.3	1	1	2	NA	1	6.3	113.4	79364	2	2	2	2	2	7.25	1	3
1998	23002	34	21839.381361	2	2003-2004	2	17	3	NA	5	0.7	38.59	129	49	2	NA	2	NA	NA	5.5	NA	NA	NA	NA	NA	NA	NA	8.6	NA	NA
1999	23003	34	0	2	2003-2004	1	8	3	NA	NA	0.68	NA	NA	NA	NA	NA	2	NA	NA	NA	NA	NA	NA	NA	NA	NA	NA	NA	NA	NA
[truncated: 18,471 more rows]
