# Supplementary material for: Association of plasma homocysteine with cardiovascular disease in American adults: a study based on the national health and nutrition examination survey database
Source: Front Cardiovasc Med. 2025 Jun 9;12:1528540. doi: 10.3389/fcvm.2025.1528540 (PMC12183184; doi:10.3389/fcvm.2025.1528540)
Supplement: Supplementary file 2 [file Datasheet2.csv]

	SEQN	SDMVSTRA	WTMEC2YR	SDMVPSU	Year	Gender	Age	Race	EDUcation	Marital	PIR	BMI	BPS	BPD	HBPM	BPQ050A	Diabetes1	Sugar	Drink	Glycohemoglobin	Glucose	wt_glu	MCQ160B	MCQ160C	MCQ160D	MCQ160E	MCQ160F	Hcy	Smoke_history	smoke_now	Age_new	Race_new	Marital_new	EDUcation_new	PIR_new	Obesity	Smoke	DM	HBP	Hypertension	CVD	Drink_new
5	21009	31	97731.72724	2	2003-2004	Male	55	3	3	1	3.79	31.26	120	86	2	999	2	999	1	5.9	0	NA	2	2	2	2	2	10.71	2	NA	40-59	Non-Hispanic White	Yes	High School or above	Not poor	Yes	No	No	2	No	0	Yes
6	21010	29	43286.57647	1	2003-2004	Female	52	3	4	6	1.24	25.49	133.3	84	2	999	2	999	1	5.5	0	NA	2	2	2	2	2	7.92	1	1	40-59	Non-Hispanic White	Yes	High School or above	Not poor	No	Yes	No	2	No	0	Yes
8	21012	33	12947.33814	2	2003-2004	Male	63	4	3	6	0.89	19.6	122.7	64.7	2	999	2	999	999	4.8	0	NA	2	2	2	2	2	9.27	1	1	>=60	Non-Hispanic Black	Yes	High School or above	Poor	No	Yes	No	2	No	0	No
11	21015	33	19994.15986	2	2003-2004	Male	83	3	4	1	1.2	28.32	154	54	2	999	2	999	1	5	0	NA	2	1	2	1	2	11.85	1	3	>=60	Non-Hispanic White	Yes	High School or above	Not poor	No	No	No	2	Yes	1	Yes
13	21017	42	26802.58908	2	2003-2004	Female	37	1	2	6	0.21	19.34	102.7	67.3	2	999	2	999	1	5.1	0	NA	2	2	2	2	2	7.44	1	1	20-39	Mexican American	Yes	Below high school	Poor	No	Yes	No	2	No	0	Yes
15	21019	41	15876.71869	1	2003-2004	Female	50	1	1	1	0.16	38.03	114.7	76	2	999	2	999	1	5.6	0	NA	1	1	2	2	2	7.34	1	3	40-59	Mexican American	Yes	Below high school	Poor	Yes	No	No	2	No	1	Yes
16	21020	38	29102.08356	1	2003-2004	Female	55	4	2	1	2.48	22.55	131	86	1	1	2	999	2	5.8	88.1	65607.89	2	2	2	2	2	6.9	2	NA	40-59	Non-Hispanic Black	Yes	Below high school	Not poor	No	No	No	1	Yes	0	No
25	21029	33	100099.631	2	2003-2004	Male	40	3	5	5	5	29.2	120.7	89.3	2	999	2	999	1	5.2	92.9	211685.72	2	2	2	2	2	7.48	1	3	40-59	Non-Hispanic White	No	High School or above	Not poor	No	No	No	2	No	0	Yes
27	21031	29	85621.33431	1	2003-2004	Female	37	3	5	1	5	20.23	101.3	54.7	2	999	2	999	999	5.3	0	NA	2	2	2	2	2	6.07	2	NA	20-39	Non-Hispanic White	Yes	High School or above	Not poor	No	No	No	2	No	0	No
29	21033	41	25488.34493	1	2003-2004	Female	57	4	3	3	0.33	32.07	152	72.7	1	1	2	999	2	5.7	96.3	60329.07	2	2	2	2	2	8.6	2	NA	40-59	Non-Hispanic Black	No	High School or above	Poor	Yes	No	No	1	Yes	0	No
30	21034	35	42370.69985	2	2003-2004	Male	21	3	2	5	3.19	23.9	122	65	2	999	2	999	1	5.1	0	NA	2	2	2	2	2	8.3	1	1	20-39	Non-Hispanic White	No	Below high school	Not poor	No	Yes	No	2	No	0	Yes
32	21036	38	22303.66442	1	2003-2004	Female	85	3	2	2	3.34	23.37	137	65	2	999	2	999	1	5.5	96.8	50018.78	2	2	2	2	2	10.36	2	NA	>=60	Non-Hispanic White	No	Below high school	Not poor	No	No	No	2	No	0	Yes
33	21037	39	20495.4479	2	2003-2004	Male	85	3	1	2	1.72	22.26	188	77	2	999	2	999	1	5.2	0	NA	2	2	2	2	2	15.47	1	3	>=60	Non-Hispanic White	No	Below high school	Not poor	No	No	No	2	Yes	0	Yes
35	21039	30	18569.11348	2	2003-2004	Female	84	3	3	2	0.92	33.51	116	52.7	2	999	2	999	2	5.3	101.3	41799.58	2	2	2	2	2	10.69	1	3	>=60	Non-Hispanic White	No	High School or above	Poor	Yes	No	No	2	No	0	No
39	21043	33	28436.65384	2	2003-2004	Male	31	4	3	1	0.37	62.77	0	0	1	1	1	1	1	5.4	78.5	81239.57	2	2	2	2	2	7.79	2	NA	20-39	Non-Hispanic Black	Yes	High School or above	Poor	Yes	No	Yes	1	Yes	0	Yes
44	21048	39	19035.05651	2	2003-2004	Female	42	1	3	3	0.48	21.85	124	89	1	999	2	999	1	5.7	0	NA	2	2	2	2	2	10.55	1	1	40-59	Mexican American	No	High School or above	Poor	No	Yes	No	1	Yes	0	Yes
46	21050	32	65554.82429	2	2003-2004	Male	69	3	3	1	1.92	29.54	119.3	63.3	1	1	2	999	1	5.9	136.3	153420.4	1	1	1	1	2	8.03	1	3	>=60	Non-Hispanic White	Yes	High School or above	Not poor	No	No	Yes	1	Yes	1	Yes
47	21051	30	77003.33203	2	2003-2004	Male	55	3	3	1	5	30.45	127.3	78.7	2	999	2	999	1	5.6	0	NA	2	2	2	2	2	11.71	1	3	40-59	Non-Hispanic White	Yes	High School or above	Not poor	Yes	No	No	2	No	0	Yes
48	21052	29	85621.33431	1	2003-2004	Female	37	3	3	1	2.45	20.01	111.3	73.3	2	999	2	999	1	5.2	0	NA	2	2	2	2	2	8.66	1	3	20-39	Non-Hispanic White	Yes	High School or above	Not poor	No	No	No	2	No	0	Yes
50	21054	39	85590.43514	2	2003-2004	Female	59	3	4	1	4.48	26.89	116.7	76	1	1	2	999	1	5.1	88.6	184674.16	2	2	2	2	2	11.8	1	3	40-59	Non-Hispanic White	Yes	High School or above	Not poor	No	No	No	1	Yes	0	Yes
51	21055	36	8976.093322	2	2003-2004	Female	73	1	1	5	1.47	28.92	200	93.3	1	999	2	999	1	5.5	0	NA	2	2	2	2	2	9	2	NA	>=60	Mexican American	No	Below high school	Not poor	No	No	No	1	Yes	0	Yes
54	21058	41	11283.84064	1	2003-2004	Male	78	4	1	2	1.82	35.97	144.7	85.3	1	1	2	999	1	6	0	NA	2	2	2	2	2	10.85	1	3	>=60	Non-Hispanic Black	No	Below high school	Not poor	Yes	No	No	1	Yes	0	Yes
55	21059	36	104658.3206	2	2003-2004	Female	51	3	5	1	5	20.61	128	73.3	2	999	2	999	1	5.2	0	NA	2	2	2	2	2	5.9	2	NA	40-59	Non-Hispanic White	Yes	High School or above	Not poor	No	No	No	2	No	0	Yes
57	21061	33	28780.98093	1	2003-2004	Male	71	3	2	1	1.76	29.75	128	61.3	2	999	2	999	2	5.5	0	NA	2	2	2	2	2	11.95	2	NA	>=60	Non-Hispanic White	Yes	Below high school	Not poor	No	No	No	2	No	0	No
59	21063	40	2519.947428	2	2003-2004	Male	69	1	1	1	1.17	31.45	168	93.3	1	2	2	999	1	6.5	119.2	5199.22	2	2	2	2	2	9.49	1	3	>=60	Mexican American	Yes	Below high school	Not poor	Yes	No	Yes	1	Yes	0	Yes
61	21065	40	91954.89078	1	2003-2004	Male	52	3	5	1	5	27.61	110.7	78	1	1	2	999	2	5.9	102.9	222640.01	2	2	2	2	2	8.64	2	NA	40-59	Non-Hispanic White	Yes	High School or above	Not poor	No	No	No	1	Yes	0	No
63	21067	32	90158.67331	2	2003-2004	Male	25	3	3	1	2.4	31.17	129.3	78	2	999	2	999	1	5.4	99.7	214892.2	2	2	2	2	2	10.03	1	1	20-39	Non-Hispanic White	Yes	High School or above	Not poor	Yes	Yes	No	2	No	0	Yes
64	21068	34	47705.71455	2	2003-2004	Female	57	3	1	3	1.07	29	108	72	1	1	2	999	1	5.9	111.4	102932.21	2	2	2	2	2	8.14	1	3	40-59	Non-Hispanic White	No	Below high school	Not poor	No	No	No	1	Yes	0	Yes
66	21070	29	85621.33431	1	2003-2004	Female	31	3	4	1	2.29	32.57	106	58.7	2	999	2	999	2	4.7	77.2	207917.33	2	2	2	2	2	5.01	1	3	20-39	Non-Hispanic White	Yes	High School or above	Not poor	Yes	No	No	2	No	0	No
70	21074	42	16475.73755	1	2003-2004	Female	76	4	2	2	0.74	29.94	126	56	1	1	2	999	999	5.6	0	NA	2	2	2	2	2	9.52	1	3	>=60	Non-Hispanic Black	No	Below high school	Poor	No	No	No	1	Yes	0	No
74	21078	41	18086.70442	2	2003-2004	Male	85	3	3	1	1.92	21.66	177	66	1	1	2	999	2	5.4	0	NA	2	2	2	2	2	10.65	1	3	>=60	Non-Hispanic White	Yes	High School or above	Not poor	No	No	No	1	Yes	0	No
76	21080	39	50900.61723	2	2003-2004	Female	60	3	4	1	2.55	29.79	174	82	2	999	2	999	2	5.2	86.8	111602.63	2	2	2	2	2	9.67	1	3	>=60	Non-Hispanic White	Yes	High School or above	Not poor	No	No	No	2	Yes	0	No
79	21083	38	5167.559361	2	2003-2004	Female	80	1	1	3	1.18	24.85	199	74	1	1	2	999	2	5.5	106.9	12197.23	2	2	2	2	2	8.43	2	NA	>=60	Mexican American	No	Below high school	Not poor	No	No	No	1	Yes	0	No
80	21084	34	93163.4704	1	2003-2004	Female	57	3	4	1	4.62	29.46	122.7	67.3	2	999	2	999	2	5.6	0	NA	2	2	2	1	2	9.27	1	1	40-59	Non-Hispanic White	Yes	High School or above	Not poor	No	Yes	No	2	No	1	No
81	21085	42	29378.57474	2	2003-2004	Male	26	1	3	5	0.93	26.62	104.7	58	2	999	2	999	1	5.2	99.6	68694.5	2	2	2	2	2	6.56	2	NA	20-39	Mexican American	No	High School or above	Poor	No	No	No	2	No	0	Yes
83	21087	34	38957.85244	1	2003-2004	Male	28	1	2	1	0.65	25.94	114.7	68.7	2	999	2	999	1	5.4	92.7	91093.26	2	2	2	2	2	11.53	1	2	20-39	Mexican American	Yes	Below high school	Poor	No	Yes	No	2	No	0	Yes
86	21090	41	23461.36986	1	2003-2004	Male	56	4	2	1	5	26.46	144.7	90	2	999	2	999	1	4.8	88.8	68170.78	2	2	2	2	2	17.2	2	NA	40-59	Non-Hispanic Black	Yes	Below high school	Not poor	No	No	No	2	Yes	0	Yes
87	21091	41	70258.78111	2	2003-2004	Female	25	3	5	6	1.61	22.09	100	50.7	2	999	2	999	1	4.8	85	171953.62	2	2	2	2	2	5.77	2	NA	20-39	Non-Hispanic White	Yes	High School or above	Not poor	No	No	No	2	No	0	Yes
89	21093	35	27829.35516	1	2003-2004	Female	64	2	1	2	0.61	28.97	123.3	53.3	1	1	1	1	1	12.1	393.5	68240.92	2	2	2	2	2	8.65	1	1	>=60	Other	No	Below high school	Poor	No	Yes	Yes	1	Yes	0	Yes
92	21096	31	34008.23674	2	2003-2004	Female	68	3	4	1	2.43	21.95	105.3	59.3	2	999	2	999	2	5.6	0	NA	2	2	2	2	2	10.7	2	NA	>=60	Non-Hispanic White	Yes	High School or above	Not poor	No	No	No	2	No	0	No
93	21097	30	28064.10601	1	2003-2004	Female	23	4	4	5	3.28	22.52	127	83	2	999	2	999	1	5.4	0	NA	2	2	2	2	2	6.81	1	2	20-39	Non-Hispanic Black	No	High School or above	Not poor	No	Yes	No	2	No	0	Yes
95	21099	39	35899.59006	2	2003-2004	Male	75	3	3	1	NA	40.41	141.3	70	1	999	1	1	1	5.8	0	NA	2	2	2	2	2	10.39	2	NA	>=60	Non-Hispanic White	Yes	High School or above	Not poor	Yes	No	Yes	1	Yes	0	Yes
100	21104	35	12524.46554	2	2003-2004	Male	70	4	1	1	5	29.33	114	60	1	1	1	1	1	6.5	0	NA	2	2	2	2	2	15.4	1	3	>=60	Non-Hispanic Black	Yes	Below high school	Not poor	No	No	Yes	1	Yes	0	Yes
101	21105	32	51894.60978	2	2003-2004	Male	26	3	4	5	0.43	23.71	114	68	2	999	2	999	1	5	0	NA	2	2	2	2	2	7.29	1	2	20-39	Non-Hispanic White	No	High School or above	Poor	No	Yes	No	2	No	0	Yes
103	21107	33	67289.16387	1	2003-2004	Male	20	3	3	5	2.89	27.49	132	77.3	2	999	2	999	2	5	98.3	156274.61	2	2	2	2	2	7.03	2	NA	20-39	Non-Hispanic White	No	High School or above	Not poor	No	No	No	2	No	0	No
105	21109	29	75005.65387	1	2003-2004	Male	25	3	5	1	1.83	30.65	120.7	79.3	2	999	2	999	2	12.9	0	NA	2	2	2	2	2	5.67	2	NA	20-39	Non-Hispanic White	Yes	High School or above	Not poor	Yes	No	Yes	2	No	0	No
106	21110	37	35955.91247	2	2003-2004	Male	31	1	2	5	2.4	30.82	0	0	2	999	2	999	999	5.3	101.9	82317.14	2	2	2	2	2	8.13	1	1	20-39	Mexican American	No	Below high school	Not poor	Yes	Yes	No	2	No	0	No
107	21111	35	21078.81202	2	2003-2004	Female	85	2	1	1	NA	24.62	163	49	2	999	2	999	2	5.3	0	NA	2	2	2	2	2	8.5	2	NA	>=60	Other	Yes	Below high school	Not poor	No	No	No	2	Yes	0	No
108	21112	34	38161.24767	1	2003-2004	Male	76	5	1	1	0.99	21.65	147.3	66	1	1	1	1	2	7.3	0	NA	2	2	2	2	2	8.91	2	NA	>=60	Other	Yes	Below high school	Poor	No	No	Yes	1	Yes	0	No
109	21113	41	11818.58674	2	2003-2004	Male	81	4	9	2	0.38	25.13	122	54	2	999	2	999	999	6	0	NA	2	2	2	2	1	10.89	1	3	>=60	Non-Hispanic Black	No	High School or above	Poor	No	No	No	2	No	1	No
111	21115	40	22530.61297	2	2003-2004	Female	32	1	1	1	0.35	42.57	104.7	57.3	2	999	2	999	2	5.7	0	NA	2	2	2	2	2	6.74	2	NA	20-39	Mexican American	Yes	Below high school	Poor	Yes	No	No	2	No	0	No
112	21116	43	29523.13639	1	2003-2004	Female	38	1	2	1	1.12	37.82	129.3	74	NA	999	2	999	1	5.4	95.4	79269.85	2	2	2	2	2	5.21	1	3	20-39	Mexican American	Yes	Below high school	Not poor	Yes	No	No	999	No	0	Yes
114	21118	34	3504.452341	1	2003-2004	Male	66	1	1	6	1.39	25.76	136	66.7	1	999	1	1	1	5.5	0	NA	9	9	1	2	2	9.98	1	1	>=60	Mexican American	Yes	Below high school	Not poor	No	Yes	Yes	1	Yes	1	Yes
116	21120	30	45999.31887	2	2003-2004	Female	60	3	4	3	2.21	20.71	108	58	2	999	2	999	1	5.4	106.8	103159.27	2	2	2	2	2	7.01	1	1	>=60	Non-Hispanic White	No	High School or above	Not poor	No	Yes	No	2	No	0	Yes
118	21122	40	28315.7473	1	2003-2004	Female	37	1	5	1	1.42	22.36	100	72.7	2	999	2	999	2	5.2	0	NA	2	2	2	2	2	5.16	2	NA	20-39	Mexican American	Yes	High School or above	Not poor	No	No	No	2	No	0	No
119	21123	35	32219.9018	1	2003-2004	Male	75	3	5	1	4.13	22.14	158	88.7	1	1	2	999	1	4.7	86.2	72844.46	2	2	2	2	2	12.24	1	3	>=60	Non-Hispanic White	Yes	High School or above	Not poor	No	No	No	1	Yes	0	Yes
120	21124	31	27905.86579	2	2003-2004	Male	55	4	4	2	1.34	25.18	151.3	76.7	1	1	1	1	1	7.5	0	NA	2	2	2	2	2	10.09	2	NA	40-59	Non-Hispanic Black	No	High School or above	Not poor	No	No	Yes	1	Yes	0	Yes
121	21125	42	31274.38255	2	2003-2004	Male	36	1	2	1	0.59	20.17	114	68	2	999	2	999	1	5	0	NA	2	2	2	2	2	8.38	2	NA	20-39	Mexican American	Yes	Below high school	Poor	No	No	No	2	No	0	Yes
125	21129	40	90400.12847	1	2003-2004	Male	37	5	5	1	5	24.79	115.3	80.7	2	999	2	999	2	5.7	0	NA	2	2	2	2	2	8.32	1	3	20-39	Other	Yes	High School or above	Not poor	No	No	No	2	No	0	No
126	21130	41	29163.28852	2	2003-2004	Female	20	4	4	5	3.98	38.37	108.7	63.3	2	999	2	999	1	5.4	89.7	75983.64	2	2	2	2	2	7.08	2	NA	20-39	Non-Hispanic Black	No	High School or above	Not poor	Yes	No	No	2	No	0	Yes
128	21132	29	67933.07428	2	2003-2004	Male	59	4	3	1	4.15	23.71	119.3	70.7	1	1	2	999	1	5.6	0	NA	2	2	2	2	2	14.46	1	3	40-59	Non-Hispanic Black	Yes	High School or above	Not poor	No	No	No	1	Yes	0	Yes
130	21134	34	24397.29788	2	2003-2004	Male	85	3	2	1	NA	23.77	130.7	52.7	1	1	1	2	2	6	126	59825.1	1	1	1	1	1	8.3	1	3	>=60	Non-Hispanic White	Yes	Below high school	Not poor	No	No	Yes	1	Yes	1	No
132	21136	33	28780.98093	1	2003-2004	Male	72	3	3	1	4.96	26.6	102	60.7	2	999	2	999	1	5.2	0	NA	2	2	2	2	2	9.98	2	NA	>=60	Non-Hispanic White	Yes	High School or above	Not poor	No	No	No	2	No	0	Yes
137	21141	32	57720.97806	2	2003-2004	Male	37	3	3	1	1.21	24.46	128	80	1	1	2	999	1	5.2	0	NA	2	2	2	2	2	7.37	2	NA	20-39	Non-Hispanic White	Yes	High School or above	Not poor	No	No	No	1	Yes	0	Yes
138	21142	29	85621.33431	1	2003-2004	Female	31	3	2	1	5	39.73	112.7	72	2	999	2	999	1	5.2	0	NA	2	2	2	2	2	9.05	2	NA	20-39	Non-Hispanic White	Yes	Below high school	Not poor	Yes	No	No	2	No	0	Yes
139	21143	31	65193.79612	1	2003-2004	Male	65	3	2	3	5	36.94	133	66	1	1	1	1	1	8.1	0	NA	1	1	2	1	2	12.27	1	3	>=60	Non-Hispanic White	No	Below high school	Not poor	Yes	No	Yes	1	Yes	1	Yes
143	21147	29	69524.71396	2	2003-2004	Female	31	3	5	3	2.74	33.59	124.7	83.3	2	999	2	999	1	5.4	106.1	161067.09	2	2	2	2	2	7.07	2	NA	20-39	Non-Hispanic White	No	High School or above	Not poor	Yes	No	No	2	No	0	Yes
145	21149	41	12792.2833	2	2003-2004	Female	63	4	4	3	1.29	33.16	168	82	2	999	2	999	1	5.3	0	NA	2	2	2	2	2	8.53	2	NA	>=60	Non-Hispanic Black	No	High School or above	Not poor	Yes	No	No	2	Yes	0	Yes
149	21153	35	25711.78862	2	2003-2004	Male	49	4	4	3	3.22	27.06	0	0	1	1	2	999	1	5.3	0	NA	2	2	2	2	2	12.2	2	NA	40-59	Non-Hispanic Black	No	High School or above	Not poor	No	No	No	1	Yes	0	Yes
150	21154	33	41556.35202	2	2003-2004	Male	27	3	3	1	1.04	24.98	126.7	79.3	2	999	2	999	1	5.5	0	NA	2	2	2	2	2	8.57	1	1	20-39	Non-Hispanic White	Yes	High School or above	Not poor	No	Yes	No	2	No	0	Yes
152	21156	38	4702.397114	2	2003-2004	Female	67	1	1	2	NA	39.21	160	84	2	999	2	999	2	5.5	112.5	11140.86	2	2	2	2	2	8.39	1	3	>=60	Mexican American	No	Below high school	Not poor	Yes	No	No	2	Yes	0	No
154	21158	34	4309.962157	1	2003-2004	Female	71	1	3	2	1.11	33.37	152.7	77.3	1	1	2	999	2	6.2	118.2	10211.11	2	2	2	2	1	6.86	2	NA	>=60	Mexican American	No	High School or above	Not poor	Yes	No	No	1	Yes	1	No
155	21159	29	41521.9364	1	2003-2004	Female	51	3	3	2	1.05	14.7	108.7	72.7	2	999	2	999	1	5.5	87.7	94582.43	2	2	2	2	2	12.69	1	2	40-59	Non-Hispanic White	No	High School or above	Not poor	No	Yes	No	2	No	0	Yes
161	21165	32	58408.02158	1	2003-2004	Female	75	3	1	2	1.22	27.45	0	0	2	999	2	999	2	5.4	80.8	0	1	2	2	1	2	12.78	2	NA	>=60	Non-Hispanic White	No	Below high school	Not poor	No	No	No	2	No	1	No
163	21167	39	62334.69055	2	2003-2004	Female	60	3	5	1	5	27.1	138	82	1	1	2	999	2	5.7	103.2	144708.09	2	2	2	2	2	9.13	2	NA	>=60	Non-Hispanic White	Yes	High School or above	Not poor	No	No	No	1	Yes	0	No
165	21169	38	49260.67523	1	2003-2004	Male	65	3	4	1	3.71	20.83	137	60	1	2	2	999	1	5.3	94.1	111371.14	2	2	2	2	2	14.39	1	1	>=60	Non-Hispanic White	Yes	High School or above	Not poor	No	Yes	No	1	Yes	0	Yes
167	21171	31	32357.72689	2	2003-2004	Female	20	4	4	5	0.1	21	87.3	52.7	2	999	2	999	2	4.9	0	NA	2	2	2	2	2	7.57	2	NA	20-39	Non-Hispanic Black	No	High School or above	Poor	No	No	No	2	No	0	No
168	21172	33	26117.53879	2	2003-2004	Male	51	4	3	1	0.77	32.71	112	73.3	2	999	2	999	2	5.8	0	NA	2	2	2	2	2	8.15	1	3	40-59	Non-Hispanic Black	Yes	High School or above	Poor	Yes	No	No	2	No	0	No
169	21173	35	13542.43812	1	2003-2004	Female	69	4	1	5	2.06	25.32	172.7	84.7	1	1	1	1	2	5.7	0	NA	2	2	2	2	2	6.49	2	NA	>=60	Non-Hispanic Black	No	Below high school	Not poor	No	No	Yes	1	Yes	0	No
173	21177	30	26792.95818	1	2003-2004	Female	43	4	4	5	2.67	32.77	140.7	95.3	1	1	2	999	1	4.9	92.9	56307.63	1	1	2	2	2	8.9	1	3	40-59	Non-Hispanic Black	No	High School or above	Not poor	Yes	No	No	1	Yes	1	Yes
174	21178	40	16091.49898	2	2003-2004	Female	45	1	1	2	1.6	31.09	117.3	72	2	999	2	999	999	5.4	97.5	0	2	2	2	2	2	6.38	2	NA	40-59	Mexican American	No	Below high school	Not poor	Yes	No	No	2	No	0	No
177	21181	30	25366.19433	2	2003-2004	Female	61	3	3	1	0.86	34.57	119.3	63.3	1	1	1	1	2	5.6	103.5	62200.95	2	2	2	2	1	9.66	2	NA	>=60	Non-Hispanic White	Yes	High School or above	Poor	Yes	No	Yes	1	Yes	1	No
179	21183	36	44962.57974	2	2003-2004	Male	73	3	4	1	4	32.94	143	51	1	1	2	999	1	5.6	0	NA	1	1	1	1	2	15.1	1	3	>=60	Non-Hispanic White	Yes	High School or above	Not poor	Yes	No	No	1	Yes	1	Yes
180	21184	34	55320.3416	2	2003-2004	Female	47	3	4	1	1.23	36.52	153.3	86	1	1	2	999	2	6	0	NA	2	2	2	2	2	6.6	1	1	40-59	Non-Hispanic White	Yes	High School or above	Not poor	Yes	Yes	No	1	Yes	0	No
181	21185	30	40578.04288	2	2003-2004	Male	61	3	5	3	5	29.26	161.3	74	1	2	2	999	1	5.2	0	NA	2	2	2	2	2	10.21	2	NA	>=60	Non-Hispanic White	No	High School or above	Not poor	No	No	No	1	Yes	0	Yes
188	21192	31	24608.46305	2	2003-2004	Female	80	3	1	1	1.4	29.19	168.7	74	2	999	2	999	2	5.6	102.6	53955.52	2	2	2	2	2	8.98	2	NA	>=60	Non-Hispanic White	Yes	Below high school	Not poor	No	No	No	2	Yes	0	No
189	21193	42	21676.06007	1	2003-2004	Male	40	4	3	1	4.18	34.62	132.7	90.7	2	999	2	999	2	5.3	0	NA	2	2	2	2	2	9.12	2	NA	40-59	Non-Hispanic Black	Yes	High School or above	Not poor	Yes	No	No	2	Yes	0	No
190	21194	36	38896.70651	2	2003-2004	Female	29	4	3	3	1.66	36.07	101.3	64.7	2	999	2	999	999	5.4	0	NA	2	2	2	2	2	6.33	2	NA	20-39	Non-Hispanic Black	No	High School or above	Not poor	Yes	No	No	2	No	0	No
191	21195	39	29947.65836	1	2003-2004	Male	26	1	1	5	0	26.37	112	46	2	999	2	999	1	5.1	0	NA	2	2	2	2	2	7.81	1	3	20-39	Mexican American	No	Below high school	Poor	No	No	No	2	No	0	Yes
195	21199	43	15385.26604	2	2003-2004	Male	85	4	2	1	1.52	31.81	138	32	1	1	1	1	1	6.2	0	NA	2	2	2	2	2	30.08	1	3	>=60	Non-Hispanic Black	Yes	Below high school	Not poor	Yes	No	Yes	1	Yes	0	Yes
200	21204	34	3693.456825	1	2003-2004	Male	62	1	2	1	1.2	26.2	156	83.3	1	999	1	2	1	11.2	0	NA	2	2	2	1	2	12.45	2	NA	>=60	Mexican American	Yes	Below high school	Not poor	No	No	Yes	1	Yes	1	Yes
201	21205	30	26792.95818	1	2003-2004	Female	40	4	4	1	0.28	20.76	162.7	86.7	1	1	2	999	1	5.3	0	NA	2	2	2	2	2	8	1	1	40-59	Non-Hispanic Black	Yes	High School or above	Poor	No	Yes	No	1	Yes	0	Yes
205	21209	31	51962.15455	1	2003-2004	Female	54	3	4	4	1.23	23.73	129	79	2	999	2	999	1	5.5	95.2	118364.11	2	2	2	2	2	8	2	NA	40-59	Non-Hispanic White	No	High School or above	Not poor	No	No	No	2	No	0	Yes
207	21211	42	25134.07171	1	2003-2004	Female	23	4	3	5	NA	34.08	126	82	2	999	2	999	2	5.4	0	NA	2	2	2	2	2	8.04	2	NA	20-39	Non-Hispanic Black	No	High School or above	Not poor	Yes	No	No	2	No	0	No
209	21213	42	26875.43516	2	2003-2004	Female	51	4	4	1	5	27.5	112.7	70	2	999	2	999	2	5.7	0	NA	2	2	2	2	2	7.17	2	NA	40-59	Non-Hispanic Black	Yes	High School or above	Not poor	No	No	No	2	No	0	No
210	21214	39	7410.949154	1	2003-2004	Female	36	3	5	1	5	26.9	99.3	55.3	2	999	2	999	1	5.2	86.4	17535.28	2	2	2	2	2	4.49	2	NA	20-39	Non-Hispanic White	Yes	High School or above	Not poor	No	No	No	2	No	0	Yes
211	21215	36	92730.10594	2	2003-2004	Male	23	3	5	5	5	27.74	129.3	81.3	2	999	2	999	1	5	0	NA	2	2	2	2	2	7.8	2	NA	20-39	Non-Hispanic White	No	High School or above	Not poor	No	No	No	2	No	0	Yes
212	21216	34	41634.64866	2	2003-2004	Male	74	3	1	1	2.23	30.63	140	59	1	1	1	2	2	6.3	0	NA	1	1	2	2	2	20.1	1	3	>=60	Non-Hispanic White	Yes	Below high school	Not poor	Yes	No	Yes	1	Yes	1	No
215	21219	30	67289.16387	2	2003-2004	Male	21	3	4	5	3.12	25.07	111.3	71.3	2	999	2	999	1	5	80.5	156274.61	2	2	2	2	2	6.85	1	1	20-39	Non-Hispanic White	No	High School or above	Not poor	No	Yes	No	2	No	0	Yes
216	21220	35	104245.3899	1	2003-2004	Female	44	2	4	3	4.68	22.53	101	65	2	999	2	999	1	5.5	93.5	237459.6	2	2	2	2	2	6.71	1	3	40-59	Other	No	High School or above	Not poor	No	No	No	2	No	0	Yes
217	21221	40	31235.97249	1	2003-2004	Male	23	1	3	5	2.29	28.47	114	84	1	2	2	999	1	5.1	90	73037.56	2	2	2	2	2	6.75	2	NA	20-39	Mexican American	No	High School or above	Not poor	No	No	No	1	Yes	0	Yes
219	21223	34	60302.82967	2	2003-2004	Female	34	3	3	1	0.64	23.52	116	64	2	999	2	999	1	5.5	0	NA	2	2	1	2	2	8.57	1	1	20-39	Non-Hispanic White	Yes	High School or above	Poor	No	Yes	No	2	No	1	Yes
220	21224	43	19489.9886	2	2003-2004	Female	47	1	2	4	0.67	27.93	120	72	1	1	1	1	2	8.6	0	NA	2	2	2	2	2	9.26	1	1	40-59	Mexican American	No	Below high school	Poor	No	Yes	Yes	1	Yes	0	No
224	21228	43	39684.44924	1	2003-2004	Female	63	5	4	1	3.2	18.61	154	78	1	2	2	999	2	5.2	0	NA	2	2	2	2	2	7	2	NA	>=60	Other	Yes	High School or above	Not poor	No	No	No	1	Yes	0	No
228	21232	34	85240.59494	2	2003-2004	Male	24	3	4	1	5	25.66	125	79	2	999	2	999	1	5.5	0	NA	2	2	2	2	2	10.24	1	2	20-39	Non-Hispanic White	Yes	High School or above	Not poor	No	Yes	No	2	No	0	Yes
229	21233	41	27673.59593	2	2003-2004	Female	49	4	2	1	5	32.97	124	74.7	2	999	2	999	2	5.4	0	NA	2	2	2	2	2	9.12	2	NA	40-59	Non-Hispanic Black	Yes	Below high school	Not poor	Yes	No	No	2	No	0	No
235	21239	36	40786.79269	2	2003-2004	Male	38	4	1	5	1.04	26.94	122	76	2	999	2	999	2	4.7	0	NA	2	2	2	2	2	11.6	2	NA	20-39	Non-Hispanic Black	No	Below high school	Not poor	No	No	No	2	No	0	No
236	21240	37	39323.71395	1	2003-2004	Female	74	3	4	2	1.17	30.82	132	54	2	999	2	999	1	6.9	0	NA	2	2	1	2	2	13.25	1	3	>=60	Non-Hispanic White	No	High School or above	Not poor	Yes	No	Yes	2	No	1	Yes
238	21242	39	71678.35382	1	2003-2004	Male	26	3	5	1	5	25.95	125.3	72	2	999	2	999	999	5.2	64.6	0	2	2	2	2	2	6.26	2	NA	20-39	Non-Hispanic White	Yes	High School or above	Not poor	No	No	No	2	No	0	No
240	21244	32	7633.051621	1	2003-2004	Female	27	3	4	1	5	29.23	0	0	2	999	2	999	1	4.7	79.9	18060.8	2	2	2	2	2	3.42	2	NA	20-39	Non-Hispanic White	Yes	High School or above	Not poor	No	No	No	2	No	0	Yes
243	21247	39	85739.74715	1	2003-2004	Male	31	3	5	6	5	25.5	105.3	67.3	2	999	2	999	1	5.5	0	NA	2	2	2	2	2	14.97	2	NA	20-39	Non-Hispanic White	Yes	High School or above	Not poor	No	No	No	2	No	0	Yes
248	21252	41	27186.99708	1	2003-2004	Female	62	3	4	1	2.64	30.45	109.3	73.3	1	1	2	999	1	5.5	0	NA	2	2	2	2	2	9.02	1	1	>=60	Non-Hispanic White	Yes	High School or above	Not poor	Yes	Yes	No	1	Yes	0	Yes
252	21256	37	33645.5233	2	2003-2004	Male	27	1	1	5	2.38	27.63	100	66	2	999	2	999	1	5.3	0	NA	2	2	2	2	2	11.57	1	2	20-39	Mexican American	No	Below high school	Not poor	No	Yes	No	2	No	0	Yes
253	21257	33	12825.44339	1	2003-2004	Female	67	4	1	1	1.64	37.03	115.3	64.7	2	999	2	999	2	5.7	0	NA	2	2	2	2	2	8.11	2	NA	>=60	Non-Hispanic Black	Yes	Below high school	Not poor	Yes	No	No	2	No	0	No
254	21258	41	37074.59879	2	2003-2004	Male	26	2	2	5	NA	27.68	130	88	2	999	2	999	1	5.3	94.3	86103.29	2	2	2	2	2	8.81	2	NA	20-39	Other	No	Below high school	Not poor	No	No	No	2	No	0	Yes
259	21263	30	21431.10122	1	2003-2004	Female	85	3	1	5	2.48	21.73	0	0	2	999	2	999	9	5.3	74.7	0	2	2	2	2	1	10.46	2	NA	>=60	Non-Hispanic White	No	Below high school	Not poor	No	No	No	2	No	1	No
260	21264	43	40495.77981	2	2003-2004	Male	41	2	2	1	2.99	27.43	122	78	2	999	2	999	2	6.1	0	NA	2	2	2	2	2	7.96	1	1	40-59	Other	Yes	Below high school	Not poor	No	Yes	No	2	No	0	No
266	21270	39	23296.71557	2	2003-2004	Female	85	3	4	2	4.3	30.33	125	44	1	999	1	2	2	6	225.4	0	2	1	1	2	2	10.79	2	NA	>=60	Non-Hispanic White	No	High School or above	Not poor	Yes	No	Yes	1	Yes	1	No
267	21271	33	26117.53879	2	2003-2004	Male	45	4	4	4	2.87	35.61	118	89.3	2	999	1	1	1	10.2	416	74614.18	2	2	2	2	2	10.52	1	2	40-59	Non-Hispanic Black	No	High School or above	Not poor	Yes	Yes	Yes	2	No	0	Yes
268	21272	36	26723.14626	1	2003-2004	Male	44	4	4	1	1.44	35.9	130	84.7	1	1	2	999	999	5.5	0	NA	2	2	2	2	2	7.62	1	3	40-59	Non-Hispanic Black	Yes	High School or above	Not poor	Yes	No	No	1	Yes	0	No
270	21274	37	32561.76776	2	2003-2004	Female	26	4	5	5	3.33	21.13	109	74	2	999	2	999	1	5.5	102.2	85505.41	2	2	2	2	2	8.25	2	NA	20-39	Non-Hispanic Black	No	High School or above	Not poor	No	No	No	2	No	0	Yes
271	21275	34	4734.929231	1	2003-2004	Female	65	1	1	1	2.42	35.07	136.7	53.3	1	1	1	1	2	6.1	0	NA	2	2	2	2	2	7.12	2	NA	>=60	Mexican American	Yes	Below high school	Not poor	Yes	No	Yes	1	Yes	0	No
272	21276	39	36491.94471	2	2003-2004	Male	72	3	5	1	5	20.09	134	78	2	999	2	999	1	5.1	101.2	82502.92	2	2	2	2	2	7.63	2	NA	>=60	Non-Hispanic White	Yes	High School or above	Not poor	No	No	No	2	No	0	Yes
273	21277	34	40346.99537	2	2003-2004	Female	55	3	3	3	2.78	31.64	122.7	78.7	1	1	2	999	1	5.3	0	NA	2	2	2	2	2	8.8	1	1	40-59	Non-Hispanic White	No	High School or above	Not poor	Yes	Yes	No	1	Yes	0	Yes
275	21279	42	13800.50444	1	2003-2004	Female	40	1	4	1	1.64	33.17	0	0	1	999	2	999	999	6.7	114.5	32600.91	2	2	2	2	2	4.96	2	NA	40-59	Mexican American	Yes	High School or above	Not poor	Yes	No	Yes	1	Yes	0	No
277	21281	40	3453.837719	2	2003-2004	Female	64	1	1	1	0.96	30.56	156	72	2	999	1	1	2	6.3	118.2	8469.22	2	2	2	2	2	8.1	2	NA	>=60	Mexican American	Yes	Below high school	Poor	Yes	No	Yes	2	Yes	0	No
279	21283	39	85590.43514	2	2003-2004	Female	57	3	4	1	4	33.77	0	0	1	1	2	999	999	5.5	105.5	204696.83	2	2	2	2	2	9.88	1	3	40-59	Non-Hispanic White	Yes	High School or above	Not poor	Yes	No	No	1	Yes	0	No
281	21285	29	63757.46177	2	2003-2004	Female	22	3	4	6	2.15	19.86	108	60	2	999	2	999	1	4.8	0	NA	2	2	2	2	2	8.81	1	1	20-39	Non-Hispanic White	Yes	High School or above	Not poor	No	Yes	No	2	No	0	Yes
282	21286	40	16272.54813	2	2003-2004	Male	41	1	1	1	0.35	31.4	105.3	68	2	999	2	999	1	5.6	0	NA	2	2	2	2	2	8.6	2	NA	40-59	Mexican American	Yes	Below high school	Poor	Yes	No	No	2	No	0	Yes
283	21287	37	94044.50206	2	2003-2004	Male	37	3	3	1	2.92	32.45	128	80.7	1	999	2	999	1	5.6	0	NA	2	2	2	2	2	10.12	1	1	20-39	Non-Hispanic White	Yes	High School or above	Not poor	Yes	Yes	No	1	Yes	0	Yes
288	21292	31	56405.94329	2	2003-2004	Male	63	3	4	3	5	50.25	106.7	68.7	1	1	2	999	1	5.2	100.1	128003.27	2	2	2	2	2	7.77	1	3	>=60	Non-Hispanic White	No	High School or above	Not poor	Yes	No	No	1	Yes	0	Yes
291	21295	33	30037.56923	1	2003-2004	Female	70	5	1	2	1.45	24.37	82	0	1	1	1	2	1	7.5	0	NA	2	1	2	2	2	10.59	2	NA	>=60	Other	No	Below high school	Not poor	No	No	Yes	1	Yes	1	Yes
293	21297	30	93751.04521	2	2003-2004	Female	46	3	5	1	5	31.18	0	0	2	999	2	999	999	5.6	115.4	224213.63	2	2	2	2	2	6.84	1	3	40-59	Non-Hispanic White	Yes	High School or above	Not poor	Yes	No	No	2	No	0	No
294	21298	37	58163.41892	2	2003-2004	Female	65	3	5	1	5	31.01	142	66	2	999	2	999	2	5.5	94.6	121324.15	2	2	2	2	2	8.14	2	NA	>=60	Non-Hispanic White	Yes	High School or above	Not poor	Yes	No	No	2	Yes	0	No
296	21300	29	22957.07373	1	2003-2004	Female	83	3	3	1	2.99	29.8	182	78	2	999	2	999	2	5.3	0	NA	2	9	1	2	2	12.39	2	NA	>=60	Non-Hispanic White	Yes	High School or above	Not poor	No	No	No	2	Yes	1	No
299	21303	36	7823.066717	1	2003-2004	Female	34	3	5	1	5	28.18	99.3	64	2	999	2	999	1	5.3	0	NA	2	2	2	2	2	7.03	2	NA	20-39	Non-Hispanic White	Yes	High School or above	Not poor	No	No	No	2	No	0	Yes
300	21304	30	26065.0255	2	2003-2004	Female	64	3	2	3	NA	21.37	138	63	2	999	2	999	1	5.6	0	NA	2	2	2	2	2	14.75	1	1	>=60	Non-Hispanic White	No	Below high school	Not poor	No	Yes	No	2	No	0	Yes
301	21305	30	34059.04926	2	2003-2004	Male	75	3	5	1	5	31.34	105.3	70	1	999	2	999	1	5.4	101.5	77290.96	2	2	2	2	2	11	1	3	>=60	Non-Hispanic White	Yes	High School or above	Not poor	Yes	No	No	1	Yes	0	Yes
302	21306	31	60017.4255	2	2003-2004	Female	64	3	4	1	2.72	36.17	120	64.7	1	1	2	999	2	5.4	0	NA	2	2	2	2	2	8.54	2	NA	>=60	Non-Hispanic White	Yes	High School or above	Not poor	Yes	No	No	1	Yes	0	No
303	21307	29	50576.58101	1	2003-2004	Female	72	3	5	1	2.72	25.12	131.3	63.3	2	999	2	999	1	5.8	0	NA	2	2	2	2	2	9.96	2	NA	>=60	Non-Hispanic White	Yes	High School or above	Not poor	No	No	No	2	No	0	Yes
305	21309	34	38390.85408	2	2003-2004	Female	64	3	2	3	0.06	26.97	136	72	2	999	2	999	2	5.2	0	NA	1	1	9	1	1	10.48	1	1	>=60	Non-Hispanic White	No	Below high school	Poor	No	Yes	No	2	No	1	No
306	21310	29	23988.7177	2	2003-2004	Male	36	4	2	1	0.66	21.25	0	0	2	999	2	999	1	5.4	0	NA	2	2	2	2	2	6.63	1	1	20-39	Non-Hispanic Black	Yes	Below high school	Poor	No	Yes	No	2	No	0	Yes
307	21311	37	98533.49663	1	2003-2004	Male	50	3	4	1	4.13	28.02	128.7	84.7	1	999	2	999	1	5.4	0	NA	2	2	2	2	2	8.45	2	NA	40-59	Non-Hispanic White	Yes	High School or above	Not poor	No	No	No	1	Yes	0	Yes
309	21313	31	7310.233757	2	2003-2004	Female	22	3	3	5	0.96	34.82	110	67.3	2	999	2	999	1	5.4	93.2	0	2	2	2	2	2	5.56	1	1	20-39	Non-Hispanic White	No	High School or above	Poor	Yes	Yes	No	2	No	0	Yes
312	21316	37	32978.53124	2	2003-2004	Female	22	4	4	5	2.42	31.75	120.7	54	2	999	2	999	1	5.3	91.4	81973.56	2	2	2	2	2	10.02	1	3	20-39	Non-Hispanic Black	No	High School or above	Not poor	Yes	No	No	2	No	0	Yes
313	21317	31	58381.79682	2	2003-2004	Female	61	3	4	1	5	25.83	107.3	59.3	2	999	2	999	1	6.5	129.4	128005.56	2	2	2	2	2	7.58	1	3	>=60	Non-Hispanic White	Yes	High School or above	Not poor	No	No	Yes	2	No	0	Yes
315	21319	34	114988.8277	1	2003-2004	Male	41	3	3	1	4.35	32.59	141.3	79.3	1	999	2	999	1	5.4	0	NA	2	2	2	2	2	6.85	1	2	40-59	Non-Hispanic White	Yes	High School or above	Not poor	Yes	Yes	No	1	Yes	0	Yes
317	21321	36	48175.84953	2	2003-2004	Female	32	4	2	5	0.64	39.72	116.7	58	NA	999	2	999	1	5.1	100.5	125520.01	2	2	2	2	2	5.7	1	1	20-39	Non-Hispanic Black	No	Below high school	Poor	Yes	Yes	No	999	No	0	Yes
319	21323	33	57841.63838	1	2003-2004	Female	28	5	3	5	0.45	41.83	100	68	2	999	2	999	2	5.4	0	NA	2	2	2	2	2	7.24	2	NA	20-39	Other	No	High School or above	Poor	Yes	No	No	2	No	0	No
321	21325	29	72852.65715	2	2003-2004	Male	32	3	5	1	5	31.56	128.7	84	2	999	2	999	1	4.8	87.3	165659.91	2	2	2	2	2	8.92	2	NA	20-39	Non-Hispanic White	Yes	High School or above	Not poor	Yes	No	No	2	No	0	Yes
322	21326	31	25397.04184	1	2003-2004	Male	51	1	4	1	4.95	32.03	123.3	81.3	2	999	2	999	999	5.4	0	NA	2	2	2	2	2	8.74	1	3	40-59	Mexican American	Yes	High School or above	Not poor	Yes	No	No	2	No	0	No
325	21329	31	50346.13107	2	2003-2004	Female	46	3	3	1	0.83	62.5	0	0	1	1	2	999	2	5.2	0	NA	2	2	2	2	2	9.21	1	3	40-59	Non-Hispanic White	Yes	High School or above	Poor	Yes	No	No	1	Yes	0	No
328	21332	29	101529.1137	1	2003-2004	Male	41	3	5	1	5	26.8	102	72	1	999	2	999	1	5.4	0	NA	2	2	2	2	2	9.25	2	NA	40-59	Non-Hispanic White	Yes	High School or above	Not poor	No	No	No	1	Yes	0	Yes
335	21339	40	19464.68195	1	2003-2004	Female	43	1	5	1	5	35.23	103.3	73.3	2	999	1	1	2	7.9	180	47729.74	2	2	2	2	2	7.51	2	NA	40-59	Mexican American	Yes	High School or above	Not poor	Yes	No	Yes	2	No	0	No
340	21344	34	21851.23086	1	2003-2004	Male	50	1	1	1	3.3	27.1	121.3	64.7	NA	999	2	999	999	5.5	125	0	2	2	2	2	2	8.4	2	NA	40-59	Mexican American	Yes	Below high school	Not poor	No	No	No	999	No	0	No
341	21345	37	17745.6568	2	2003-2004	Female	63	4	3	1	2.24	29.21	152	80	1	1	1	2	1	6.2	110.5	50696.87	2	2	2	2	2	7.94	1	3	>=60	Non-Hispanic Black	Yes	High School or above	Not poor	No	No	Yes	1	Yes	0	Yes
342	21346	42	17164.46652	2	2003-2004	Male	42	1	4	1	1.33	28.9	112.7	70	2	999	2	999	1	5.8	0	NA	2	2	2	2	2	7.82	2	NA	40-59	Mexican American	Yes	High School or above	Not poor	No	No	No	2	No	0	Yes
344	21348	29	25547.19922	2	2003-2004	Female	24	4	4	5	3	24.52	0	0	2	999	2	999	999	5.1	83.6	67085.54	2	2	2	2	2	6.89	2	NA	20-39	Non-Hispanic Black	No	High School or above	Not poor	No	No	No	2	No	0	No
347	21351	32	120726.5275	1	2003-2004	Female	40	3	4	1	3.25	21.14	92	72	2	999	2	999	1	5	0	NA	2	2	2	2	2	9.48	2	NA	40-59	Non-Hispanic White	Yes	High School or above	Not poor	No	No	No	2	No	0	Yes
348	21352	40	15309.56307	2	2003-2004	Male	44	1	3	1	0.96	22.85	107.3	63.3	2	999	2	999	1	5.7	90.9	37437.55	2	2	2	2	2	7.3	2	NA	40-59	Mexican American	Yes	High School or above	Poor	No	No	No	2	No	0	Yes
349	21353	34	27385.7027	1	2003-2004	Female	48	1	1	1	1.03	30.24	133	81	NA	999	2	999	1	5.9	101.3	57440.77	2	2	2	2	2	6.74	2	NA	40-59	Mexican American	Yes	Below high school	Not poor	Yes	No	No	999	No	0	Yes
351	21355	43	36233.24842	1	2003-2004	Female	43	3	3	1	1.15	24.07	126	63	2	999	2	999	999	5.2	87.8	82535.38	2	2	2	2	2	5.98	2	NA	40-59	Non-Hispanic White	Yes	High School or above	Not poor	No	No	No	2	No	0	No
352	21356	37	89748.50555	2	2003-2004	Female	36	3	4	1	2.12	26.14	120	76.7	2	999	2	999	1	5.3	99.6	212356.75	2	2	2	2	2	7.73	1	1	20-39	Non-Hispanic White	Yes	High School or above	Not poor	No	Yes	No	2	No	0	Yes
353	21357	31	108066.4077	2	2003-2004	Male	45	3	3	1	4.24	27.85	131.3	82	2	999	2	999	2	5.6	0	NA	2	2	2	2	2	9.38	2	NA	40-59	Non-Hispanic White	Yes	High School or above	Not poor	No	No	No	2	No	0	No
355	21359	38	4140.159139	2	2003-2004	Male	79	1	1	2	0.79	26.49	0	0	1	1	2	999	1	5.6	0	NA	2	2	2	1	2	14.9	1	1	>=60	Mexican American	No	Below high school	Poor	No	Yes	No	1	Yes	1	Yes
356	21360	34	123449.1559	2	2003-2004	Female	44	3	4	1	4	26.38	126	73	2	999	2	999	1	5.5	0	NA	2	2	2	2	2	13.6	1	1	40-59	Non-Hispanic White	Yes	High School or above	Not poor	No	Yes	No	2	No	0	Yes
363	21367	35	28353.18601	2	2003-2004	Male	31	4	2	6	0	41.88	128	53	2	999	2	999	1	5.8	0	NA	2	2	2	2	2	9.6	2	NA	20-39	Non-Hispanic Black	Yes	Below high school	Poor	Yes	No	No	2	No	0	Yes
367	21371	30	26524.99376	2	2003-2004	Male	68	3	1	1	1.57	25.38	132	51.3	2	999	2	999	1	5.2	92.1	62077.43	2	2	2	2	2	11.52	1	3	>=60	Non-Hispanic White	Yes	Below high school	Not poor	No	No	No	2	No	0	Yes
371	21375	33	6410.676295	2	2003-2004	Female	21	4	3	5	1.16	21.3	94	0	2	999	2	999	1	4.7	75.4	0	2	2	2	2	2	6.12	1	1	20-39	Non-Hispanic Black	No	High School or above	Not poor	No	Yes	No	2	No	0	Yes
372	21376	42	107387.6467	1	2003-2004	Male	54	3	4	1	NA	35.14	136.7	64.7	2	999	2	999	1	5.6	104.4	223501.24	2	2	2	2	2	8.94	1	3	40-59	Non-Hispanic White	Yes	High School or above	Not poor	Yes	No	No	2	No	0	Yes
374	21378	31	23854.40867	1	2003-2004	Female	49	1	3	2	3.14	37.88	152	76	1	2	2	999	1	5.6	0	NA	2	2	2	2	2	6.86	1	1	40-59	Mexican American	No	High School or above	Not poor	Yes	Yes	No	1	Yes	0	Yes
376	21380	42	59919.85803	1	2003-2004	Male	21	3	3	5	4.18	19.01	104	62	2	999	2	999	1	5.3	0	NA	2	2	2	2	2	7.63	2	NA	20-39	Non-Hispanic White	No	High School or above	Not poor	No	No	No	2	No	0	Yes
378	21382	31	102941.4208	1	2003-2004	Female	51	3	5	1	NA	29.57	104	62.7	2	999	2	999	1	5.4	88.3	222111.51	2	2	2	2	2	7.42	2	NA	40-59	Non-Hispanic White	Yes	High School or above	Not poor	No	No	No	2	No	0	Yes
380	21384	37	59050.0618	2	2003-2004	Male	67	3	3	1	3.6	38.75	138	50	1	1	2	999	1	6.2	0	NA	1	2	2	2	2	14.84	1	3	>=60	Non-Hispanic White	Yes	High School or above	Not poor	Yes	No	No	1	Yes	1	Yes
382	21386	30	40578.04288	2	2003-2004	Male	61	3	2	1	3.6	24.68	138.7	64.7	2	999	2	999	1	5.8	0	NA	2	2	1	1	2	8.38	1	3	>=60	Non-Hispanic White	Yes	Below high school	Not poor	No	No	No	2	No	1	Yes
387	21391	34	6072.233406	1	2003-2004	Male	77	1	1	3	1	29.72	120.7	58	1	1	2	999	1	8.1	0	NA	2	9	9	1	2	12.35	1	3	>=60	Mexican American	No	Below high school	Not poor	No	No	Yes	1	Yes	1	Yes
389	21393	34	54988.20001	2	2003-2004	Male	66	3	4	1	4	25.08	115.3	70.7	1	1	2	999	2	5.5	99.3	121544.79	2	2	2	2	2	8.08	1	3	>=60	Non-Hispanic White	Yes	High School or above	Not poor	No	No	No	1	Yes	0	No
390	21394	30	28064.10601	1	2003-2004	Female	28	4	2	5	0.65	40.94	0	0	2	999	2	999	999	5.3	0	NA	2	2	2	2	2	9.37	2	NA	20-39	Non-Hispanic Black	No	Below high school	Poor	Yes	No	No	2	No	0	No
391	21395	40	3920.763506	2	2003-2004	Female	77	1	4	3	1.07	25.22	114.7	55.3	1	1	2	999	2	5.6	0	NA	2	1	1	2	2	10.86	2	NA	>=60	Mexican American	No	High School or above	Not poor	No	No	No	1	Yes	1	No
392	21396	38	4571.807903	2	2003-2004	Female	61	1	1	5	0.3	25.11	146	77.3	2	999	1	1	1	5.6	108.4	13061.02	2	2	2	2	2	6.63	1	1	>=60	Mexican American	No	Below high school	Poor	No	Yes	Yes	2	Yes	0	Yes
395	21399	37	30009.63249	1	2003-2004	Female	42	4	4	1	5	26.91	106.7	76.7	2	999	2	999	1	5.7	0	NA	2	2	2	2	2	6.84	2	NA	40-59	Non-Hispanic Black	Yes	High School or above	Not poor	No	No	No	2	No	0	Yes
400	21404	31	47019.94303	1	2003-2004	Female	79	3	4	1	0.93	24.61	0	0	2	999	1	1	1	6.8	0	NA	2	1	2	1	2	10.95	1	3	>=60	Non-Hispanic White	Yes	High School or above	Poor	No	No	Yes	2	No	1	Yes
403	21407	29	18372.50694	2	2003-2004	Female	78	4	4	2	0.43	32.73	139.3	38	1	1	1	1	2	6.6	107.6	52487.7	2	2	2	2	2	15.58	2	NA	>=60	Non-Hispanic Black	No	High School or above	Poor	Yes	No	Yes	1	Yes	0	No
405	21409	43	19489.9886	1	2003-2004	Female	45	1	2	1	0.88	30.15	98	76	2	999	2	999	2	5.9	80.8	40879.72	2	2	2	2	2	7.22	1	3	40-59	Mexican American	Yes	Below high school	Poor	Yes	No	No	2	No	0	No
408	21412	40	94186.36526	1	2003-2004	Male	59	3	5	3	5	29.67	133.3	79.3	2	999	2	999	999	5.5	91.6	199180.64	2	2	2	2	2	7.57	2	NA	40-59	Non-Hispanic White	No	High School or above	Not poor	No	No	No	2	No	0	No
409	21413	32	51894.60978	2	2003-2004	Male	23	3	4	5	1.29	33.05	117	63	1	999	2	999	2	5.1	92.3	118003.33	2	2	2	2	2	7.38	2	NA	20-39	Non-Hispanic White	No	High School or above	Not poor	Yes	No	No	1	Yes	0	No
414	21418	35	27086.17847	2	2003-2004	Male	22	4	4	1	NA	20.92	136	84	2	999	2	999	1	5.2	99.7	76432.92	2	2	2	2	2	7.4	2	NA	20-39	Non-Hispanic Black	Yes	High School or above	Not poor	No	No	No	2	No	0	Yes
415	21419	34	20523.97259	1	2003-2004	Female	58	1	2	1	2.48	28.18	158	72	1	1	2	999	2	5.2	85.1	50079.57	2	2	2	2	2	7.46	2	NA	40-59	Mexican American	Yes	Below high school	Not poor	No	No	No	1	Yes	0	No
416	21420	29	89719.77529	1	2003-2004	Male	39	3	4	1	4.35	28.62	134	88	1	999	2	999	1	5.4	96.3	0	2	2	2	2	2	10.2	1	2	20-39	Non-Hispanic White	Yes	High School or above	Not poor	No	Yes	No	1	Yes	0	Yes
417	21421	38	4151.604836	2	2003-2004	Female	21	1	2	5	0	36.95	124	64	2	999	2	999	2	5	0	NA	2	2	2	2	2	4.31	2	NA	20-39	Mexican American	No	Below high school	Poor	Yes	No	No	2	No	0	No
422	21426	38	38344.26296	2	2003-2004	Female	37	1	1	1	1.41	27.7	116	70	2	999	2	999	1	5.2	102.7	106316.4	2	2	2	2	2	5.77	2	NA	20-39	Mexican American	Yes	Below high school	Not poor	No	No	No	2	No	0	Yes
423	21427	31	88456.56255	2	2003-2004	Male	35	3	4	6	3.01	22.64	112	66.7	2	999	2	999	1	5.2	85.5	212493.29	2	2	2	2	2	9.25	1	1	20-39	Non-Hispanic White	Yes	High School or above	Not poor	No	Yes	No	2	No	0	Yes
425	21429	32	109645.6104	1	2003-2004	Male	41	3	4	1	4.62	34.13	120	76.7	2	999	2	999	1	5.4	0	NA	2	2	2	2	2	11.47	1	1	40-59	Non-Hispanic White	Yes	High School or above	Not poor	Yes	Yes	No	2	No	0	Yes
427	21431	33	73788.6003	2	2003-2004	Female	24	3	5	1	2.55	30.17	109.3	61.3	2	999	2	999	1	5.1	0	NA	2	2	2	2	2	5.15	2	NA	20-39	Non-Hispanic White	Yes	High School or above	Not poor	Yes	No	No	2	No	0	Yes
428	21432	42	26594.39672	2	2003-2004	Male	30	4	3	4	2.85	27.83	120	76	2	999	2	999	1	5.3	0	NA	2	2	2	2	2	9.23	1	1	20-39	Non-Hispanic Black	No	High School or above	Not poor	No	Yes	No	2	No	0	Yes
429	21433	42	49049.09393	2	2003-2004	Female	66	3	4	3	3.22	24.06	106	62.7	1	999	2	999	1	5.1	0	NA	2	2	2	2	2	7.78	1	3	>=60	Non-Hispanic White	No	High School or above	Not poor	No	No	No	1	Yes	0	Yes
432	21436	38	41483.44323	2	2003-2004	Female	32	1	3	6	0	34.47	112	58	2	999	2	999	1	5.1	96.9	0	2	2	2	2	2	5.56	1	3	20-39	Mexican American	Yes	High School or above	Poor	Yes	No	No	2	No	0	Yes
433	21437	34	39340.425	1	2003-2004	Male	26	1	3	1	2.15	33.94	132.7	76.7	2	999	2	999	1	4.9	88.5	90065.61	2	2	2	2	2	9.08	1	1	20-39	Mexican American	Yes	High School or above	Not poor	Yes	Yes	No	2	No	0	Yes
437	21441	35	26556.33132	1	2003-2004	Male	37	4	3	3	5	26.02	140	89.3	1	999	2	999	1	5.7	0	NA	2	2	2	2	2	8.12	1	1	20-39	Non-Hispanic Black	No	High School or above	Not poor	No	Yes	No	1	Yes	0	Yes
438	21442	29	77003.33203	1	2003-2004	Male	58	3	5	1	4.48	39.25	126	67.3	1	1	2	999	1	5.6	0	NA	2	2	2	2	2	11.21	1	3	40-59	Non-Hispanic White	Yes	High School or above	Not poor	Yes	No	No	1	Yes	0	Yes
440	21444	30	26177.7291	1	2003-2004	Male	32	4	3	4	2.23	41.59	127	73	2	999	2	999	2	6.1	130.2	73293.03	2	2	2	2	2	7.69	2	NA	20-39	Non-Hispanic Black	No	High School or above	Not poor	Yes	No	Yes	2	No	0	No
442	21446	33	75579.2324	2	2003-2004	Female	23	3	5	5	1.93	20.63	99.3	50.7	2	999	2	999	1	4.8	89.3	184975.07	2	2	2	2	2	6.56	2	NA	20-39	Non-Hispanic White	No	High School or above	Not poor	No	No	No	2	No	0	Yes
449	21453	39	31684.51591	2	2003-2004	Male	20	1	2	5	1.93	21.94	113	59	NA	999	2	999	1	5.2	96.1	76632	2	2	2	2	2	8.31	1	3	20-39	Mexican American	No	Below high school	Not poor	No	No	No	999	No	0	Yes
451	21455	30	18003.76443	2	2003-2004	Male	84	3	1	2	1.5	26.14	170	88	2	999	2	999	2	5.9	0	NA	1	2	2	2	2	20.53	1	3	>=60	Non-Hispanic White	No	Below high school	Not poor	No	No	No	2	Yes	1	No
452	21456	30	8789.219904	1	2003-2004	Male	84	3	5	1	3.3	31.79	132	6	2	999	1	2	2	6.7	116.9	0	2	2	2	1	2	11.76	2	NA	>=60	Non-Hispanic White	Yes	High School or above	Not poor	Yes	No	Yes	2	No	1	No
453	21457	39	11416.60766	1	2003-2004	Male	79	4	5	2	2.78	29.39	160	78	2	999	2	999	2	5.7	0	NA	2	2	2	2	2	11.18	2	NA	>=60	Non-Hispanic Black	No	High School or above	Not poor	No	No	No	2	Yes	0	No
456	21460	31	47037.99403	1	2003-2004	Male	71	3	4	1	5	23.81	110	86	2	999	2	999	1	5.4	101.1	106345.98	1	2	2	1	2	11.68	2	NA	>=60	Non-Hispanic White	Yes	High School or above	Not poor	No	No	No	2	No	1	Yes
461	21465	39	26783.57805	2	2003-2004	Male	41	4	4	1	1.76	24.68	110	72	2	999	2	999	2	4.6	78.2	71762.27	2	2	2	2	2	8.14	1	3	40-59	Non-Hispanic Black	Yes	High School or above	Not poor	No	No	No	2	No	0	No
462	21466	42	29264.81056	2	2003-2004	Male	28	1	1	1	0.59	30.07	120.7	72	2	999	2	999	1	5	99.4	66998.59	2	2	2	2	2	7.09	2	NA	20-39	Mexican American	Yes	Below high school	Poor	Yes	No	No	2	No	0	Yes
464	21468	35	19935.47261	2	2003-2004	Male	85	3	4	1	NA	29.14	0	0	2	999	2	999	1	5.8	0	NA	2	2	2	2	2	9.2	1	3	>=60	Non-Hispanic White	Yes	High School or above	Not poor	No	No	No	2	No	0	Yes
468	21472	32	29124.86179	1	2003-2004	Male	45	4	2	6	0.07	23.11	128	94	2	999	2	999	1	5.7	94.3	0	2	2	2	2	2	9.93	2	NA	40-59	Non-Hispanic Black	Yes	Below high school	Poor	No	No	No	2	Yes	0	Yes
472	21476	34	127044.1071	2	2003-2004	Female	47	3	4	1	4.47	26.46	142	89	1	2	2	999	1	6.5	0	NA	2	2	2	2	2	4.93	2	NA	40-59	Non-Hispanic White	Yes	High School or above	Not poor	No	No	Yes	1	Yes	0	Yes
473	21477	33	67289.16387	1	2003-2004	Male	20	3	3	5	3.93	18.13	106.7	58	2	999	2	999	2	4.9	0	NA	2	2	2	2	2	7.46	2	NA	20-39	Non-Hispanic White	No	High School or above	Not poor	No	No	No	2	No	0	No
479	21483	43	62469.53295	2	2003-2004	Female	27	3	5	1	4.4	26.55	93.3	44.7	2	999	2	999	1	4.6	81.9	147811.12	2	2	2	2	2	5.06	1	3	20-39	Non-Hispanic White	Yes	High School or above	Not poor	No	No	No	2	No	0	Yes
480	21484	37	28441.25824	2	2003-2004	Male	55	4	4	1	5	29.45	129.3	73.3	1	999	2	999	2	6.2	0	NA	2	2	2	2	2	9.24	2	NA	40-59	Non-Hispanic Black	Yes	High School or above	Not poor	No	No	No	1	Yes	0	No
482	21486	31	52229.8457	2	2003-2004	Female	30	3	1	3	0.92	23.21	90	64	2	999	2	999	1	4.8	88.7	127829.02	2	2	2	2	2	7.33	1	1	20-39	Non-Hispanic White	No	Below high school	Poor	No	Yes	No	2	No	0	Yes
485	21489	35	39266.94512	2	2003-2004	Male	43	3	1	1	0	35.87	124.7	74	2	999	1	1	999	9.7	231.2	96287.26	2	2	2	2	2	8.5	1	1	40-59	Non-Hispanic White	Yes	Below high school	Poor	Yes	Yes	Yes	2	No	0	No
486	21490	29	62246.91246	2	2003-2004	Female	25	3	5	5	5	21.76	114	54	2	999	2	999	1	5	0	NA	2	2	2	2	2	5.89	2	NA	20-39	Non-Hispanic White	No	High School or above	Not poor	No	No	No	2	No	0	Yes
487	21491	36	29096.03642	1	2003-2004	Male	31	4	2	5	1.05	25.41	108.7	73.3	2	999	2	999	1	5.2	0	NA	2	2	2	2	2	9.24	2	NA	20-39	Non-Hispanic Black	No	Below high school	Not poor	No	No	No	2	No	0	Yes
490	21494	32	99243.49186	1	2003-2004	Male	30	3	3	3	5	37.24	145.3	95.3	1	999	2	999	1	5.4	93.8	225670.12	2	2	2	2	2	6.71	1	3	20-39	Non-Hispanic White	No	High School or above	Not poor	Yes	No	No	1	Yes	0	Yes
491	21495	32	30478.69289	1	2003-2004	Male	21	4	3	5	0.07	27.01	115	54	2	999	2	999	1	5	0	NA	2	2	2	2	2	9.7	2	NA	20-39	Non-Hispanic Black	No	High School or above	Poor	No	No	No	2	No	0	Yes
495	21499	40	4781.989383	2	2003-2004	Male	62	1	1	5	2.58	30.08	113.3	77.3	2	999	2	999	2	5.4	91.6	9866.32	2	2	2	1	1	7.5	2	NA	>=60	Mexican American	No	Below high school	Not poor	Yes	No	No	2	No	1	No
496	21500	37	59014.56674	1	2003-2004	Female	66	3	5	2	4.68	24.94	139	65	1	1	2	999	1	5.6	0	NA	2	2	1	2	2	6.49	1	3	>=60	Non-Hispanic White	No	High School or above	Not poor	No	No	No	1	Yes	1	Yes
497	21501	32	67851.15556	2	2003-2004	Female	65	3	3	1	2.4	26.13	112.7	64.7	2	999	2	999	2	5.6	86.5	148767.69	2	2	2	2	2	9.89	2	NA	>=60	Non-Hispanic White	Yes	High School or above	Not poor	No	No	No	2	No	0	No
498	21502	34	23779.62058	2	2003-2004	Male	84	3	1	1	1.28	25.71	147	70	2	999	3	999	1	5.7	0	NA	2	2	1	2	1	13.14	1	3	>=60	Non-Hispanic White	Yes	Below high school	Not poor	No	No	No	2	Yes	1	Yes
500	21504	40	42555.74672	1	2003-2004	Female	74	5	4	1	NA	24.1	188	78.7	2	999	2	999	2	6.5	102.7	95436.62	2	2	2	2	2	9.04	2	NA	>=60	Other	Yes	High School or above	Not poor	No	No	Yes	2	Yes	0	No
502	21506	30	89719.77529	2	2003-2004	Male	39	3	3	1	2.29	34.77	110.7	74.7	2	999	2	999	1	5.5	0	NA	2	2	2	2	2	6.3	2	NA	20-39	Non-Hispanic White	Yes	High School or above	Not poor	Yes	No	No	2	No	0	Yes
505	21509	37	117178.3257	2	2003-2004	Female	42	3	4	1	2.92	18.42	101	70	2	999	2	999	1	5.2	87.2	266919.41	2	2	2	2	2	6.4	2	NA	40-59	Non-Hispanic White	Yes	High School or above	Not poor	No	No	No	2	No	0	Yes
506	21510	33	75944.81655	1	2003-2004	Female	59	3	4	1	2.29	25.86	125.3	67.3	2	999	2	999	1	5.4	80.9	163862.3	2	2	2	2	2	8.03	2	NA	40-59	Non-Hispanic White	Yes	High School or above	Not poor	No	No	No	2	No	0	Yes
508	21512	31	102941.4208	1	2003-2004	Female	51	3	2	1	NA	21.28	150	94	2	999	2	999	2	5.2	0	NA	2	2	2	2	2	7.27	2	NA	40-59	Non-Hispanic White	Yes	Below high school	Not poor	No	No	No	2	Yes	0	No
509	21513	41	26160.50372	2	2003-2004	Male	22	4	5	5	5	30.76	141	0	2	999	2	999	2	5	0	NA	2	2	2	2	2	7.34	2	NA	20-39	Non-Hispanic Black	No	High School or above	Not poor	Yes	No	No	2	Yes	0	No
510	21514	37	30393.73077	1	2003-2004	Female	41	4	4	1	5	29.89	127	70	2	999	2	999	2	5.1	95.7	64902.89	2	2	2	2	2	8.38	2	NA	40-59	Non-Hispanic Black	Yes	High School or above	Not poor	No	No	No	2	No	0	No
513	21517	43	37052.03937	1	2003-2004	Female	42	2	1	6	NA	38.88	131	77	2	999	2	999	999	5.3	0	NA	2	2	2	2	2	5.82	2	NA	40-59	Other	Yes	Below high school	Not poor	Yes	No	No	2	No	0	No
514	21518	42	23850.19591	1	2003-2004	Female	52	4	5	5	NA	33.64	138	74	2	999	2	999	999	5.8	98.7	56451.69	2	2	2	2	2	14.31	1	1	40-59	Non-Hispanic Black	No	High School or above	Not poor	Yes	Yes	No	2	No	0	No
518	21522	39	104299.6548	1	2003-2004	Female	47	3	3	1	5	30.28	110.7	64	2	999	1	2	1	6.2	104.5	255755.28	2	2	2	2	2	6.31	2	NA	40-59	Non-Hispanic White	Yes	High School or above	Not poor	Yes	No	Yes	2	No	0	Yes
523	21527	43	5797.628279	1	2003-2004	Female	35	1	4	1	0.84	34.18	113.3	64	1	2	2	999	2	5.4	81.6	15566.68	2	2	2	2	2	4.96	2	NA	20-39	Mexican American	Yes	High School or above	Poor	Yes	No	No	1	Yes	0	No
524	21528	31	53127.46123	2	2003-2004	Male	65	3	3	1	5	28.7	136.7	86.7	1	1	2	999	2	5.4	108.4	117431.85	2	2	2	2	2	16.14	1	3	>=60	Non-Hispanic White	Yes	High School or above	Not poor	No	No	No	1	Yes	0	No
526	21530	35	20250.89186	1	2003-2004	Female	85	3	2	2	1.89	26.99	186.7	73.3	1	1	2	999	2	5.6	92	0	2	1	2	1	2	10	1	3	>=60	Non-Hispanic White	No	Below high school	Not poor	No	No	No	1	Yes	1	No
527	21531	42	88656.67978	1	2003-2004	Female	67	3	3	1	NA	35.04	182.7	78.7	1	1	1	1	2	6.2	0	NA	2	2	2	2	2	9.82	2	NA	>=60	Non-Hispanic White	Yes	High School or above	Not poor	Yes	No	Yes	1	Yes	0	No
529	21533	32	135939.3551	2	2003-2004	Female	40	3	5	1	2.48	34.14	109.3	79.3	1	1	2	999	1	4.8	0	NA	2	2	2	2	2	6.82	2	NA	40-59	Non-Hispanic White	Yes	High School or above	Not poor	Yes	No	No	1	Yes	0	Yes
530	21534	42	27509.76373	1	2003-2004	Male	31	1	4	1	1.44	35.53	118	74	2	999	2	999	1	4.8	90.9	0	2	2	2	2	2	6.79	1	2	20-39	Mexican American	Yes	High School or above	Not poor	Yes	Yes	No	2	No	0	Yes
533	21537	31	24227.97581	2	2003-2004	Female	83	3	3	2	0.94	30.14	173.3	49.3	1	1	2	999	999	5.7	0	NA	2	2	2	2	2	11.92	2	NA	>=60	Non-Hispanic White	No	High School or above	Poor	Yes	No	No	1	Yes	0	No
537	21541	31	58381.79682	2	2003-2004	Female	61	3	3	1	3.32	35.13	166	102.7	1	2	2	999	2	5.4	106.9	131419.01	2	2	2	2	2	11.43	1	3	>=60	Non-Hispanic White	Yes	High School or above	Not poor	Yes	No	No	1	Yes	0	No
538	21542	38	26787.72388	1	2003-2004	Male	58	4	5	1	2.37	30.53	0	0	2	999	2	999	2	6	0	NA	2	2	2	2	2	9.1	1	3	40-59	Non-Hispanic Black	Yes	High School or above	Not poor	Yes	No	No	2	No	0	No
539	21543	43	29388.84544	1	2003-2004	Male	40	3	5	1	1.15	27.97	106	71.3	2	999	2	999	999	5.4	93.4	62150.07	2	2	2	2	2	7.32	1	1	40-59	Non-Hispanic White	Yes	High School or above	Not poor	No	Yes	No	2	No	0	No
540	21544	34	44074.60143	2	2003-2004	Male	49	5	4	1	0.83	19.48	112	76	1	1	2	999	1	5.1	0	NA	2	2	1	2	2	22.59	1	1	40-59	Other	Yes	High School or above	Poor	No	Yes	No	1	Yes	1	Yes
543	21547	40	27851.97378	2	2003-2004	Male	21	1	3	5	NA	25.6	124	58	2	999	2	999	1	5.2	0	NA	2	2	2	2	2	6.69	2	NA	20-39	Mexican American	No	High School or above	Not poor	No	No	No	2	No	0	Yes
547	21551	37	89282.02497	1	2003-2004	Female	38	3	4	6	0.67	18.14	95.3	64.7	2	999	2	999	1	5.2	86.1	218511.73	2	2	2	2	2	12.48	1	1	20-39	Non-Hispanic White	Yes	High School or above	Poor	No	Yes	No	2	No	0	Yes
548	21552	43	15351.22299	2	2003-2004	Female	71	4	4	3	0.68	23.41	122	75	2	999	2	999	2	5.5	0	NA	2	2	2	2	2	7.99	1	3	>=60	Non-Hispanic Black	No	High School or above	Poor	No	No	No	2	No	0	No
549	21553	34	42041.87478	1	2003-2004	Male	36	1	4	5	5	27.31	113.3	72	2	999	2	999	1	5.7	81.6	98304.48	2	2	2	2	2	6.63	2	NA	20-39	Mexican American	No	High School or above	Not poor	No	No	No	2	No	0	Yes
550	21554	34	52004.92376	2	2003-2004	Male	71	5	5	1	5	20.32	150	74.7	1	1	2	999	2	5.7	112.1	117575.48	2	1	9	2	2	10.55	2	NA	>=60	Other	Yes	High School or above	Not poor	No	No	No	1	Yes	1	No
553	21557	31	28398.56794	1	2003-2004	Female	85	3	4	2	2.58	23.07	145	63	1	1	2	999	2	5.3	0	NA	2	2	2	2	1	11.42	2	NA	>=60	Non-Hispanic White	No	High School or above	Not poor	No	No	No	1	Yes	1	No
554	21558	34	4864.383369	1	2003-2004	Male	68	1	2	1	0.83	42.32	125	82	2	999	2	999	1	5.5	0	NA	2	2	2	2	2	16.69	1	3	>=60	Mexican American	Yes	Below high school	Poor	Yes	No	No	2	No	0	Yes
555	21559	41	25544.62956	1	2003-2004	Male	33	4	3	1	1.38	46.25	0	0	2	999	2	999	2	5.7	0	NA	2	2	2	2	2	8.61	2	NA	20-39	Non-Hispanic Black	Yes	High School or above	Not poor	Yes	No	No	2	No	0	No
557	21561	31	40275.45991	2	2003-2004	Female	75	3	1	2	1.07	26.49	226	64	2	999	2	999	999	5.9	0	NA	2	2	2	2	2	9.64	1	3	>=60	Non-Hispanic White	No	Below high school	Not poor	No	No	No	2	Yes	0	No
558	21562	43	22752.883	1	2003-2004	Female	66	2	1	5	0.8	31.78	163.3	68	1	1	2	999	1	5.7	97.9	47460.66	2	2	2	2	2	7.31	1	3	>=60	Other	No	Below high school	Poor	Yes	No	No	1	Yes	0	Yes
562	21566	29	70407.25793	2	2003-2004	Female	50	3	4	2	3.6	28.38	112	76	2	999	2	999	2	4.9	0	NA	2	2	2	2	2	6.58	1	3	40-59	Non-Hispanic White	No	High School or above	Not poor	No	No	No	2	No	0	No
564	21568	34	126609.7367	1	2003-2004	Female	43	3	4	1	5	22.45	124	78.7	1	1	2	999	1	4.9	77.7	288403.14	2	2	2	2	2	8.82	2	NA	40-59	Non-Hispanic White	Yes	High School or above	Not poor	No	No	No	1	Yes	0	Yes
567	21571	32	122040.5359	2	2003-2004	Male	46	3	3	1	5	29.21	144	86	2	999	2	999	1	5.4	0	NA	2	2	2	1	2	8.38	1	1	40-59	Non-Hispanic White	Yes	High School or above	Not poor	No	Yes	No	2	Yes	1	Yes
570	21574	39	26274.64403	2	2003-2004	Female	83	3	1	2	3.76	25.64	134	62	2	999	2	999	2	5.7	0	NA	2	2	2	2	2	9.3	2	NA	>=60	Non-Hispanic White	No	Below high school	Not poor	No	No	No	2	No	0	No
572	21576	41	44541.41798	2	2003-2004	Female	48	5	2	1	1.29	25.53	140.7	97.3	2	999	2	999	2	7	0	NA	2	2	2	2	2	5.22	2	NA	40-59	Other	Yes	Below high school	Not poor	No	No	Yes	2	Yes	0	No
573	21577	39	20504.0431	2	2003-2004	Male	81	3	4	1	5	20.9	0	0	1	1	2	999	999	5.2	89.2	46356.63	2	2	1	1	2	9.12	1	3	>=60	Non-Hispanic White	Yes	High School or above	Not poor	No	No	No	1	Yes	1	No
578	21582	32	53572.27763	1	2003-2004	Female	77	3	3	5	2.67	21.32	140	68.7	2	999	2	999	2	5.7	90.9	120142.58	2	2	2	2	2	11.06	1	3	>=60	Non-Hispanic White	No	High School or above	Not poor	No	No	No	2	Yes	0	No
579	21583	35	24702.74246	1	2003-2004	Male	43	4	5	1	1.62	28.88	112.7	80.7	2	999	2	999	1	5.9	0	NA	2	2	2	2	2	11.47	2	NA	40-59	Non-Hispanic Black	Yes	High School or above	Not poor	No	No	No	2	No	0	Yes
582	21586	33	19851.65722	2	2003-2004	Female	75	4	4	3	2.87	41.02	157.3	94	1	1	1	2	1	6.9	188.6	0	1	2	1	1	2	9.87	2	NA	>=60	Non-Hispanic Black	No	High School or above	Not poor	Yes	No	Yes	1	Yes	1	Yes
585	21589	33	16885.59975	1	2003-2004	Male	56	1	4	2	4.9	32.16	134	77.3	2	999	2	999	1	5.5	0	NA	2	2	2	2	2	9.12	1	1	40-59	Mexican American	No	High School or above	Not poor	Yes	Yes	No	2	No	0	Yes
588	21592	43	95875.86557	2	2003-2004	Male	53	3	4	1	3.26	25.04	112.7	57.3	2	999	2	999	2	5	88.6	202753.51	2	2	2	2	2	11.77	1	1	40-59	Non-Hispanic White	Yes	High School or above	Not poor	No	Yes	No	2	No	0	No
594	21598	30	68985.00029	2	2003-2004	Female	55	3	5	1	5	28.83	123.3	73.3	1	1	2	999	1	5.7	101.1	170413.84	2	2	2	2	2	6.3	1	3	40-59	Non-Hispanic White	Yes	High School or above	Not poor	No	No	No	1	Yes	0	Yes
601	21605	29	14426.85588	1	2003-2004	Male	78	3	2	1	0.82	26.65	124	66	2	999	2	999	2	5.4	0	NA	2	2	2	2	2	10.47	2	NA	>=60	Non-Hispanic White	Yes	Below high school	Poor	No	No	No	2	No	0	No
606	21610	40	29774.42857	1	2003-2004	Male	75	5	4	1	NA	21.77	160	67.3	1	1	1	2	2	7.4	124.7	0	2	2	2	1	2	9.16	2	NA	>=60	Other	Yes	High School or above	Not poor	No	No	Yes	1	Yes	1	No
607	21611	35	27180.45831	1	2003-2004	Female	45	4	3	5	2.56	43.49	0	0	1	1	2	999	2	6.6	0	NA	2	2	2	2	2	7.26	2	NA	40-59	Non-Hispanic Black	No	High School or above	Not poor	Yes	No	Yes	1	Yes	0	No
609	21613	33	28901.26842	1	2003-2004	Male	23	1	5	6	4.12	28	104.7	62	2	999	2	999	1	5.1	0	NA	2	2	2	2	2	7.71	2	NA	20-39	Mexican American	Yes	High School or above	Not poor	No	No	No	2	No	0	Yes
610	21614	41	23972.15337	2	2003-2004	Male	50	4	4	5	0.64	23.4	108	72	2	999	2	999	2	5.3	0	NA	2	2	2	2	2	11.42	1	3	40-59	Non-Hispanic Black	No	High School or above	Poor	No	No	No	2	No	0	No
614	21618	42	21676.06007	1	2003-2004	Male	43	4	1	1	0.18	23.04	106	68	2	999	1	1	1	11.5	232	61925.49	2	2	2	2	2	6.65	2	NA	40-59	Non-Hispanic Black	Yes	Below high school	Poor	No	No	Yes	2	No	0	Yes
615	21619	29	22957.07373	1	2003-2004	Female	81	3	3	1	2.97	19.98	144.7	66.7	1	1	2	999	1	5.6	101.3	51484.13	2	2	2	2	2	10.56	2	NA	>=60	Non-Hispanic White	Yes	High School or above	Not poor	No	No	No	1	Yes	0	Yes
616	21620	32	53885.10993	1	2003-2004	Male	66	3	3	5	3.34	21.31	125.3	80.7	2	999	2	999	1	5.3	161.1	121826.31	2	2	2	2	2	6.14	1	3	>=60	Non-Hispanic White	No	High School or above	Not poor	No	No	Yes	2	No	0	Yes
617	21621	32	53845.10666	1	2003-2004	Female	48	3	3	4	1.78	28	150.7	66	2	999	2	999	1	5.3	0	NA	2	2	2	2	2	5.63	1	1	40-59	Non-Hispanic White	No	High School or above	Not poor	No	Yes	No	2	Yes	0	Yes
619	21623	39	23572.41186	2	2003-2004	Female	85	3	1	2	2.58	30.12	114	53	1	1	2	999	2	6.5	133.9	49170.13	2	1	2	1	2	19.28	1	3	>=60	Non-Hispanic White	No	Below high school	Not poor	Yes	No	Yes	1	Yes	1	No
621	21625	34	41312.75613	2	2003-2004	Male	50	3	2	1	1.28	21.07	150.7	78	2	999	2	999	1	5.3	106.5	92234.89	2	2	2	2	2	11.21	1	1	40-59	Non-Hispanic White	Yes	Below high school	Not poor	No	Yes	No	2	Yes	0	Yes
626	21630	43	26985.21608	2	2003-2004	Female	63	3	1	3	0.77	31.71	134	64	1	1	1	2	2	7.2	150.8	0	2	2	2	2	2	11.16	1	3	>=60	Non-Hispanic White	No	Below high school	Poor	Yes	No	Yes	1	Yes	0	No
628	21632	30	17841.24297	1	2003-2004	Female	81	4	1	2	1.65	28.25	145	73	1	1	2	999	2	7.5	0	NA	2	2	2	2	2	9.3	2	NA	>=60	Non-Hispanic Black	No	Below high school	Not poor	No	No	Yes	1	Yes	0	No
631	21635	34	57330.38899	2	2003-2004	Female	65	5	4	1	2.8	37.3	117.3	74	1	1	1	2	1	6.2	126.3	163784.95	1	2	1	1	2	9.58	2	NA	>=60	Other	Yes	High School or above	Not poor	Yes	No	Yes	1	Yes	1	Yes
632	21636	30	79667.50994	2	2003-2004	Female	22	3	2	6	3.34	24.65	116	40	2	999	2	999	1	4.7	0	NA	2	2	2	2	2	4.8	1	3	20-39	Non-Hispanic White	Yes	Below high school	Not poor	No	No	No	2	No	0	Yes
633	21637	32	43673.85167	1	2003-2004	Male	43	3	3	5	1.11	25.17	123.3	78	2	999	1	2	999	9.8	367.8	0	2	2	2	2	2	8.4	2	NA	40-59	Non-Hispanic White	No	High School or above	Not poor	No	No	Yes	2	No	0	No
639	21643	38	4348.459361	1	2003-2004	Female	62	1	1	2	0.94	31.96	124	69.3	1	1	2	999	2	5.1	99.5	9546.66	2	2	2	2	2	12.35	2	NA	>=60	Mexican American	No	Below high school	Poor	Yes	No	No	1	Yes	0	No
640	21644	42	25260.41732	2	2003-2004	Female	35	1	1	1	1.44	27.28	116	70	1	999	2	999	999	5.7	0	NA	2	2	2	2	2	4.69	2	NA	20-39	Mexican American	Yes	Below high school	Not poor	No	No	No	1	Yes	0	No
641	21645	33	26503.36056	1	2003-2004	Male	39	4	3	1	4.64	28.08	108.7	65.3	2	999	2	999	1	5.8	0	NA	2	2	2	2	2	5.15	1	1	20-39	Non-Hispanic Black	Yes	High School or above	Not poor	No	Yes	No	2	No	0	Yes
642	21646	41	25321.51309	1	2003-2004	Male	29	4	2	6	0	25.47	133	79	2	999	2	999	1	5.2	0	NA	2	2	2	2	2	7.19	2	NA	20-39	Non-Hispanic Black	Yes	Below high school	Poor	No	No	No	2	No	0	Yes
648	21652	38	26449.19621	1	2003-2004	Male	42	4	3	5	1.34	34.86	138.7	76	2	999	2	999	1	6.2	0	NA	2	2	2	2	2	7.37	1	1	40-59	Non-Hispanic Black	No	High School or above	Not poor	Yes	Yes	No	2	No	0	Yes
654	21658	30	24042.83778	1	2003-2004	Male	45	4	3	6	1.78	31.54	164	97	2	999	2	999	2	5.4	0	NA	2	2	2	2	2	11.94	2	NA	40-59	Non-Hispanic Black	Yes	High School or above	Not poor	Yes	No	No	2	Yes	0	No
656	21660	31	51812.25598	2	2003-2004	Female	41	3	3	1	0.75	24.76	102	68	2	999	2	999	2	5.2	0	NA	2	2	2	2	2	10.53	1	1	40-59	Non-Hispanic White	Yes	High School or above	Poor	No	Yes	No	2	No	0	No
657	21661	31	112659.1202	2	2003-2004	Male	40	3	2	1	2.18	30.84	131.3	78.7	1	1	2	999	1	5.5	96.6	264076.91	2	2	2	2	2	7.1	1	2	40-59	Non-Hispanic White	Yes	Below high school	Not poor	Yes	Yes	No	1	Yes	0	Yes
662	21666	33	16295.7938	2	2003-2004	Female	66	4	3	5	3.01	30.12	196.7	59.3	1	2	2	999	1	6.2	101.7	41493.99	2	2	2	2	2	9.42	2	NA	>=60	Non-Hispanic Black	No	High School or above	Not poor	Yes	No	No	1	Yes	0	Yes
663	21667	29	31080.22042	1	2003-2004	Female	60	3	3	3	0.59	22.13	121.3	61.3	2	999	2	999	1	5.3	96.8	69701.31	2	2	2	2	2	12.37	1	1	>=60	Non-Hispanic White	No	High School or above	Poor	No	Yes	No	2	No	0	Yes
668	21672	40	40236.34804	2	2003-2004	Female	61	3	4	1	4.8	33.94	119.3	66	1	1	2	999	2	6	0	NA	2	2	2	2	2	10.66	2	NA	>=60	Non-Hispanic White	Yes	High School or above	Not poor	Yes	No	No	1	Yes	0	No
671	21675	30	80489.51446	2	2003-2004	Male	31	3	5	1	3.25	29.75	111	64	2	999	2	999	1	5.1	86.7	186931.54	2	2	2	2	2	7.61	2	NA	20-39	Non-Hispanic White	Yes	High School or above	Not poor	No	No	No	2	No	0	Yes
674	21678	29	27012.98613	2	2003-2004	Male	73	3	4	1	4.95	29.46	150	52	1	1	2	999	2	5.8	0	NA	2	2	2	2	2	12.41	1	3	>=60	Non-Hispanic White	Yes	High School or above	Not poor	No	No	No	1	Yes	0	No
677	21681	36	94076.37169	1	2003-2004	Male	54	2	5	1	2.72	30.52	0	0	2	999	2	999	1	5.6	0	NA	2	2	2	2	2	7.3	2	NA	40-59	Other	Yes	High School or above	Not poor	Yes	No	No	2	No	0	Yes
678	21682	34	6072.233406	1	2003-2004	Male	70	1	1	1	0.7	26.18	178	64	2	999	1	1	1	7.7	119.7	17347.53	2	2	2	2	2	9.05	1	3	>=60	Mexican American	Yes	Below high school	Poor	No	No	Yes	2	Yes	0	Yes
679	21683	40	76409.39805	1	2003-2004	Female	24	3	4	5	NA	27.2	119.3	67.3	2	999	2	999	999	5.3	91.1	180794.67	2	2	2	2	2	5.83	2	NA	20-39	Non-Hispanic White	No	High School or above	Not poor	No	No	No	2	No	0	No
681	21685	31	50346.13107	2	2003-2004	Female	49	3	5	3	1.25	29.21	96.7	53.3	1	1	2	999	1	5.7	97	108629.3	2	2	2	2	2	8.66	1	1	40-59	Non-Hispanic White	No	High School or above	Not poor	No	Yes	No	1	Yes	0	Yes
686	21690	31	47905.40321	2	2003-2004	Male	26	3	3	5	1.28	26.51	134	87	2	999	2	999	2	5.4	0	NA	2	2	2	2	2	6.16	1	1	20-39	Non-Hispanic White	No	High School or above	Not poor	No	Yes	No	2	No	0	No
687	21691	34	3409.928096	1	2003-2004	Male	72	1	2	1	2.06	29.16	142	74	1	1	2	999	1	5.4	0	NA	2	2	2	2	2	12.62	1	3	>=60	Mexican American	Yes	Below high school	Not poor	No	No	No	1	Yes	0	Yes
695	21699	29	29531.24018	2	2003-2004	Male	70	3	4	1	2.64	28.15	0	0	2	999	2	999	1	5.5	107.2	69113.06	2	1	2	2	2	9.93	1	3	>=60	Non-Hispanic White	Yes	High School or above	Not poor	No	No	No	2	No	1	Yes
698	21702	42	52851.10247	2	2003-2004	Female	62	3	4	3	4.51	35.4	154	73.3	1	1	2	999	2	5.8	117.7	118969.27	2	1	2	2	2	8.26	2	NA	>=60	Non-Hispanic White	No	High School or above	Not poor	Yes	No	No	1	Yes	1	No
699	21703	30	25007.93534	1	2003-2004	Male	27	4	4	5	4.45	20.66	136	71.3	2	999	2	999	1	5.2	88.4	0	2	2	2	2	2	9.13	1	3	20-39	Non-Hispanic Black	No	High School or above	Not poor	No	No	No	2	No	0	Yes
700	21704	32	57720.97806	2	2003-2004	Male	39	3	3	1	1.24	28.51	117.3	59.3	2	999	2	999	1	5.8	113.2	135537.67	2	2	2	2	2	10.86	2	NA	20-39	Non-Hispanic White	Yes	High School or above	Not poor	No	No	No	2	No	0	Yes
701	21705	40	33510.66641	1	2003-2004	Male	33	1	1	1	5	33.27	110.7	82.7	2	999	2	999	1	5	94.9	76719.02	2	2	2	2	2	7.58	1	1	20-39	Mexican American	Yes	Below high school	Not poor	Yes	Yes	No	2	No	0	Yes
708	21712	36	29403.51114	1	2003-2004	Female	53	4	3	2	2.15	26.79	130.7	58	2	999	1	1	1	9.3	200.4	0	2	2	2	2	2	8.45	1	1	40-59	Non-Hispanic Black	No	High School or above	Not poor	No	Yes	Yes	2	No	0	Yes
710	21714	39	76534.73048	2	2003-2004	Male	28	5	2	6	0	25.76	124.7	48.7	2	999	2	999	1	5.6	0	NA	2	2	2	2	2	9.04	1	1	20-39	Other	Yes	Below high school	Poor	No	Yes	No	2	No	0	Yes
711	21715	36	25680.3677	2	2003-2004	Male	85	3	1	1	1.45	35.83	130.7	70	2	999	2	999	1	5.5	0	NA	2	2	2	2	2	14.16	1	3	>=60	Non-Hispanic White	Yes	Below high school	Not poor	Yes	No	No	2	No	0	Yes
715	21719	32	105916.081	2	2003-2004	Female	35	3	4	1	2.18	21.37	103.3	61.3	2	999	2	999	2	4.9	0	NA	2	2	2	2	2	7.53	1	1	20-39	Non-Hispanic White	Yes	High School or above	Not poor	No	Yes	No	2	No	0	No
719	21723	31	49665.39458	2	2003-2004	Male	33	3	2	1	0.91	24.15	118	69	2	999	2	999	1	5.2	0	NA	2	2	2	2	2	6.79	1	1	20-39	Non-Hispanic White	Yes	Below high school	Poor	No	Yes	No	2	No	0	Yes
720	21724	29	101529.1137	1	2003-2004	Male	44	3	3	6	NA	28.64	128.7	78	1	999	2	999	1	5.2	0	NA	2	2	2	2	2	7.66	2	NA	40-59	Non-Hispanic White	Yes	High School or above	Not poor	No	No	No	1	Yes	0	Yes
722	21726	43	35199.66747	1	2003-2004	Female	41	2	1	4	1.12	25.68	102	66	2	999	2	999	2	5.3	96.7	75948.55	2	2	2	2	2	6.55	2	NA	40-59	Other	No	Below high school	Not poor	No	No	No	2	No	0	No
724	21728	36	116823.0684	2	2003-2004	Male	59	3	5	1	5	26.08	118.7	73.3	2	999	1	1	1	5.7	105.7	286464.19	2	2	2	2	2	7.41	1	3	40-59	Non-Hispanic White	Yes	High School or above	Not poor	No	No	Yes	2	No	0	Yes
726	21730	41	27719.54922	2	2003-2004	Female	46	4	2	5	0.4	32.1	157.3	64	2	999	2	999	1	6.6	0	NA	2	2	2	2	2	6.75	1	1	40-59	Non-Hispanic Black	No	Below high school	Poor	Yes	Yes	Yes	2	Yes	0	Yes
729	21733	40	31235.97249	1	2003-2004	Male	28	1	2	1	1.31	23.69	104	56.7	2	999	2	999	1	5.4	0	NA	2	2	2	2	2	6.51	1	2	20-39	Mexican American	Yes	Below high school	Not poor	No	Yes	No	2	No	0	Yes
731	21735	33	48028.25362	2	2003-2004	Male	67	3	3	1	NA	28.12	138	66.7	1	1	3	999	1	5.2	108.8	106160.66	2	2	2	2	2	10.14	1	3	>=60	Non-Hispanic White	Yes	High School or above	Not poor	No	No	No	1	Yes	0	Yes
736	21740	30	39131.62058	2	2003-2004	Male	32	3	3	5	0.86	29.18	114	60	2	999	2	999	2	5	92.3	90880.59	2	2	2	2	2	6.89	2	NA	20-39	Non-Hispanic White	No	High School or above	Poor	No	No	No	2	No	0	No
737	21741	33	86360.83922	2	2003-2004	Male	34	3	5	1	5	26.92	123.3	71.3	2	999	2	999	1	5.5	0	NA	2	2	2	2	2	12.15	2	NA	20-39	Non-Hispanic White	Yes	High School or above	Not poor	No	No	No	2	No	0	Yes
742	21746	42	24706.74646	1	2003-2004	Female	48	4	2	1	0.72	38.35	139.3	82.7	1	1	1	2	2	8.3	0	NA	2	2	2	2	2	7.23	1	3	40-59	Non-Hispanic Black	Yes	Below high school	Poor	Yes	No	Yes	1	Yes	0	No
743	21747	31	7195.589517	1	2003-2004	Female	21	3	2	5	3.32	36.38	114	71.3	2	999	2	999	2	4.6	87	17473.31	2	2	2	2	2	4.04	2	NA	20-39	Non-Hispanic White	No	Below high school	Not poor	Yes	No	No	2	No	0	No
744	21748	38	23498.18915	1	2003-2004	Female	83	3	4	2	2.67	26.32	0	0	1	1	2	999	999	5.4	96.7	51521.18	2	2	2	2	2	14.82	1	3	>=60	Non-Hispanic White	No	High School or above	Not poor	No	No	No	1	Yes	0	No
753	21757	37	14099.28365	2	2003-2004	Male	66	4	4	1	4.98	28.6	134.7	80	2	999	2	999	1	6.2	0	NA	2	2	2	2	2	7.31	1	3	>=60	Non-Hispanic Black	Yes	High School or above	Not poor	No	No	No	2	No	0	Yes
754	21758	35	7029.380051	2	2003-2004	Female	21	3	1	1	1.03	18.71	94	56	2	999	2	999	999	4.6	73.7	17203.93	2	2	2	2	2	4	1	1	20-39	Non-Hispanic White	Yes	Below high school	Not poor	No	Yes	No	2	No	0	No
758	21762	32	67851.15556	2	2003-2004	Female	67	3	5	2	1.93	32.84	170	90	1	999	2	999	2	5.6	104.2	152734.8	2	2	2	2	2	6.72	2	NA	>=60	Non-Hispanic White	No	High School or above	Not poor	Yes	No	No	1	Yes	0	No
764	21768	30	18359.59624	1	2003-2004	Female	85	2	1	2	1.24	28.61	174	60	2	999	2	999	2	5.6	80.4	0	2	2	2	2	2	8.94	2	NA	>=60	Other	No	Below high school	Not poor	No	No	No	2	Yes	0	No
765	21769	39	75711.85197	2	2003-2004	Male	24	3	4	6	4.3	27.86	138	54	2	999	2	999	1	5.4	104.9	177782.98	2	2	2	2	2	7.34	1	3	20-39	Non-Hispanic White	Yes	High School or above	Not poor	No	No	No	2	No	0	Yes
768	21772	40	5912.110641	1	2003-2004	Male	66	1	5	1	3.34	33.42	125.3	72	1	1	1	1	1	5.7	45.7	14497.21	2	2	2	2	2	10.19	1	1	>=60	Mexican American	Yes	High School or above	Not poor	Yes	Yes	Yes	1	Yes	0	Yes
769	21773	34	3143.56371	1	2003-2004	Male	73	1	1	5	0.67	30.47	146	70	1	2	2	999	1	5	0	NA	2	2	2	2	2	15.91	1	3	>=60	Mexican American	No	Below high school	Poor	Yes	No	No	1	Yes	0	Yes
770	21774	41	25279.53525	1	2003-2004	Male	26	4	2	6	0.94	24.55	116	59.3	2	999	2	999	1	4.7	95.3	71334.86	2	2	2	2	2	7.84	2	NA	20-39	Non-Hispanic Black	Yes	Below high school	Poor	No	No	No	2	No	0	Yes
772	21776	42	5973.46696	1	2003-2004	Male	25	4	4	5	NA	44.32	0	0	1	999	2	999	1	5.6	90	16724.65	2	2	2	2	2	7.78	2	NA	20-39	Non-Hispanic Black	No	High School or above	Not poor	Yes	No	No	1	Yes	0	Yes
775	21779	39	78981.94487	1	2003-2004	Female	52	5	5	1	5	16.47	111	74	2	999	2	999	1	5.2	85.3	179912.23	2	2	2	2	2	8.29	2	NA	40-59	Other	Yes	High School or above	Not poor	No	No	No	2	No	0	Yes
777	21781	38	89539.59112	1	2003-2004	Male	36	5	4	1	4.35	34.87	133.3	87.3	2	999	2	999	1	7.2	0	NA	2	2	2	2	2	9.42	2	NA	20-39	Other	Yes	High School or above	Not poor	Yes	No	Yes	2	No	0	Yes
778	21782	39	4350.362082	1	2003-2004	Female	68	1	1	1	1.64	22.49	148.7	80.7	1	999	2	999	1	5.3	0	NA	2	2	2	2	2	6.64	2	NA	>=60	Mexican American	Yes	Below high school	Not poor	No	No	No	1	Yes	0	Yes
779	21783	42	6173.866894	1	2003-2004	Male	37	4	4	5	2.67	27.66	118.7	77.3	2	999	2	999	2	5.6	91	17029.47	2	2	2	2	2	7.87	2	NA	20-39	Non-Hispanic Black	No	High School or above	Not poor	No	No	No	2	No	0	No
781	21785	37	54416.5938	1	2003-2004	Female	75	3	2	1	2.29	35.88	140	60	1	1	2	999	1	5.5	99.9	122493.23	2	2	1	2	2	8.86	1	3	>=60	Non-Hispanic White	Yes	Below high school	Not poor	Yes	No	No	1	Yes	1	Yes
784	21788	38	33997.13566	1	2003-2004	Male	30	1	5	1	5	24.75	117	71	2	999	2	999	1	5.3	88.9	82225.29	2	2	2	2	2	6.43	2	NA	20-39	Mexican American	Yes	High School or above	Not poor	No	No	No	2	No	0	Yes
785	21789	36	19077.8965	2	2003-2004	Female	65	4	3	2	2.65	37.93	114.7	65.3	1	1	1	2	2	7.4	0	NA	1	2	2	2	2	8.7	2	NA	>=60	Non-Hispanic Black	No	High School or above	Not poor	Yes	No	Yes	1	Yes	1	No
786	21790	40	3357.92197	2	2003-2004	Female	61	1	4	2	1.2	31.27	110.7	70	2	999	2	999	1	5.7	0	NA	2	2	2	2	2	10.21	1	1	>=60	Mexican American	No	High School or above	Not poor	Yes	Yes	No	2	No	0	Yes
788	21792	35	45162.82035	1	2003-2004	Female	79	3	4	1	1.49	26.7	182.7	69.3	1	1	1	2	2	6	0	110744.66	2	1	1	2	2	7.81	1	3	>=60	Non-Hispanic White	Yes	High School or above	Not poor	No	No	Yes	1	Yes	1	No
791	21795	35	81682.64196	1	2003-2004	Male	33	3	5	5	5	25.2	116	70	2	999	2	999	1	5.2	88.5	189702.5	2	2	2	2	2	5.69	2	NA	20-39	Non-Hispanic White	No	High School or above	Not poor	No	No	No	2	No	0	Yes
792	21796	39	97025.21555	1	2003-2004	Male	43	3	5	5	5	33.23	108	64	2	999	2	999	1	5.4	0	NA	2	2	2	2	2	8.71	1	3	40-59	Non-Hispanic White	No	High School or above	Not poor	Yes	No	No	2	No	0	Yes
795	21799	34	60302.82967	2	2003-2004	Female	30	3	3	3	0.96	35.85	108	67	2	999	2	999	2	5.1	0	NA	2	2	2	2	2	6.02	2	NA	20-39	Non-Hispanic White	No	High School or above	Poor	Yes	No	No	2	No	0	No
808	21812	30	71805.22634	2	2003-2004	Female	35	3	4	1	3.63	22.64	116	76	2	999	2	999	1	4.9	0	NA	2	2	2	2	2	7.21	1	3	20-39	Non-Hispanic White	Yes	High School or above	Not poor	No	No	No	2	No	0	Yes
809	21813	34	71536.6703	2	2003-2004	Female	20	3	3	5	1.98	42.05	118	76	2	999	2	999	2	4.8	87.4	173715.04	2	2	2	2	2	4.5	2	NA	20-39	Non-Hispanic White	No	High School or above	Not poor	Yes	No	No	2	No	0	No
813	21817	36	23269.77128	2	2003-2004	Male	55	1	3	1	5	27.56	107.3	68.7	2	999	2	999	1	5.4	0	NA	2	2	2	2	2	7.9	2	NA	40-59	Mexican American	Yes	High School or above	Not poor	No	No	No	2	No	0	Yes
815	21819	36	32835.39009	1	2003-2004	Female	48	4	1	5	1.9	32.22	112.7	74.7	2	999	2	999	1	5.1	0	NA	2	2	2	2	2	8.5	1	3	40-59	Non-Hispanic Black	No	Below high school	Not poor	Yes	No	No	2	No	0	Yes
819	21823	31	46454.36997	1	2003-2004	Male	33	1	3	1	3.67	26.09	108	67.3	2	999	2	999	1	5.3	0	NA	2	2	2	2	2	11.12	1	3	20-39	Mexican American	Yes	High School or above	Not poor	No	No	No	2	No	0	Yes
820	21824	37	96326.68525	2	2003-2004	Male	32	3	5	1	5	21.53	118.7	68.7	2	999	2	999	2	5.1	0	NA	2	2	2	2	2	6.87	2	NA	20-39	Non-Hispanic White	Yes	High School or above	Not poor	No	No	No	2	No	0	No
821	21825	38	44595.45467	2	2003-2004	Male	27	1	3	4	5	26.39	128.7	74.7	2	999	2	999	1	5.2	0	NA	2	2	2	2	2	5.85	1	2	20-39	Mexican American	No	High School or above	Not poor	No	Yes	No	2	No	0	Yes
827	21831	36	50500.30356	1	2003-2004	Male	63	3	5	1	5	28.41	0	0	2	999	2	999	1	6.7	0	NA	2	2	2	2	2	11.06	2	NA	>=60	Non-Hispanic White	Yes	High School or above	Not poor	No	No	Yes	2	No	0	Yes
828	21832	35	104245.3899	1	2003-2004	Female	48	3	4	1	3.3	25.01	142.7	91.3	2	999	2	999	1	4.7	0	NA	2	2	2	2	2	7.11	1	1	40-59	Non-Hispanic White	Yes	High School or above	Not poor	No	Yes	No	2	Yes	0	Yes
830	21834	32	102047.5328	1	2003-2004	Male	50	3	5	1	4.64	24.43	124.7	78.7	2	999	2	999	1	5	0	NA	2	2	2	2	2	32.06	2	NA	40-59	Non-Hispanic White	Yes	High School or above	Not poor	No	No	No	2	No	0	Yes
832	21836	29	19226.34358	2	2003-2004	Female	80	3	2	2	1.16	19.29	138	72	1	1	2	999	1	5.1	0	NA	9	2	2	2	1	14.64	1	3	>=60	Non-Hispanic White	No	Below high school	Not poor	No	No	No	1	Yes	1	Yes
834	21838	43	34107.87291	2	2003-2004	Male	31	2	2	5	1.04	22.9	118	64	NA	999	2	999	2	5.3	0	NA	2	2	2	2	2	8.35	1	3	20-39	Other	No	Below high school	Not poor	No	No	No	999	No	0	No
838	21842	36	36523.85156	2	2003-2004	Male	35	4	3	1	1.27	27.8	111.3	56.7	2	999	2	999	1	5.5	0	NA	2	2	2	2	2	8.77	2	NA	20-39	Non-Hispanic Black	Yes	High School or above	Not poor	No	No	No	2	No	0	Yes
841	21845	30	91032.32197	2	2003-2004	Male	32	3	5	1	5	28.58	114.7	79.3	2	999	2	999	1	5	0	NA	2	2	2	2	2	8.18	2	NA	20-39	Non-Hispanic White	Yes	High School or above	Not poor	No	No	No	2	No	0	Yes
845	21849	40	14931.62607	2	2003-2004	Female	45	1	2	1	0.6	29.55	108	67	2	999	2	999	1	5.5	0	NA	2	2	2	2	2	7.01	2	NA	40-59	Mexican American	Yes	Below high school	Poor	No	No	No	2	No	0	Yes
848	21852	37	27274.01482	1	2003-2004	Male	40	4	3	3	2	32.67	116	84	2	999	2	999	2	5.5	0	NA	2	2	2	2	2	11.24	1	1	40-59	Non-Hispanic Black	No	High School or above	Not poor	Yes	Yes	No	2	No	0	No
850	21854	43	49390.09092	1	2003-2004	Female	40	2	3	1	0.86	28.24	90	60	2	999	2	999	999	5.2	0	NA	2	2	2	2	2	4.4	2	NA	40-59	Other	Yes	High School or above	Poor	No	No	No	2	No	0	No
851	21855	30	25007.93534	1	2003-2004	Male	29	4	5	5	5	30.7	134.7	92	2	999	2	999	1	4.9	0	NA	2	2	2	2	2	8.13	2	NA	20-39	Non-Hispanic Black	No	High School or above	Not poor	Yes	No	No	2	Yes	0	Yes
855	21859	43	41582.21641	2	2003-2004	Female	73	5	3	2	1.04	28.62	163.3	72.7	1	1	2	999	2	5.8	0	NA	2	2	2	2	2	9.68	1	1	>=60	Other	No	High School or above	Not poor	No	Yes	No	1	Yes	0	No
856	21860	34	22979.25399	2	2003-2004	Male	83	3	1	1	0.8	21.97	175	29	1	1	3	999	999	6.1	155.1	51952.71	2	2	2	2	2	13.21	1	3	>=60	Non-Hispanic White	Yes	Below high school	Poor	No	No	Yes	1	Yes	0	No
857	21861	36	77822.11069	2	2003-2004	Female	23	2	4	5	1.6	28.4	122.7	74	2	999	2	999	1	5.2	0	NA	2	2	2	2	2	7.1	2	NA	20-39	Other	No	High School or above	Not poor	No	No	No	2	No	0	Yes
858	21862	41	78473.31645	2	2003-2004	Female	33	3	5	6	1.83	39.46	0	0	2	999	1	2	1	6	0	NA	2	2	2	2	2	6.48	1	3	20-39	Non-Hispanic White	Yes	High School or above	Not poor	Yes	No	Yes	2	No	0	Yes
860	21864	40	4251.878389	2	2003-2004	Female	78	1	1	2	1.29	24.74	164	65.3	1	1	2	999	1	5.3	87.8	10035.9	2	2	2	2	1	12.73	2	NA	>=60	Mexican American	No	Below high school	Not poor	No	No	No	1	Yes	1	Yes
861	21865	30	28780.98093	2	2003-2004	Male	77	3	3	1	2.08	28.11	123.3	64	1	999	2	999	2	5.8	0	NA	2	2	2	2	2	8.88	2	NA	>=60	Non-Hispanic White	Yes	High School or above	Not poor	No	No	No	1	Yes	0	No
862	21866	41	28227.99591	1	2003-2004	Female	22	4	2	5	0.94	23.89	102	66	2	999	2	999	2	5.6	0	NA	2	2	2	2	2	4.67	2	NA	20-39	Non-Hispanic Black	No	Below high school	Poor	No	No	No	2	No	0	No
864	21868	38	85603.68367	1	2003-2004	Female	58	3	5	1	2.89	24.91	180.7	0	1	1	2	999	1	5.5	78.9	194995.83	2	2	2	2	2	7.01	1	3	40-59	Non-Hispanic White	Yes	High School or above	Not poor	No	No	No	1	Yes	0	Yes
865	21869	41	54880.61134	1	2003-2004	Female	36	3	4	4	0.97	41.33	125.3	70	1	2	2	999	1	5	0	NA	2	2	2	2	2	8.1	2	NA	20-39	Non-Hispanic White	No	High School or above	Poor	Yes	No	No	1	Yes	0	Yes
866	21870	43	3280.116827	2	2003-2004	Female	21	1	2	5	3.26	17.8	108	64	2	999	2	999	999	4.6	79.9	9304.18	2	2	2	2	2	4.01	2	NA	20-39	Mexican American	No	Below high school	Not poor	No	No	No	2	No	0	No
867	21871	39	113026.5006	2	2003-2004	Female	44	3	4	4	4.08	26.6	105.3	74	2	999	2	999	1	5.6	102.2	243871.57	2	2	2	2	2	7.32	1	3	40-59	Non-Hispanic White	No	High School or above	Not poor	No	No	No	2	No	0	Yes
870	21874	42	12054.69475	2	2003-2004	Male	66	4	1	1	0.96	37.45	168.7	99.3	1	1	1	1	2	7.1	205.9	0	1	2	2	2	1	11.99	2	NA	>=60	Non-Hispanic Black	Yes	Below high school	Poor	Yes	No	Yes	1	Yes	1	No
874	21878	32	27624.63418	2	2003-2004	Female	81	3	5	1	3.36	29.87	172	78	2	999	2	999	1	5.2	0	NA	2	2	2	2	2	8.65	2	NA	>=60	Non-Hispanic White	Yes	High School or above	Not poor	No	No	No	2	Yes	0	Yes
881	21885	40	18692.91883	1	2003-2004	Female	52	1	1	1	NA	33.11	127.3	74	2	999	1	1	1	8.3	190.9	45837.28	2	2	2	2	2	6.02	2	NA	40-59	Mexican American	Yes	Below high school	Not poor	Yes	No	Yes	2	No	0	Yes
882	21886	39	46059.45479	2	2003-2004	Male	32	3	4	1	0.93	33.36	137	103	1	1	2	999	1	5.3	0	NA	2	2	2	2	2	8.6	1	3	20-39	Non-Hispanic White	Yes	High School or above	Poor	Yes	No	No	1	Yes	0	Yes
885	21889	33	47749.42354	2	2003-2004	Female	72	3	3	2	2.8	34.66	143	73	1	1	2	999	2	6.1	0	NA	2	2	2	2	2	11.59	2	NA	>=60	Non-Hispanic White	No	High School or above	Not poor	Yes	No	No	1	Yes	0	No
890	21894	37	20838.42312	2	2003-2004	Female	73	4	2	2	1.72	39.54	159	86	1	1	2	999	1	6.5	121.2	0	2	2	2	2	2	10.63	2	NA	>=60	Non-Hispanic Black	No	Below high school	Not poor	Yes	No	Yes	1	Yes	0	Yes
892	21896	34	5032.105704	1	2003-2004	Female	69	1	4	1	2.76	23.54	188	0	1	1	3	999	2	7.1	149.2	11877.51	2	2	2	2	2	7.67	2	NA	>=60	Mexican American	Yes	High School or above	Not poor	No	No	Yes	1	Yes	0	No
893	21897	37	120021.8987	2	2003-2004	Female	48	5	4	3	3.22	28.65	120.7	76	2	999	2	999	1	5.2	107.8	258965.19	2	2	2	2	2	7.04	1	3	40-59	Other	No	High School or above	Not poor	No	No	No	2	No	0	Yes
894	21898	34	4168.151999	1	2003-2004	Female	67	1	4	1	1.21	37.06	138	72.7	1	1	2	999	1	5.6	0	NA	2	2	2	2	2	13.34	2	NA	>=60	Mexican American	Yes	High School or above	Not poor	Yes	No	No	1	Yes	0	Yes
897	21901	34	4615.459309	1	2003-2004	Male	64	1	1	1	1.07	24.26	119.3	78.7	2	999	2	999	1	5.6	92	10238.14	2	2	2	2	2	7.56	1	3	>=60	Mexican American	Yes	Below high school	Not poor	No	No	No	2	No	0	Yes
901	21905	40	2705.019605	1	2003-2004	Male	78	1	2	1	3.28	22.96	0	0	2	999	2	999	999	5.5	0	NA	2	2	2	2	2	11.88	2	NA	>=60	Mexican American	Yes	Below high school	Not poor	No	No	No	2	No	0	No
903	21907	35	33656.85908	1	2003-2004	Male	71	3	4	1	1.2	23.46	126	62.7	2	999	2	999	1	5.6	0	NA	2	1	2	1	2	9.97	1	3	>=60	Non-Hispanic White	Yes	High School or above	Not poor	No	No	No	2	No	1	Yes
905	21909	33	19089.34711	1	2003-2004	Female	85	3	3	2	1.56	27.08	128.7	46.7	1	1	2	999	1	5.4	113.6	41854.53	1	2	2	2	2	20.03	2	NA	>=60	Non-Hispanic White	No	High School or above	Not poor	No	No	No	1	Yes	1	Yes
906	21910	31	114906.6082	1	2003-2004	Male	57	3	2	1	3.3	30.94	124	74.7	1	1	2	999	2	5.4	93.3	239150.13	2	2	2	2	2	9.1	1	3	40-59	Non-Hispanic White	Yes	Below high school	Not poor	Yes	No	No	1	Yes	0	No
908	21912	43	32484.65932	2	2003-2004	Male	22	5	4	5	1.29	20.11	110	60	2	999	2	999	1	5.4	0	NA	2	2	2	2	2	6.53	2	NA	20-39	Other	No	High School or above	Not poor	No	No	No	2	No	0	Yes
909	21913	38	18514.58076	1	2003-2004	Male	56	1	1	1	2.1	25.48	128	87	2	999	2	999	1	5.5	102.3	0	2	2	2	2	2	3.47	2	NA	40-59	Mexican American	Yes	Below high school	Not poor	No	No	No	2	No	0	Yes
918	21922	35	25921.89226	1	2003-2004	Female	66	2	1	1	0.69	23.15	134	74	1	1	2	999	2	5.8	90.5	58133.11	2	2	2	2	2	10.96	2	NA	>=60	Other	Yes	Below high school	Poor	No	No	No	1	Yes	0	No
919	21923	42	22546.1534	1	2003-2004	Male	22	4	2	5	0.89	39.53	124	71	2	999	2	999	1	5.2	95.6	60222.95	2	2	2	2	2	6.67	1	1	20-39	Non-Hispanic Black	No	Below high school	Poor	Yes	Yes	No	2	No	0	Yes
922	21926	29	71805.22634	1	2003-2004	Female	36	3	3	1	3.83	24.96	91.3	56.7	1	999	2	999	1	5.3	86.9	175738.44	2	2	2	2	1	10.96	1	1	20-39	Non-Hispanic White	Yes	High School or above	Not poor	No	Yes	No	1	Yes	1	Yes
923	21927	41	7576.136128	2	2003-2004	Female	23	1	4	1	1.41	26.11	112	82	2	999	2	999	2	5	83.4	20776.13	2	2	2	2	2	9.44	2	NA	20-39	Mexican American	Yes	High School or above	Not poor	No	No	No	2	No	0	No
924	21928	41	23164.87873	1	2003-2004	Male	40	4	5	5	5	31.96	110	83.3	2	999	2	999	2	5.2	0	NA	2	2	2	2	2	10.34	2	NA	40-59	Non-Hispanic Black	No	High School or above	Not poor	Yes	No	No	2	No	0	No
925	21929	37	60917.48061	1	2003-2004	Female	41	3	4	3	1.25	22.04	103.3	75.3	2	999	2	999	2	5	0	NA	2	2	2	2	2	6.01	1	1	40-59	Non-Hispanic White	No	High School or above	Not poor	No	Yes	No	2	No	0	No
929	21933	43	22087.66021	2	2003-2004	Female	48	4	2	4	0.96	20.31	167.3	92.7	2	999	2	999	1	5.4	87.1	0	2	2	2	2	2	6.99	2	NA	40-59	Non-Hispanic Black	No	Below high school	Poor	No	No	No	2	Yes	0	Yes
930	21934	41	2403.517194	1	2003-2004	Male	71	1	1	1	1.98	29.44	155	55	1	1	1	1	1	6.9	159.6	5893.71	2	2	2	2	2	8.53	1	3	>=60	Mexican American	Yes	Below high school	Not poor	No	No	Yes	1	Yes	0	Yes
931	21935	35	36101.98422	2	2003-2004	Female	33	4	4	5	1.91	37.82	139.3	82	2	999	2	999	1	5.4	0	NA	2	2	2	2	2	6.8	2	NA	20-39	Non-Hispanic Black	No	High School or above	Not poor	Yes	No	No	2	No	0	Yes
940	21944	37	29582.9117	2	2003-2004	Male	20	4	2	5	5	28.6	130	57.3	2	999	2	999	1	5.3	80.6	80705.25	2	2	2	2	2	10.16	2	NA	20-39	Non-Hispanic Black	No	Below high school	Not poor	No	No	No	2	No	0	Yes
945	21949	30	71805.22634	2	2003-2004	Female	34	5	5	1	4.24	41.28	110	64.7	2	999	2	999	1	5	100.4	174367.18	2	2	2	2	2	6.88	1	3	20-39	Other	Yes	High School or above	Not poor	Yes	No	No	2	No	0	Yes
948	21952	42	5973.46696	1	2003-2004	Male	21	4	2	5	NA	18.99	114	66.7	2	999	2	999	1	5.5	87	16856.18	2	2	2	2	2	6.77	1	1	20-39	Non-Hispanic Black	No	Below high school	Not poor	No	Yes	No	2	No	0	Yes
950	21954	30	42415.39654	2	2003-2004	Female	73	3	5	1	5	24.22	160	68	2	999	2	999	2	5.5	90.4	95121.87	2	2	2	2	2	10.94	1	3	>=60	Non-Hispanic White	Yes	High School or above	Not poor	No	No	No	2	Yes	0	No
952	21956	39	20504.0431	2	2003-2004	Male	85	3	3	2	4.83	22.54	0	0	9	999	2	999	1	5.5	0	NA	2	2	2	2	2	11.72	1	3	>=60	Non-Hispanic White	No	High School or above	Not poor	No	No	No	9	No	0	Yes
953	21957	36	26723.14626	1	2003-2004	Male	42	4	4	1	2.17	31.18	131.3	82	2	999	2	999	1	4.9	0	NA	2	2	2	2	2	7.72	2	NA	40-59	Non-Hispanic Black	Yes	High School or above	Not poor	Yes	No	No	2	No	0	Yes
954	21958	38	22337.95661	1	2003-2004	Female	80	4	4	2	1.67	25.04	170	81	1	1	2	999	2	6.2	0	NA	2	2	2	2	2	7.62	2	NA	>=60	Non-Hispanic Black	No	High School or above	Not poor	No	No	No	1	Yes	0	No
958	21962	34	104348.9119	2	2003-2004	Male	51	3	4	1	4.8	37.42	141.3	84	1	2	2	999	2	5.5	106.4	244597.49	2	2	2	2	2	7.65	2	NA	40-59	Non-Hispanic White	Yes	High School or above	Not poor	Yes	No	No	1	Yes	0	No
968	21972	32	113583.531	2	2003-2004	Male	54	3	4	1	4	21.26	130	88	2	999	2	999	1	5.4	0	NA	2	2	2	2	2	11.05	1	3	40-59	Non-Hispanic White	Yes	High School or above	Not poor	No	No	No	2	No	0	Yes
970	21974	33	52004.57096	1	2003-2004	Female	62	3	5	1	5	32.32	142.7	52.7	1	1	2	999	1	5.6	0	NA	2	2	2	2	1	14.14	2	NA	>=60	Non-Hispanic White	Yes	High School or above	Not poor	Yes	No	No	1	Yes	1	Yes
974	21978	35	21681.83487	2	2003-2004	Female	84	3	3	2	2.58	25.75	188	93	1	1	2	999	1	5.1	103.3	47538.71	2	2	2	2	2	14.1	1	3	>=60	Non-Hispanic White	No	High School or above	Not poor	No	No	No	1	Yes	0	Yes
977	21981	39	4233.713239	1	2003-2004	Female	85	1	1	2	0.06	28.39	134	49	1	1	2	999	2	5.1	87.1	9769.93	2	2	2	2	2	11.6	1	3	>=60	Mexican American	No	Below high school	Poor	No	No	No	1	Yes	0	No
983	21987	42	37332.62613	1	2003-2004	Male	66	5	5	1	1.22	22.79	110	69.3	2	999	2	999	999	5.4	84.4	84403.58	2	9	1	2	2	12.3	2	NA	>=60	Other	Yes	High School or above	Not poor	No	No	No	2	No	1	No
987	21991	38	31812.60998	1	2003-2004	Male	28	1	3	1	1.44	28.01	119	82	2	999	2	999	1	5.3	92.3	74385.88	2	2	2	2	2	6.74	1	1	20-39	Mexican American	Yes	High School or above	Not poor	No	Yes	No	2	No	0	Yes
988	21992	43	19425.014	1	2003-2004	Male	64	3	1	5	1.07	34.53	132.7	33.3	2	999	2	999	2	5	97.2	40848.31	2	2	2	2	2	13.09	2	NA	>=60	Non-Hispanic White	No	Below high school	Not poor	Yes	No	No	2	No	0	No
989	21993	31	14118.0953	2	2003-2004	Male	85	4	1	1	1.44	19.12	130	64	1	1	2	999	2	5.3	0	NA	2	2	2	2	2	20.93	1	3	>=60	Non-Hispanic Black	Yes	Below high school	Not poor	No	No	No	1	Yes	0	No
990	21994	39	23296.71557	2	2003-2004	Female	85	3	3	1	4.8	22.3	196.7	73.3	1	999	2	999	1	6.1	0	0	2	2	2	2	1	15.63	2	NA	>=60	Non-Hispanic White	Yes	High School or above	Not poor	No	No	No	1	Yes	1	Yes
991	21995	30	26177.7291	1	2003-2004	Male	32	4	4	4	2.78	23.28	106.7	70	2	999	2	999	1	4.5	83.5	73869.42	2	2	2	2	2	14.21	2	NA	20-39	Non-Hispanic Black	No	High School or above	Not poor	No	No	No	2	No	0	Yes
992	21996	33	90955.82792	2	2003-2004	Male	50	3	5	1	3.2	31.38	120	74.7	1	999	2	999	1	5.1	0	NA	2	2	2	2	2	9.23	1	3	40-59	Non-Hispanic White	Yes	High School or above	Not poor	Yes	No	No	1	Yes	0	Yes
995	21999	30	24149.58081	2	2003-2004	Female	85	3	4	2	1.67	23.49	256	66	1	1	2	999	2	5.3	0	NA	2	2	2	2	1	13.59	1	3	>=60	Non-Hispanic White	No	High School or above	Not poor	No	No	No	1	Yes	1	No
996	22000	42	22133.68025	1	2003-2004	Female	34	1	1	1	1.9	24.34	116	58	2	999	2	999	2	5.2	0	NA	2	2	2	2	2	7.94	2	NA	20-39	Mexican American	Yes	Below high school	Not poor	No	No	No	2	No	0	No
998	22002	31	81594.46809	2	2003-2004	Female	22	3	4	1	1.2	20.85	96.7	61.3	2	999	2	999	1	0	79.9	199696.95	2	2	2	2	2	7.85	2	NA	20-39	Non-Hispanic White	Yes	High School or above	Not poor	No	No	No	2	No	0	Yes
1000	22004	34	4753.44355	1	2003-2004	Female	61	1	1	1	1.07	26.21	120	68	2	999	1	1	1	12.6	328.5	13579.93	2	2	2	2	2	5.64	2	NA	>=60	Mexican American	Yes	Below high school	Not poor	No	No	Yes	2	No	0	Yes
1001	22005	39	3386.970591	1	2003-2004	Female	70	1	1	1	NA	28.82	140	64	1	1	2	999	1	5.8	92.9	7815.95	2	2	2	2	2	8.47	2	NA	>=60	Mexican American	Yes	Below high school	Not poor	No	No	No	1	Yes	0	Yes
1003	22007	38	3959.415347	2	2003-2004	Male	74	1	1	1	0	26.04	161	75	2	999	2	999	1	6.1	121.4	9091.67	2	2	2	2	2	6.52	1	3	>=60	Mexican American	Yes	Below high school	Poor	No	No	No	2	Yes	0	Yes
1005	22009	30	34664.99824	1	2003-2004	Female	77	3	4	1	3.3	32.15	138	72	2	999	2	999	2	5.9	109.4	72308.36	2	2	2	2	2	7.83	1	3	>=60	Non-Hispanic White	Yes	High School or above	Not poor	Yes	No	No	2	No	0	No
1007	22011	40	3357.92197	2	2003-2004	Female	62	1	2	1	2.44	25.38	113.3	58	1	1	2	999	1	5.1	0	NA	2	2	2	2	2	7.61	2	NA	>=60	Mexican American	Yes	Below high school	Not poor	No	No	No	1	Yes	0	Yes
1008	22012	36	36579.66311	1	2003-2004	Female	31	4	5	5	5	33.14	117.3	60.7	2	999	2	999	1	5	0	NA	2	2	2	2	2	6.95	2	NA	20-39	Non-Hispanic Black	No	High School or above	Not poor	Yes	No	No	2	No	0	Yes
1010	22014	31	27197.14626	1	2003-2004	Female	80	3	2	1	3.96	33.17	131.3	0	2	999	1	1	1	7.6	0	NA	2	2	2	2	2	17.61	2	NA	>=60	Non-Hispanic White	Yes	Below high school	Not poor	Yes	No	Yes	2	No	0	Yes
1014	22018	43	2676.036382	1	2003-2004	Male	71	1	1	1	1.09	30.56	132	73	1	2	2	999	1	6.3	0	NA	2	2	2	2	2	8.23	2	NA	>=60	Mexican American	Yes	Below high school	Not poor	Yes	No	No	1	Yes	0	Yes
1016	22020	34	47705.71455	2	2003-2004	Female	52	3	2	1	1.72	32.62	147	73	1	2	2	999	1	5.3	0	NA	2	2	2	2	2	8.2	1	3	40-59	Non-Hispanic White	Yes	Below high school	Not poor	Yes	No	No	1	Yes	0	Yes
1019	22023	35	31997.0703	2	2003-2004	Female	51	4	2	4	5	29.56	142	75	2	999	2	999	1	8.8	182.2	68326.67	1	1	2	1	2	10.8	1	2	40-59	Non-Hispanic Black	No	Below high school	Not poor	No	Yes	Yes	2	Yes	1	Yes
1020	22024	35	45162.82035	1	2003-2004	Female	71	3	3	1	2.89	33.04	145.3	52	1	1	2	999	2	5.7	86.6	101662.74	2	2	2	2	2	15.64	1	3	>=60	Non-Hispanic White	Yes	High School or above	Not poor	Yes	No	No	1	Yes	0	No
1021	22025	39	97304.84437	2	2003-2004	Female	30	3	4	1	1.91	21.79	114	69	2	999	2	999	2	5	0	NA	2	2	2	2	2	5.51	2	NA	20-39	Non-Hispanic White	Yes	High School or above	Not poor	No	No	No	2	No	0	No
1024	22028	30	12847.45555	1	2003-2004	Male	74	3	1	1	1.11	28.4	130	48	2	999	2	999	1	5.5	96.2	30067.38	2	2	2	2	2	19.66	2	NA	>=60	Non-Hispanic White	Yes	Below high school	Not poor	No	No	No	2	No	0	Yes
1039	22043	40	33380.90131	1	2003-2004	Male	32	1	4	5	3.28	25.47	102	63.3	2	999	2	999	1	4.9	99.7	78052.94	2	2	2	2	2	5.41	2	NA	20-39	Mexican American	No	High School or above	Not poor	No	No	No	2	No	0	Yes
1041	22045	40	13089.55228	1	2003-2004	Male	61	4	5	3	5	24.91	117	74	2	999	2	999	1	5.8	0	NA	2	2	2	2	2	8.29	2	NA	>=60	Non-Hispanic Black	No	High School or above	Not poor	No	No	No	2	No	0	Yes
1043	22047	34	5617.962204	1	2003-2004	Female	72	1	3	2	5	22.93	152.7	74.7	2	999	2	999	2	5.5	94.5	13260.33	2	2	2	2	2	4.43	1	3	>=60	Mexican American	No	High School or above	Not poor	No	No	No	2	Yes	0	No
1044	22048	37	54416.5938	1	2003-2004	Female	71	3	2	1	5	22.34	0	0	2	999	2	999	2	4.9	0	NA	2	1	2	2	2	17.59	2	NA	>=60	Non-Hispanic White	Yes	Below high school	Not poor	No	No	No	2	No	1	No
1045	22049	31	56405.94329	2	2003-2004	Male	65	3	5	1	1.92	35.64	139.3	78.7	1	2	1	2	2	7.3	186.9	138314.15	2	2	1	1	2	8.91	2	NA	>=60	Non-Hispanic White	Yes	High School or above	Not poor	Yes	No	Yes	1	Yes	1	No
1047	22051	38	31061.20626	1	2003-2004	Female	21	4	4	1	0	17.62	116	66	2	999	2	999	2	4.9	66.6	81565.02	2	2	2	2	2	5	2	NA	20-39	Non-Hispanic Black	Yes	High School or above	Poor	No	No	No	2	No	0	No
1051	22055	30	71805.22634	2	2003-2004	Female	32	3	3	1	1.91	22.93	110	66.7	1	999	2	999	2	5.2	0	NA	2	2	2	2	2	7.06	1	3	20-39	Non-Hispanic White	Yes	High School or above	Not poor	No	No	No	1	Yes	0	No
1054	22058	40	3436.291946	2	2003-2004	Male	67	1	1	1	0.96	33	130.7	70.7	1	1	1	1	1	5.5	115	8426.2	2	2	2	2	2	10.36	1	3	>=60	Mexican American	Yes	Below high school	Poor	Yes	No	Yes	1	Yes	0	Yes
1055	22059	35	71485.07859	1	2003-2004	Female	25	3	5	6	5	22.68	110	62	2	999	2	999	1	4.9	0	NA	2	2	2	2	2	7.6	2	NA	20-39	Non-Hispanic White	Yes	High School or above	Not poor	No	No	No	2	No	0	Yes
1058	22062	34	40063.49794	2	2003-2004	Male	57	3	2	3	0.48	23.96	0	0	2	999	2	999	999	5.2	0	NA	2	2	2	2	2	12.4	1	1	40-59	Non-Hispanic White	No	Below high school	Poor	No	Yes	No	2	No	0	No
1059	22063	33	26783.43697	1	2003-2004	Female	44	4	4	1	3.26	25.08	103.3	72	2	999	2	999	2	5.4	0	NA	2	2	2	2	2	6.51	1	2	40-59	Non-Hispanic Black	Yes	High School or above	Not poor	No	Yes	No	2	No	0	No
1060	22064	37	32561.76776	2	2003-2004	Female	26	4	3	5	1.68	39.52	121	79	2	999	2	999	2	5.7	98.4	84838.22	2	2	2	2	2	7.7	2	NA	20-39	Non-Hispanic Black	No	High School or above	Not poor	Yes	No	No	2	No	0	No
1063	22067	42	18041.14163	2	2003-2004	Female	46	1	3	1	NA	55.1	0	0	2	999	2	999	1	5.7	0	NA	2	2	2	2	2	9.26	2	NA	40-59	Mexican American	Yes	High School or above	Not poor	Yes	No	No	2	No	0	Yes
1064	22068	37	87166.7447	1	2003-2004	Female	33	3	3	1	3.97	37.48	123.3	74	1	999	2	999	1	4.8	98.4	211670.11	2	2	2	2	2	6.91	2	NA	20-39	Non-Hispanic White	Yes	High School or above	Not poor	Yes	No	No	1	Yes	0	Yes
1065	22069	40	18457.48949	2	2003-2004	Female	85	3	1	2	1.16	24.95	154	72	1	1	2	999	1	5.7	0	NA	2	2	2	2	2	9.61	2	NA	>=60	Non-Hispanic White	No	Below high school	Not poor	No	No	No	1	Yes	0	Yes
1066	22070	34	84949.15296	1	2003-2004	Male	29	3	5	1	1.9	27.67	125	56	2	999	2	999	1	5.2	0	NA	2	2	2	2	2	6.83	2	NA	20-39	Non-Hispanic White	Yes	High School or above	Not poor	No	No	No	2	No	0	Yes
1067	22071	34	40422.41666	2	2003-2004	Female	78	3	1	1	1.92	26.79	158.7	40.7	1	1	1	1	2	6.4	0	NA	2	2	2	2	2	10.85	1	3	>=60	Non-Hispanic White	Yes	Below high school	Not poor	No	No	Yes	1	Yes	0	No
1071	22075	29	82441.86621	2	2003-2004	Male	43	3	4	1	5	28.5	102.7	73.3	2	999	2	999	1	5	0	NA	2	2	2	2	2	8.54	1	3	40-59	Non-Hispanic White	Yes	High School or above	Not poor	No	No	No	2	No	0	Yes
1079	22083	30	62902.52302	2	2003-2004	Male	20	3	4	5	2.65	31.25	103.3	60	2	999	2	999	1	5.1	0	NA	2	2	2	2	2	8.92	2	NA	20-39	Non-Hispanic White	No	High School or above	Not poor	Yes	No	No	2	No	0	Yes
1081	22085	43	17999.49767	2	2003-2004	Male	78	3	1	6	1.01	21.92	110	48.7	1	1	2	999	1	5.2	106	40694.22	2	2	2	2	1	15.89	1	3	>=60	Non-Hispanic White	Yes	Below high school	Not poor	No	No	No	1	Yes	1	Yes
1089	22093	38	83575.5511	1	2003-2004	Female	51	3	4	1	4.35	18.52	128	80	2	999	2	999	1	5.3	0	NA	2	2	2	2	2	7.66	2	NA	40-59	Non-Hispanic White	Yes	High School or above	Not poor	No	No	No	2	No	0	Yes
1090	22094	31	34426.01174	1	2003-2004	Female	32	1	2	1	1.36	26.36	114	72	2	999	2	999	1	5.4	92.7	94406.86	2	2	2	2	2	6.13	2	NA	20-39	Mexican American	Yes	Below high school	Not poor	No	No	No	2	No	0	Yes
1091	22095	43	4287.4725	1	2003-2004	Male	61	1	1	1	0.33	31.95	201.3	84.7	1	1	2	999	1	8	0	NA	2	2	2	1	2	6.73	1	1	>=60	Mexican American	Yes	Below high school	Poor	Yes	Yes	Yes	1	Yes	1	Yes
1092	22096	34	50573.68326	2	2003-2004	Male	65	5	3	1	2.8	37.17	128	84	1	1	1	2	2	5.5	117.1	144481.98	2	2	1	2	1	8.4	2	NA	>=60	Other	Yes	High School or above	Not poor	Yes	No	Yes	1	Yes	1	No
1094	22098	40	29169.18119	1	2003-2004	Female	37	1	4	1	NA	44.6	110	65.3	2	999	2	999	1	6.5	141.3	82093.9	2	2	2	2	2	5.3	1	2	20-39	Mexican American	Yes	High School or above	Not poor	Yes	Yes	Yes	2	No	0	Yes
1099	22103	39	56724.59629	2	2003-2004	Male	61	3	4	1	3.2	36.48	151	72	1	2	2	999	1	5.4	0	NA	2	2	2	2	2	10.41	1	1	>=60	Non-Hispanic White	Yes	High School or above	Not poor	Yes	Yes	No	1	Yes	0	Yes
1100	22104	30	50470.12323	2	2003-2004	Female	72	5	1	1	5	19.83	0	0	2	999	1	1	999	6.5	124.9	0	2	2	2	2	2	31.06	2	NA	>=60	Other	Yes	Below high school	Not poor	No	No	Yes	2	No	0	No
1103	22107	30	11465.54537	2	2003-2004	Male	66	4	4	1	1.6	31.67	114	53.3	1	1	2	999	2	5.5	0	NA	2	2	2	2	2	8.1	1	3	>=60	Non-Hispanic Black	Yes	High School or above	Not poor	Yes	No	No	1	Yes	0	No
1104	22108	35	25694.32909	1	2003-2004	Male	29	4	4	6	0.76	20.77	109.3	74.7	2	999	2	999	1	5.3	80.5	72505.34	2	2	2	2	2	10.72	2	NA	20-39	Non-Hispanic Black	Yes	High School or above	Poor	No	No	No	2	No	0	Yes
1105	22109	34	57478.03844	2	2003-2004	Female	70	3	3	1	0.8	24.25	122	74	2	999	2	999	999	5.4	105	128901.74	2	2	2	2	2	8.65	2	NA	>=60	Non-Hispanic White	Yes	High School or above	Poor	No	No	No	2	No	0	No
1106	22110	34	4363.44899	1	2003-2004	Male	71	1	1	1	1.31	21.79	166.7	60	2	999	2	999	1	5.4	92.4	9679.13	2	2	2	2	2	11.74	1	1	>=60	Mexican American	Yes	Below high school	Not poor	No	Yes	No	2	Yes	0	Yes
1107	22111	40	73752.88525	2	2003-2004	Male	35	2	2	1	1.7	23.12	111.3	74	2	999	2	999	1	5.3	0	NA	2	2	2	2	2	5.13	2	NA	20-39	Other	Yes	Below high school	Not poor	No	No	No	2	No	0	Yes
1111	22115	30	91098.18363	2	2003-2004	Female	40	3	4	5	2.16	22.98	90	61.3	2	999	2	999	2	5.2	0	NA	2	2	2	2	2	8.08	2	NA	40-59	Non-Hispanic White	No	High School or above	Not poor	No	No	No	2	No	0	No
1118	22122	34	40233.32344	2	2003-2004	Male	72	3	3	2	3.04	30.2	154	73.3	1	1	2	999	2	5.9	0	NA	2	2	2	2	2	10.29	2	NA	>=60	Non-Hispanic White	No	High School or above	Not poor	Yes	No	No	1	Yes	0	No
1125	22129	33	39510.92009	1	2003-2004	Male	30	1	4	1	2.69	29	119.3	76.7	9	999	2	999	999	5.4	0	NA	2	2	2	2	2	8.51	1	3	20-39	Mexican American	Yes	High School or above	Not poor	No	No	No	9	No	0	No
1127	22131	32	7818.283312	1	2003-2004	Female	27	3	5	1	5	24.68	110	56	2	999	2	999	1	5.1	0	NA	2	2	2	2	2	4.81	2	NA	20-39	Non-Hispanic White	Yes	High School or above	Not poor	No	No	No	2	No	0	Yes
1130	22134	29	22957.07373	1	2003-2004	Female	85	3	5	5	2.23	28.53	114	48.7	2	999	2	999	2	5.3	0	NA	2	2	2	2	2	22.69	2	NA	>=60	Non-Hispanic White	No	High School or above	Not poor	No	No	No	2	No	0	No
1132	22136	34	3313.104505	1	2003-2004	Male	70	1	1	1	1.31	31.47	142.7	71.3	2	999	1	1	1	6.8	151.1	8124.13	2	2	2	2	2	9.46	2	NA	>=60	Mexican American	Yes	Below high school	Not poor	Yes	No	Yes	2	Yes	0	Yes
1133	22137	35	49105.35738	2	2003-2004	Female	77	3	4	2	1.2	26.85	0	0	1	1	1	1	1	5.7	0	NA	2	2	2	2	2	13.1	2	NA	>=60	Non-Hispanic White	No	High School or above	Not poor	No	No	Yes	1	Yes	0	Yes
1135	22139	42	23197.4934	1	2003-2004	Male	63	5	3	1	NA	29.38	127	82	1	1	2	999	1	5.5	0	NA	2	2	2	2	2	19.03	2	NA	>=60	Other	Yes	High School or above	Not poor	No	No	No	1	Yes	0	Yes
1136	22140	37	90887.76953	2	2003-2004	Female	52	3	5	1	2.64	19.98	108	60	2	999	2	999	2	5.3	0	NA	2	2	2	2	2	6.41	2	NA	40-59	Non-Hispanic White	Yes	High School or above	Not poor	No	No	No	2	No	0	No
1139	22143	30	70993.90595	2	2003-2004	Female	51	3	5	1	4.79	24.22	93.3	64	2	999	2	999	1	5.3	80.1	161716.35	2	2	2	2	2	9.98	2	NA	40-59	Non-Hispanic White	Yes	High School or above	Not poor	No	No	No	2	No	0	Yes
1140	22144	43	12204.06306	2	2003-2004	Male	85	4	1	1	1.38	27.95	146	62	2	999	2	999	999	5.4	90.4	27662.5	2	2	2	2	2	13.8	2	NA	>=60	Non-Hispanic Black	Yes	Below high school	Not poor	No	No	No	2	Yes	0	No
1142	22146	34	4615.459309	1	2003-2004	Male	60	1	1	5	0.33	18.55	0	0	2	999	2	999	1	12.1	313.9	10238.14	2	2	2	2	2	8.83	1	3	>=60	Mexican American	No	Below high school	Poor	No	No	Yes	2	No	0	Yes
1145	22149	30	68985.00029	2	2003-2004	Female	59	3	3	1	3.6	40.43	166	48	1	1	1	1	999	6.8	0	NA	2	2	2	2	2	9.92	2	NA	40-59	Non-Hispanic White	Yes	High School or above	Not poor	Yes	No	Yes	1	Yes	0	No
1146	22150	42	50268.14341	1	2003-2004	Female	24	4	4	5	5	28.12	123.3	51.3	2	999	2	999	999	5.2	0	NA	2	2	2	2	2	7.49	2	NA	20-39	Non-Hispanic Black	No	High School or above	Not poor	No	No	No	2	No	0	No
1149	22153	39	17564.97204	1	2003-2004	Male	48	1	1	1	3.67	23.92	138	88	1	1	3	999	1	5.4	108.5	42952.86	2	2	2	2	2	6.81	1	3	40-59	Mexican American	Yes	Below high school	Not poor	No	No	No	1	Yes	0	Yes
1158	22162	30	77815.42634	1	2003-2004	Female	54	3	5	3	5	30.67	96	75	2	999	2	999	1	5.7	110	165239.22	2	2	2	2	2	7.1	2	NA	40-59	Non-Hispanic White	No	High School or above	Not poor	Yes	No	No	2	No	0	Yes
1160	22164	36	30986.3265	1	2003-2004	Female	23	4	5	5	5	21.88	104.7	58.7	2	999	2	999	1	5.3	0	NA	2	2	2	2	2	10.42	2	NA	20-39	Non-Hispanic Black	No	High School or above	Not poor	No	No	No	2	No	0	Yes
1161	22165	34	104348.9119	2	2003-2004	Male	50	3	4	6	0.97	24.74	117	64	1	1	1	2	2	8.1	0	NA	2	2	2	2	2	20.65	1	1	40-59	Non-Hispanic White	Yes	High School or above	Poor	No	Yes	Yes	1	Yes	0	No
1172	22176	37	30075.90125	1	2003-2004	Male	35	4	5	1	3.71	27.31	121.3	69.3	2	999	2	999	2	5.3	0	NA	2	2	2	2	2	8.47	2	NA	20-39	Non-Hispanic Black	Yes	High School or above	Not poor	No	No	No	2	No	0	No
1173	22177	35	19935.47261	2	2003-2004	Male	83	3	2	1	1.36	24.95	146	63	1	1	2	999	1	5.3	86.1	45071.17	2	2	2	2	2	10.6	1	3	>=60	Non-Hispanic White	Yes	Below high school	Not poor	No	No	No	1	Yes	0	Yes
1175	22179	36	46223.77609	2	2003-2004	Female	35	4	1	2	0.69	33.68	118.7	77.3	2	999	2	999	2	5.1	83.1	120433.97	2	2	2	2	2	8.38	2	NA	20-39	Non-Hispanic Black	No	Below high school	Poor	Yes	No	No	2	No	0	No
1176	22180	30	75242.33094	2	2003-2004	Male	35	3	5	1	5	25.54	109	74	2	999	2	999	1	5.4	0	NA	2	2	2	2	2	10.52	2	NA	20-39	Non-Hispanic White	Yes	High School or above	Not poor	No	No	No	2	No	0	Yes
1179	22183	31	61596.52052	1	2003-2004	Female	72	3	4	3	1.6	22.7	126	73.3	2	999	2	999	2	5.2	0	NA	2	2	2	2	2	6.24	2	NA	>=60	Non-Hispanic White	No	High School or above	Not poor	No	No	No	2	No	0	No
1182	22186	29	75005.65387	1	2003-2004	Male	22	3	3	5	NA	34.29	104.7	51.3	2	999	2	999	1	5.1	0	NA	2	2	2	2	2	11.81	2	NA	20-39	Non-Hispanic White	No	High School or above	Not poor	Yes	No	No	2	No	0	Yes
1184	22188	35	13321.15653	2	2003-2004	Male	70	3	1	2	1.08	17.32	124	64	2	999	2	999	999	4.4	0	NA	2	2	2	2	2	8.4	1	1	>=60	Non-Hispanic White	No	Below high school	Not poor	No	Yes	No	2	No	0	No
1189	22193	37	29582.9117	2	2003-2004	Male	26	4	2	5	2.42	64.97	0	0	1	2	2	999	1	5.8	105.7	82826.94	2	2	2	2	2	9.36	1	1	20-39	Non-Hispanic Black	No	Below high school	Not poor	Yes	Yes	No	1	Yes	0	Yes
1190	22194	35	97441.20536	2	2003-2004	Male	46	3	4	1	5	28.69	105.3	78.7	2	999	2	999	1	5.3	93.2	206063.81	2	2	2	2	2	8.7	1	3	40-59	Non-Hispanic White	Yes	High School or above	Not poor	No	No	No	2	No	0	Yes
1193	22197	34	47285.76658	2	2003-2004	Male	46	5	3	3	0.8	19.21	116	84	2	999	2	999	2	5.3	0	NA	9	9	9	9	9	68.58	1	1	40-59	Other	No	High School or above	Poor	No	Yes	No	2	No	0	No
1202	22206	38	77518.62166	1	2003-2004	Female	25	3	4	1	3.47	23.86	106	77	2	999	2	999	1	4.7	0	NA	2	2	2	2	2	6.58	1	1	20-39	Non-Hispanic White	Yes	High School or above	Not poor	No	Yes	No	2	No	0	Yes
1206	22210	32	32432.11658	2	2003-2004	Male	52	4	4	1	5	30.79	145	82	2	999	2	999	1	5.3	105.4	91233.82	2	2	2	2	2	9.01	2	NA	40-59	Non-Hispanic Black	Yes	High School or above	Not poor	Yes	No	No	2	Yes	0	Yes
1207	22211	34	43529.72063	1	2003-2004	Male	32	1	3	1	0.74	23.11	116.7	70	2	999	2	999	1	5	0	NA	2	2	2	2	2	8.88	1	3	20-39	Mexican American	Yes	High School or above	Poor	No	No	No	2	No	0	Yes
1209	22213	42	31996.51539	2	2003-2004	Female	69	3	5	3	1.2	27.93	102	66	1	1	2	999	2	5.9	0	NA	1	1	2	2	2	9.73	2	NA	>=60	Non-Hispanic White	No	High School or above	Not poor	No	No	No	1	Yes	1	No
1211	22215	30	19224.67099	2	2003-2004	Female	80	3	2	2	2.79	30.44	134.7	42.7	2	999	2	999	1	5	97.8	40101.1	2	2	2	2	2	7.92	2	NA	>=60	Non-Hispanic White	No	Below high school	Not poor	Yes	No	No	2	No	0	Yes
1212	22216	30	100324.6248	1	2003-2004	Female	49	3	3	1	NA	31.49	133	76	1	1	2	999	1	5	0	NA	2	2	2	2	2	7.95	1	2	40-59	Non-Hispanic White	Yes	High School or above	Not poor	Yes	Yes	No	1	Yes	0	Yes
1215	22219	36	32277.15873	2	2003-2004	Male	61	3	2	1	1.2	30	134.7	76.7	2	999	2	999	1	6	115.3	67874.72	2	2	2	2	2	11.3	1	1	>=60	Non-Hispanic White	Yes	Below high school	Not poor	Yes	Yes	No	2	No	0	Yes
1216	22220	42	93483.09391	1	2003-2004	Female	51	3	5	3	3.76	30.36	136	91.3	1	1	2	999	2	4.8	0	NA	2	2	2	2	2	13.4	2	NA	40-59	Non-Hispanic White	No	High School or above	Not poor	Yes	No	No	1	Yes	0	No
1220	22224	33	18727.96927	1	2003-2004	Female	83	3	3	2	1.6	23.6	0	0	1	1	1	1	999	6.6	0	NA	2	1	2	2	2	11.46	2	NA	>=60	Non-Hispanic White	No	High School or above	Not poor	No	No	Yes	1	Yes	1	No
1222	22226	39	4226.83523	1	2003-2004	Female	60	1	1	1	NA	26.41	123.3	75.3	2	999	2	999	2	5.6	93.3	9754.06	2	2	2	2	2	6.86	2	NA	>=60	Mexican American	Yes	Below high school	Not poor	No	No	No	2	No	0	No
1226	22230	39	37755.36057	2	2003-2004	Male	23	1	2	5	2.15	18.89	104	68	NA	999	2	999	999	5.5	0	NA	2	2	2	2	2	7.89	1	3	20-39	Mexican American	No	Below high school	Not poor	No	No	No	999	No	0	No
1227	22231	35	18402.38995	1	2003-2004	Male	80	3	4	1	1.49	26.07	182.7	62	1	1	2	999	1	5.3	92.3	40676.26	2	1	2	2	2	12.55	1	3	>=60	Non-Hispanic White	Yes	High School or above	Not poor	No	No	No	1	Yes	1	Yes
1230	22234	31	47905.40321	2	2003-2004	Male	29	3	3	3	1.28	29.15	114.7	78.7	2	999	2	999	1	5	0	NA	2	2	2	2	2	6.7	2	NA	20-39	Non-Hispanic White	No	High School or above	Not poor	No	No	No	2	No	0	Yes
1232	22236	38	27510.88681	1	2003-2004	Male	25	4	5	1	5	38.9	124	74	2	999	2	999	2	5.5	95.5	77025.64	2	2	2	2	2	7.57	2	NA	20-39	Non-Hispanic Black	Yes	High School or above	Not poor	Yes	No	No	2	No	0	No
1235	22239	33	25119.7393	2	2003-2004	Male	64	3	2	3	1.02	34.05	109.3	64.7	2	999	2	999	1	6.9	0	NA	2	2	2	2	2	7.75	2	NA	>=60	Non-Hispanic White	No	Below high school	Not poor	Yes	No	Yes	2	No	0	Yes
1239	22243	38	23907.91614	2	2003-2004	Female	48	1	3	1	1.7	29.31	132	81.3	2	999	2	999	999	5.2	0	NA	2	2	2	2	2	6.03	2	NA	40-59	Mexican American	Yes	High School or above	Not poor	No	No	No	2	No	0	No
1241	22245	34	4363.44899	1	2003-2004	Male	85	1	1	1	1.79	18.23	192.7	54	1	1	2	999	1	5	79.7	9679.13	2	2	2	2	2	18.04	2	NA	>=60	Mexican American	Yes	Below high school	Not poor	No	No	No	1	Yes	0	Yes
1244	22248	33	7913.249283	1	2003-2004	Male	61	1	1	3	3.34	28.07	98	67.3	2	999	2	999	1	5.1	94.7	17161.52	2	2	2	2	2	8.41	1	3	>=60	Mexican American	No	Below high school	Not poor	No	No	No	2	No	0	Yes
1245	22249	31	46240.31297	1	2003-2004	Male	77	3	2	3	4.12	31.08	120	57	1	999	3	999	1	5.6	0	NA	2	2	2	2	2	10.77	1	3	>=60	Non-Hispanic White	No	Below high school	Not poor	Yes	No	No	1	Yes	0	Yes
1247	22251	33	79835.14559	2	2003-2004	Male	24	3	3	1	1.75	23.07	111.3	74.7	2	999	2	999	1	5.4	0	NA	2	2	2	2	2	8.19	2	NA	20-39	Non-Hispanic White	Yes	High School or above	Not poor	No	No	No	2	No	0	Yes
1248	22252	30	7301.493639	1	2003-2004	Female	36	3	5	1	5	28.09	105.3	64	2	999	2	999	1	4.6	0	NA	2	2	2	2	2	4.59	2	NA	20-39	Non-Hispanic White	Yes	High School or above	Not poor	No	No	No	2	No	0	Yes
1249	22253	33	33165.23781	1	2003-2004	Male	78	3	4	1	1.98	33.64	133.3	62.7	1	1	2	999	1	5.3	0	NA	2	2	2	2	2	10.51	1	3	>=60	Non-Hispanic White	Yes	High School or above	Not poor	Yes	No	No	1	Yes	0	Yes
1250	22254	34	47705.71455	2	2003-2004	Female	58	3	1	1	1.2	29.02	152.7	62	2	999	3	999	1	7.1	164.2	102932.21	2	2	1	2	2	9.15	1	3	40-59	Non-Hispanic White	Yes	Below high school	Not poor	No	No	Yes	2	Yes	1	Yes
1251	22255	36	138206.6082	2	2003-2004	Female	46	3	3	1	3.18	57.67	122	75.3	2	999	2	999	2	5.2	0	NA	2	2	2	2	2	6.7	1	1	40-59	Non-Hispanic White	Yes	High School or above	Not poor	Yes	Yes	No	2	No	0	No
1257	22261	39	19035.05651	2	2003-2004	Female	42	1	3	1	1.98	27.41	118	85	2	999	2	999	1	5.9	0	NA	2	2	2	2	2	6.59	1	2	40-59	Mexican American	Yes	High School or above	Not poor	No	Yes	No	2	No	0	Yes
1263	22267	43	3073.614096	1	2003-2004	Female	60	1	1	1	3.84	31.21	129.3	73.3	1	1	2	999	2	5.5	137.9	7281.97	2	2	2	2	2	7.83	2	NA	>=60	Mexican American	Yes	Below high school	Not poor	Yes	No	Yes	1	Yes	0	No
1266	22270	35	15287.25298	2	2003-2004	Male	68	4	4	1	1.2	34.57	138	99	2	999	2	999	1	5.7	0	NA	2	2	2	2	2	11.1	1	3	>=60	Non-Hispanic Black	Yes	High School or above	Not poor	Yes	No	No	2	Yes	0	Yes
1267	22271	31	65066.72139	1	2003-2004	Female	74	3	3	2	5	22.79	136	53	1	1	1	1	2	5.9	0	NA	2	2	2	2	2	11.68	2	NA	>=60	Non-Hispanic White	No	High School or above	Not poor	No	No	Yes	1	Yes	0	No
1268	22272	32	35685.09829	2	2003-2004	Female	48	4	5	1	5	29.18	125	77	2	999	2	999	1	5.8	103.9	76202.1	2	2	2	2	2	5.17	2	NA	40-59	Non-Hispanic Black	Yes	High School or above	Not poor	No	No	No	2	No	0	Yes
1274	22278	42	11897.91366	2	2003-2004	Male	71	4	1	3	1.07	22.3	178.7	78	1	1	2	999	1	4.9	0	NA	2	2	2	2	2	15.54	1	2	>=60	Non-Hispanic Black	No	Below high school	Not poor	No	Yes	No	1	Yes	0	Yes
1275	22279	38	12080.59991	1	2003-2004	Male	82	4	2	1	3.63	23.74	192	82	1	1	2	999	2	5.5	98	26452.66	2	2	2	2	2	10.31	2	NA	>=60	Non-Hispanic Black	Yes	Below high school	Not poor	No	No	No	1	Yes	0	No
1276	22280	31	95007.46969	2	2003-2004	Female	31	3	2	1	2.18	25.89	112.7	71.3	2	999	2	999	2	5.1	85	224800.15	2	2	2	2	2	7.26	1	1	20-39	Non-Hispanic White	Yes	Below high school	Not poor	No	Yes	No	2	No	0	No
1279	22283	34	50400.76923	1	2003-2004	Male	64	5	5	1	3.63	23.37	118.7	64.7	1	1	2	999	1	5.1	95.1	113948.72	2	2	2	2	2	7.76	2	NA	>=60	Other	Yes	High School or above	Not poor	No	No	No	1	Yes	0	Yes
1281	22285	32	125594.4668	2	2003-2004	Male	46	3	3	1	4.09	29.52	116.7	75.3	2	999	2	999	999	5.6	0	NA	2	2	2	2	2	11.31	1	1	40-59	Non-Hispanic White	Yes	High School or above	Not poor	No	Yes	No	2	No	0	No
1283	22287	40	84378.7699	1	2003-2004	Female	56	3	4	3	NA	35.02	122	76	1	1	1	1	1	6.9	136.3	206906.88	2	2	2	2	2	5.27	1	3	40-59	Non-Hispanic White	No	High School or above	Not poor	Yes	No	Yes	1	Yes	0	Yes
1285	22289	32	28398.56794	2	2003-2004	Female	85	3	5	2	5	24.9	0	0	9	999	2	999	999	5.5	186.2	0	2	2	2	2	2	11.08	2	NA	>=60	Non-Hispanic White	No	High School or above	Not poor	No	No	Yes	9	No	0	No
1288	22292	36	119658.0204	2	2003-2004	Male	51	3	4	6	3.22	20.71	111.3	76.7	2	999	2	999	1	5.3	0	NA	2	2	2	2	2	8.1	1	3	40-59	Non-Hispanic White	Yes	High School or above	Not poor	No	No	No	2	No	0	Yes
1292	22296	36	16133.69728	2	2003-2004	Male	70	4	1	1	2.6	31.81	140.7	75.3	1	1	3	999	1	7.2	179	35459.99	2	2	2	2	2	10.7	1	3	>=60	Non-Hispanic Black	Yes	Below high school	Not poor	Yes	No	Yes	1	Yes	0	Yes
1295	22299	34	87119.03703	2	2003-2004	Female	29	3	4	3	1.53	23.5	113.3	72	2	999	2	999	1	5.1	77.3	213217.96	2	2	2	2	2	6.69	2	NA	20-39	Non-Hispanic White	No	High School or above	Not poor	No	No	No	2	No	0	Yes
1298	22302	39	100220.2814	2	2003-2004	Male	40	3	4	1	3.98	34.65	132	70.7	1	1	2	999	1	5	103.8	208584.11	2	2	2	2	2	10.32	2	NA	40-59	Non-Hispanic White	Yes	High School or above	Not poor	Yes	No	No	1	Yes	0	Yes
1302	22306	41	7216.361177	2	2003-2004	Female	32	4	4	1	1.09	26.73	107	51	2	999	2	999	2	4.6	0	NA	2	2	2	2	2	6.52	2	NA	20-39	Non-Hispanic Black	Yes	High School or above	Not poor	No	No	No	2	No	0	No
1304	22308	42	18236.35329	2	2003-2004	Female	41	1	4	1	1.44	28.47	158	108	2	999	2	999	2	5.4	99.4	44497.66	2	2	2	2	2	7.51	2	NA	40-59	Mexican American	Yes	High School or above	Not poor	No	No	No	2	Yes	0	No
1308	22312	32	15460.09965	1	2003-2004	Male	76	3	1	1	1.2	25.68	0	0	2	999	2	999	2	5.5	116.7	34172.69	1	1	1	1	1	10.82	1	3	>=60	Non-Hispanic White	Yes	Below high school	Not poor	No	No	No	2	No	1	No
1310	22314	38	29102.08356	1	2003-2004	Female	46	4	4	3	2.67	39.98	113	75	1	1	1	1	2	7.1	172.1	83140.61	2	2	2	2	2	7.1	2	NA	40-59	Non-Hispanic Black	No	High School or above	Not poor	Yes	No	Yes	1	Yes	0	No
1311	22315	31	42025.00325	2	2003-2004	Male	44	3	3	3	0.36	21.97	110	70	2	999	2	999	1	5.1	96.4	93825.05	2	2	2	2	2	14.3	1	1	40-59	Non-Hispanic White	No	High School or above	Poor	No	Yes	No	2	No	0	Yes
1312	22316	32	32241.54398	1	2003-2004	Female	41	4	3	6	2.9	30.79	133	68	2	999	2	999	2	5.5	0	NA	2	2	2	2	2	7.77	1	1	40-59	Non-Hispanic Black	Yes	High School or above	Not poor	Yes	Yes	No	2	No	0	No
1313	22317	32	118161.6246	2	2003-2004	Male	57	5	4	1	3.98	27.08	124.7	66.7	2	999	2	999	1	5.3	0	NA	2	2	2	2	2	10.75	1	3	40-59	Other	Yes	High School or above	Not poor	No	No	No	2	No	0	Yes
1317	22321	42	87088.37878	2	2003-2004	Male	52	2	5	1	2.9	31.44	148	89.3	1	2	2	999	2	5.7	0	NA	2	2	2	2	2	10.9	1	2	40-59	Other	Yes	High School or above	Not poor	Yes	Yes	No	1	Yes	0	No
1319	22323	34	56530.65198	1	2003-2004	Male	63	3	5	1	4.13	23.74	135.3	65.3	1	1	2	999	1	5.4	94.1	127807.49	2	1	1	2	2	8.2	2	NA	>=60	Non-Hispanic White	Yes	High School or above	Not poor	No	No	No	1	Yes	1	Yes
1321	22325	34	4580.466592	1	2003-2004	Female	72	1	3	1	1.82	30.76	170	82	1	1	2	999	1	5.5	109.2	10056.01	2	2	2	2	2	9.34	2	NA	>=60	Mexican American	Yes	High School or above	Not poor	Yes	No	No	1	Yes	0	Yes
1324	22328	33	6359.502019	2	2003-2004	Female	61	1	2	1	0.75	37.05	112.7	54	2	999	1	2	1	10.1	0	NA	2	2	2	2	2	9.02	1	3	>=60	Mexican American	Yes	Below high school	Poor	Yes	No	Yes	2	No	0	Yes
1325	22329	34	22199.67395	1	2003-2004	Male	85	3	5	1	5	19.44	134	75.3	2	999	2	999	2	5.2	81.6	50190.2	2	2	2	2	2	14.95	2	NA	>=60	Non-Hispanic White	Yes	High School or above	Not poor	No	No	No	2	No	0	No
1329	22333	37	15218.76896	2	2003-2004	Male	68	4	4	1	2.24	24.46	108	76.7	2	999	1	1	1	6.7	143.5	43477.91	2	2	2	2	1	10.4	1	3	>=60	Non-Hispanic Black	Yes	High School or above	Not poor	No	No	Yes	2	No	1	Yes
1331	22335	31	23854.40867	1	2003-2004	Female	58	1	4	1	2.48	26.42	127	74	2	999	2	999	2	5.2	0	NA	2	2	2	2	2	9.02	2	NA	40-59	Mexican American	Yes	High School or above	Not poor	No	No	No	2	No	0	No
1335	22339	35	28290.71306	2	2003-2004	Female	50	5	4	4	3.87	27.2	128.7	72	2	999	2	999	1	5.4	83.4	69166.09	2	2	2	2	2	9.5	1	1	40-59	Other	No	High School or above	Not poor	No	Yes	No	2	No	0	Yes
1339	22343	30	12186.08382	2	2003-2004	Female	65	4	4	1	1.6	28.69	111.3	63.3	1	1	2	999	2	5.6	0	NA	2	2	2	2	2	13.08	1	1	>=60	Non-Hispanic Black	Yes	High School or above	Not poor	No	Yes	No	1	Yes	0	No
1340	22344	36	37047.8523	1	2003-2004	Female	30	4	3	5	0.78	31.57	122.7	64.7	2	999	2	999	1	5	0	NA	2	2	2	2	2	8.15	2	NA	20-39	Non-Hispanic Black	No	High School or above	Poor	Yes	No	No	2	No	0	Yes
1342	22346	39	20723.46328	2	2003-2004	Female	85	3	5	2	4.8	27.79	211	95	1	1	2	999	1	5.5	92.4	45437.43	2	2	2	2	2	11.27	1	3	>=60	Non-Hispanic White	No	High School or above	Not poor	No	No	No	1	Yes	0	Yes
1343	22347	40	2561.927376	2	2003-2004	Female	20	1	2	5	0.57	42.77	108	56.7	2	999	2	999	2	4.9	77.8	0	2	2	2	2	2	3.33	1	2	20-39	Mexican American	No	Below high school	Poor	Yes	Yes	No	2	No	0	No
1344	22348	41	67844.63342	2	2003-2004	Male	24	2	4	5	2.58	25.25	119.3	61.3	2	999	2	999	1	5.3	101.2	157564.65	2	2	2	2	2	10.28	2	NA	20-39	Other	No	High School or above	Not poor	No	No	No	2	No	0	Yes
1345	22349	35	8641.369829	1	2003-2004	Male	85	3	2	1	1.65	25.29	132	52	2	999	2	999	1	6.1	0	NA	2	2	1	2	2	10.82	1	3	>=60	Non-Hispanic White	Yes	Below high school	Not poor	No	No	No	2	No	1	Yes
1346	22350	31	13360.37216	2	2003-2004	Male	78	3	2	1	1.29	24.03	111.3	58.7	2	999	2	999	1	4.9	0	NA	2	2	2	1	2	9.2	1	3	>=60	Non-Hispanic White	Yes	Below high school	Not poor	No	No	No	2	No	1	Yes
1354	22358	32	92784.1755	2	2003-2004	Male	21	3	3	5	1.76	54.38	133	83	2	999	2	999	1	5.1	106.6	221150.05	2	2	2	2	2	7.11	1	1	20-39	Non-Hispanic White	No	High School or above	Not poor	Yes	Yes	No	2	No	0	Yes
1355	22359	41	11420.58973	1	2003-2004	Male	84	4	5	2	5	25.31	114.7	54.7	1	1	2	999	1	5.7	104	24449.16	2	2	2	2	2	9.46	2	NA	>=60	Non-Hispanic Black	No	High School or above	Not poor	No	No	No	1	Yes	0	Yes
1358	22362	41	25150.92664	2	2003-2004	Male	54	4	5	1	5	26.14	113.3	51.3	2	999	1	1	2	7.9	0	NA	2	2	2	2	2	6.97	2	NA	40-59	Non-Hispanic Black	Yes	High School or above	Not poor	No	No	Yes	2	No	0	No
1359	22363	43	18167.95445	2	2003-2004	Male	64	5	5	1	0.67	21.76	151	84	1	1	2	999	2	5.4	0	NA	2	2	2	2	2	13.02	1	3	>=60	Other	Yes	High School or above	Poor	No	No	No	1	Yes	0	No
1362	22366	32	8495.932548	2	2003-2004	Female	26	3	4	1	3.2	21.85	90	48	2	999	2	999	2	4.9	0	NA	2	2	2	2	2	3.37	2	NA	20-39	Non-Hispanic White	Yes	High School or above	Not poor	No	No	No	2	No	0	No
1365	22369	38	29102.08356	1	2003-2004	Female	56	4	4	1	2.48	31.3	170.7	96.7	2	999	2	999	2	5.5	96.4	68882.53	2	2	2	2	2	5.47	1	3	40-59	Non-Hispanic Black	Yes	High School or above	Not poor	Yes	No	No	2	Yes	0	No
1366	22370	38	36135.58557	1	2003-2004	Male	36	1	1	1	NA	27.74	113	83	2	999	2	999	1	5.6	0	NA	2	2	2	2	2	11.66	2	NA	20-39	Mexican American	Yes	Below high school	Not poor	No	No	No	2	No	0	Yes
1370	22374	39	19699.84544	1	2003-2004	Male	85	3	4	2	5	26.34	138	46	2	999	2	999	1	5.5	0	NA	2	2	2	1	2	9.81	1	3	>=60	Non-Hispanic White	No	High School or above	Not poor	No	No	No	2	No	1	Yes
1371	22375	30	85146.08009	2	2003-2004	Male	43	3	4	1	4.08	32.25	123.3	78	2	999	2	999	1	5.6	0	NA	2	2	2	2	2	12.06	1	3	40-59	Non-Hispanic White	Yes	High School or above	Not poor	Yes	No	No	2	No	0	Yes
1372	22376	39	13277.5161	2	2003-2004	Male	62	4	4	1	5	29.54	117	62	1	1	1	1	1	8.4	0	NA	2	2	2	2	2	8.6	1	3	>=60	Non-Hispanic Black	Yes	High School or above	Not poor	No	No	Yes	1	Yes	0	Yes
1374	22378	29	85621.33431	1	2003-2004	Female	30	3	5	1	4.91	20.3	98	62.7	1	2	2	999	1	5.3	0	NA	2	2	2	2	2	4.86	1	3	20-39	Non-Hispanic White	Yes	High School or above	Not poor	No	No	No	1	Yes	0	Yes
1380	22384	36	107198.0699	2	2003-2004	Female	51	3	4	3	2.08	28.5	172	94.7	1	1	1	2	1	6.6	0	NA	2	2	2	2	2	9.82	2	NA	40-59	Non-Hispanic White	No	High School or above	Not poor	No	No	Yes	1	Yes	0	Yes
1383	22387	38	83575.5511	1	2003-2004	Female	54	3	3	1	NA	24.65	122	77.3	2	999	2	999	2	5.6	94.7	190375.97	2	2	2	2	2	6.26	2	NA	40-59	Non-Hispanic White	Yes	High School or above	Not poor	No	No	No	2	No	0	No
1387	22391	41	25253.55331	2	2003-2004	Male	29	4	4	5	1.03	20.49	104	70	2	999	2	999	1	5.2	91	71261.54	2	2	2	2	2	8.49	1	1	20-39	Non-Hispanic Black	No	High School or above	Not poor	No	Yes	No	2	No	0	Yes
1388	22392	42	71587.54411	2	2003-2004	Female	29	5	5	5	3.87	21.35	102	72.7	2	999	2	999	2	5.3	96.9	175205.68	2	2	2	2	2	5.92	2	NA	20-39	Other	No	High School or above	Not poor	No	No	No	2	No	0	No
1392	22396	37	51997.76659	2	2003-2004	Female	70	3	3	1	NA	19.13	101	69	2	999	2	999	2	5.6	81.5	116611.54	2	2	2	2	2	8.67	2	NA	>=60	Non-Hispanic White	Yes	High School or above	Not poor	No	No	No	2	No	0	No
1394	22398	42	79054.0047	2	2003-2004	Female	50	3	5	5	4.7	57.2	0	0	2	999	1	1	1	8.6	0	NA	2	2	2	2	2	7.73	2	NA	40-59	Non-Hispanic White	No	High School or above	Not poor	Yes	No	Yes	2	No	0	Yes
1399	22403	31	27204.19443	2	2003-2004	Female	24	4	4	5	0.69	46.04	112	74	2	999	2	999	2	5.2	84.5	70879.31	2	2	2	2	2	5.03	2	NA	20-39	Non-Hispanic Black	No	High School or above	Poor	Yes	No	No	2	No	0	No
1400	22404	30	93751.04521	2	2003-2004	Female	42	3	5	1	3.98	29.17	105.3	62.7	2	999	2	999	1	5	83.4	202281.9	2	2	2	2	2	6.21	1	3	40-59	Non-Hispanic White	Yes	High School or above	Not poor	No	No	No	2	No	0	Yes
1401	22405	30	19331.95267	1	2003-2004	Male	80	3	3	1	1.24	23.85	0	0	2	999	2	999	1	4.8	0	NA	2	1	2	2	2	9.56	1	3	>=60	Non-Hispanic White	Yes	High School or above	Not poor	No	No	No	2	No	1	Yes
1402	22406	41	14252.93193	2	2003-2004	Male	69	4	3	1	1.91	27.77	114	36	1	1	2	999	1	6	102.2	30512.62	2	2	1	2	2	9.67	1	3	>=60	Non-Hispanic Black	Yes	High School or above	Not poor	No	No	No	1	Yes	1	Yes
1403	22407	33	13808.01914	2	2003-2004	Male	68	4	1	3	1.18	31.84	160.7	80	1	999	2	999	1	5.1	0	NA	2	2	2	2	2	16.55	1	1	>=60	Non-Hispanic Black	No	Below high school	Not poor	Yes	Yes	No	1	Yes	0	Yes
1404	22408	31	26865.74012	1	2003-2004	Male	85	3	3	1	2.97	26.41	158	94	1	1	2	999	1	5.7	91.4	59383.48	1	2	2	2	1	17.87	2	NA	>=60	Non-Hispanic White	Yes	High School or above	Not poor	No	No	No	1	Yes	1	Yes
1405	22409	31	39328.8578	2	2003-2004	Male	71	3	1	1	1.52	25.91	147.3	57.3	1	1	2	999	1	5.8	149.4	86931.7	2	2	2	2	2	13.47	1	3	>=60	Non-Hispanic White	Yes	Below high school	Not poor	No	No	Yes	1	Yes	0	Yes
1406	22410	32	24247.19225	2	2003-2004	Male	83	3	3	1	4	24.83	122	66.7	2	999	2	999	1	5.5	0	NA	2	1	2	1	2	9.48	1	3	>=60	Non-Hispanic White	Yes	High School or above	Not poor	No	No	No	2	No	1	Yes
1409	22413	42	24655.31206	1	2003-2004	Female	68	4	2	6	5	23.89	0	0	1	1	2	999	999	5.4	0	NA	2	2	2	2	2	23.94	1	1	>=60	Non-Hispanic Black	Yes	Below high school	Not poor	No	Yes	No	1	Yes	0	No
1410	22414	29	60904.75782	2	2003-2004	Male	25	3	5	5	2.69	26.96	111	75	2	999	2	999	1	5.1	90.5	141447.25	2	2	2	2	2	9.35	1	1	20-39	Non-Hispanic White	No	High School or above	Not poor	No	Yes	No	2	No	0	Yes
1411	22415	31	27197.14626	1	2003-2004	Female	84	3	4	2	5	30.08	0	0	2	999	2	999	2	5.5	93.8	56731.03	2	2	2	2	2	13.88	2	NA	>=60	Non-Hispanic White	No	High School or above	Not poor	Yes	No	No	2	No	0	No
1412	22416	30	6661.424053	2	2003-2004	Female	33	3	5	1	4.79	21.93	0	0	2	999	2	999	999	4.9	65	16303.39	2	2	2	2	2	4.44	2	NA	20-39	Non-Hispanic White	Yes	High School or above	Not poor	No	No	No	2	No	0	No
1414	22418	29	22331.43463	1	2003-2004	Female	83	3	5	1	3.51	27.98	168	79.3	1	1	2	999	1	5.3	0	NA	2	2	2	2	2	14.66	2	NA	>=60	Non-Hispanic White	Yes	High School or above	Not poor	No	No	No	1	Yes	0	Yes
1420	22424	38	62145.32922	1	2003-2004	Female	24	3	3	1	NA	29.08	122	74.7	1	999	2	999	2	5.2	89.4	147044.01	2	2	2	2	2	5.19	1	3	20-39	Non-Hispanic White	Yes	High School or above	Not poor	No	No	No	1	Yes	0	No
1423	22427	35	29633.25056	1	2003-2004	Male	73	2	4	1	2.48	28.69	131	59	2	999	2	999	1	5.1	0	NA	2	2	2	2	2	9.65	1	3	>=60	Other	Yes	High School or above	Not poor	No	No	No	2	No	0	Yes
1429	22433	38	26054.94635	2	2003-2004	Male	44	1	4	1	0.89	27.66	111.3	80.7	1	999	2	999	1	5.3	100.5	60350.77	2	2	2	2	2	5.86	2	NA	40-59	Mexican American	Yes	High School or above	Poor	No	No	No	1	Yes	0	Yes
1438	22442	32	93639.88382	1	2003-2004	Female	52	3	3	1	5	31.35	145	71	1	1	2	999	1	6	0	NA	2	2	2	2	2	7.37	2	NA	40-59	Non-Hispanic White	Yes	High School or above	Not poor	Yes	No	No	1	Yes	0	Yes
1439	22443	35	79842.99052	1	2003-2004	Female	38	3	4	3	3.34	23.09	95.3	64.7	2	999	2	999	1	5.5	85.8	195410.33	2	2	2	2	2	5.11	1	1	20-39	Non-Hispanic White	No	High School or above	Not poor	No	Yes	No	2	No	0	Yes
1440	22444	43	3770.055159	2	2003-2004	Male	78	1	3	1	1.32	23.07	138.7	82	2	999	2	999	1	5.4	94.9	8362.84	2	2	2	2	2	12.07	1	1	>=60	Mexican American	Yes	High School or above	Not poor	No	Yes	No	2	No	0	Yes
1441	22445	38	6648.222924	2	2003-2004	Female	71	1	4	3	1.06	22.68	146	63	1	1	1	1	2	6.8	87.6	0	2	2	2	2	2	8.75	2	NA	>=60	Mexican American	No	High School or above	Not poor	No	No	Yes	1	Yes	0	No
1442	22446	30	62902.52302	2	2003-2004	Male	25	3	3	5	NA	24.08	101.3	72.7	2	999	2	999	1	5.4	0	NA	2	2	2	2	2	7.43	2	NA	20-39	Non-Hispanic White	No	High School or above	Not poor	No	No	No	2	No	0	Yes
1444	22448	32	46496.38114	2	2003-2004	Male	78	3	3	6	2.55	24.7	153	74	1	1	2	999	999	5.5	0	NA	1	1	9	2	2	12.48	1	3	>=60	Non-Hispanic White	Yes	High School or above	Not poor	No	No	No	1	Yes	1	No
1445	22449	34	35920.94834	1	2003-2004	Female	28	1	5	5	2.64	33.56	118.7	68	2	999	2	999	2	4.9	87.3	96448.03	2	2	2	2	2	6.06	2	NA	20-39	Mexican American	No	High School or above	Not poor	Yes	No	No	2	No	0	No
1446	22450	29	22331.43463	1	2003-2004	Female	85	3	4	2	2.23	21.83	126	0	1	1	2	999	1	5.4	94.6	50081.06	2	1	2	1	2	7.75	1	3	>=60	Non-Hispanic White	No	High School or above	Not poor	No	No	No	1	Yes	1	Yes
1448	22452	37	50501.96677	1	2003-2004	Female	72	3	4	1	4.13	24.1	0	0	1	2	2	999	999	5.4	0	NA	2	2	2	2	2	8.69	2	NA	>=60	Non-Hispanic White	Yes	High School or above	Not poor	No	No	No	1	Yes	0	No
1449	22453	31	30704.85891	2	2003-2004	Female	45	4	3	3	0.85	25.54	132.7	72.7	2	999	2	999	999	5.5	98.5	75068.27	2	2	2	2	2	8.77	1	1	40-59	Non-Hispanic Black	No	High School or above	Poor	No	Yes	No	2	No	0	No
1450	22454	35	21486.77685	1	2003-2004	Female	85	3	3	2	5	18.44	0	0	2	999	2	999	1	5.4	0	NA	2	2	2	2	2	11.37	1	3	>=60	Non-Hispanic White	No	High School or above	Not poor	No	No	No	2	No	0	Yes
1452	22456	31	123462.1245	1	2003-2004	Male	49	3	5	5	5	23.94	123.3	62.7	2	999	2	999	1	5.4	0	NA	2	2	2	2	2	7.93	2	NA	40-59	Non-Hispanic White	No	High School or above	Not poor	No	No	No	2	No	0	Yes
1454	22458	41	2937.957843	1	2003-2004	Female	64	1	1	1	1.98	34.27	152.7	80	1	1	2	999	1	5.7	120.9	6450.03	2	2	2	2	2	7.73	2	NA	>=60	Mexican American	Yes	Below high school	Not poor	Yes	No	No	1	Yes	0	Yes
1456	22460	43	32915.2254	2	2003-2004	Male	20	3	4	5	0.32	24.92	116	60	2	999	2	999	1	4.7	92.2	79070.05	2	2	2	2	2	6.82	2	NA	20-39	Non-Hispanic White	No	High School or above	Poor	No	No	No	2	No	0	Yes
1461	22465	37	33867.58364	1	2003-2004	Male	73	3	4	2	4.85	42.87	131	74	2	999	1	1	2	8.1	0	NA	2	2	2	2	2	7.04	2	NA	>=60	Non-Hispanic White	No	High School or above	Not poor	Yes	No	Yes	2	No	0	No
1462	22466	40	26197.62511	2	2003-2004	Male	29	1	2	1	2.8	24.97	116	65.3	2	999	2	999	1	5.5	0	NA	2	2	2	2	2	7.3	1	2	20-39	Mexican American	Yes	Below high school	Not poor	No	Yes	No	2	No	0	Yes
1463	22467	42	5937.260617	1	2003-2004	Male	20	4	2	5	1.9	22.43	113.3	63.3	2	999	2	999	1	5.2	0	NA	2	2	2	2	2	8.76	1	1	20-39	Non-Hispanic Black	No	Below high school	Not poor	No	Yes	No	2	No	0	Yes
1465	22469	36	125521.2772	2	2003-2004	Male	46	3	5	1	5	20.94	123.3	78	2	999	2	999	1	5.4	0	NA	2	2	2	2	2	7.4	2	NA	40-59	Non-Hispanic White	Yes	High School or above	Not poor	No	No	No	2	No	0	Yes
1468	22472	31	63130.89831	1	2003-2004	Female	60	5	4	4	2.56	23.9	104	65	2	999	2	999	1	5.4	84.1	141578.99	2	2	2	2	2	9.55	1	1	>=60	Other	No	High School or above	Not poor	No	Yes	No	2	No	0	Yes
1470	22474	34	45852.5686	2	2003-2004	Female	59	3	3	1	1.36	26.98	142	57	1	2	1	1	1	7.7	0	NA	2	2	2	2	2	6.75	2	NA	40-59	Non-Hispanic White	Yes	High School or above	Not poor	No	No	Yes	1	Yes	0	Yes
1471	22475	36	18390.01212	2	2003-2004	Female	65	4	1	2	1.04	38.04	152	92.7	1	2	2	999	1	4.8	0	NA	2	2	2	2	2	12.5	1	3	>=60	Non-Hispanic Black	No	Below high school	Not poor	Yes	No	No	1	Yes	0	Yes
1473	22477	30	36548.75959	2	2003-2004	Female	75	3	3	1	1.65	28.71	137.3	59.3	2	999	2	999	2	5.3	0	NA	2	2	2	2	2	12.62	2	NA	>=60	Non-Hispanic White	Yes	High School or above	Not poor	No	No	No	2	No	0	No
1475	22479	32	68641.51944	2	2003-2004	Female	63	3	3	1	3.3	27.16	136	74	1	2	1	1	1	7.1	141.5	168317.25	2	2	2	2	2	7.16	1	2	>=60	Non-Hispanic White	Yes	High School or above	Not poor	No	Yes	Yes	1	Yes	0	Yes
1476	22480	40	4940.441084	2	2003-2004	Male	61	1	3	1	0.64	32.55	126.7	81.3	2	999	2	999	1	5.7	0	NA	2	2	2	2	2	15.13	2	NA	>=60	Mexican American	Yes	High School or above	Poor	Yes	No	No	2	No	0	Yes
1481	22485	37	79805.76709	1	2003-2004	Female	20	3	3	5	3.6	24.38	118	70	2	999	2	999	2	4.9	81.4	195319.23	2	2	2	2	2	5.44	2	NA	20-39	Non-Hispanic White	No	High School or above	Not poor	No	No	No	2	No	0	No
1484	22488	34	38390.85408	2	2003-2004	Female	63	3	1	1	1.24	39.24	164	71	1	1	3	999	2	5.4	105.9	80080.19	2	2	2	2	2	11.69	2	NA	>=60	Non-Hispanic White	Yes	Below high school	Not poor	Yes	No	No	1	Yes	0	No
1485	22489	35	17139.89848	1	2003-2004	Male	41	1	4	3	1.44	27.98	108	66	2	999	2	999	1	5.2	91.2	39700.95	2	2	2	2	2	12.22	2	NA	40-59	Mexican American	No	High School or above	Not poor	No	No	No	2	No	0	Yes
1488	22492	32	104523.926	1	2003-2004	Male	51	3	3	1	5	27.47	138	86	2	999	2	999	1	5.1	0	NA	2	2	2	2	2	10.14	1	3	40-59	Non-Hispanic White	Yes	High School or above	Not poor	No	No	No	2	No	0	Yes
1491	22495	35	7740.045306	2	2003-2004	Female	32	4	5	4	NA	23.65	105	55	2	999	2	999	999	4.6	83.8	0	2	2	2	2	2	4.7	2	NA	20-39	Non-Hispanic Black	No	High School or above	Not poor	No	No	No	2	No	0	No
1497	22501	34	38602.50961	1	2003-2004	Male	37	1	2	1	1.86	28.97	130	79.3	2	999	2	999	1	5.2	0	NA	2	2	2	2	2	7.31	1	1	20-39	Mexican American	Yes	Below high school	Not poor	No	Yes	No	2	No	0	Yes
1500	22504	42	6600.463184	2	2003-2004	Female	26	3	3	1	5	25.73	101.3	52	2	999	2	999	1	4.9	89.5	15617.56	2	2	2	2	2	4.33	1	3	20-39	Non-Hispanic White	Yes	High School or above	Not poor	No	No	No	2	No	0	Yes
1501	22505	35	36101.98422	2	2003-2004	Female	38	4	3	1	0.64	35.82	0	0	2	999	1	2	999	5.7	0	NA	2	2	2	2	2	9.2	1	1	20-39	Non-Hispanic Black	Yes	High School or above	Poor	Yes	Yes	Yes	2	No	0	No
1502	22506	29	76658.54914	1	2003-2004	Female	20	3	4	5	NA	26.78	108	57.3	2	999	2	999	1	5	78	181384.2	2	2	2	2	2	5.98	2	NA	20-39	Non-Hispanic White	No	High School or above	Not poor	No	No	No	2	No	0	Yes
1503	22507	38	51457.62438	1	2003-2004	Male	63	3	3	1	3.92	33.21	148	82.7	1	1	2	999	2	5.6	93.6	116773.94	2	2	2	2	2	6.62	1	3	>=60	Non-Hispanic White	Yes	High School or above	Not poor	Yes	No	No	1	Yes	0	No
1509	22513	29	79245.73877	1	2003-2004	Male	55	3	4	1	4.4	25.12	126.7	66	2	999	2	999	2	5.5	103	191868.77	2	2	2	2	2	10.22	1	3	40-59	Non-Hispanic White	Yes	High School or above	Not poor	No	No	No	2	No	0	No
1510	22514	33	45147.06874	2	2003-2004	Male	65	3	4	1	5	33.89	146	69.3	1	1	2	999	1	5.5	113.5	102453.25	2	2	2	2	2	10.91	2	NA	>=60	Non-Hispanic White	Yes	High School or above	Not poor	Yes	No	No	1	Yes	0	Yes
1511	22515	34	32982.32442	1	2003-2004	Female	20	1	2	5	0.74	23.46	91.3	63.3	2	999	2	999	1	5	0	NA	2	2	2	2	2	5.59	1	1	20-39	Mexican American	No	Below high school	Poor	No	Yes	No	2	No	0	Yes
1512	22516	43	20155.46403	1	2003-2004	Female	40	1	2	1	1.52	38.17	0	0	2	999	2	999	2	5.2	101.5	47613.23	2	2	2	2	2	5.81	2	NA	40-59	Mexican American	Yes	Below high school	Not poor	Yes	No	No	2	No	0	No
1515	22519	34	32440.98968	2	2003-2004	Male	34	4	3	5	3.06	26.63	150	73	2	999	2	999	2	5.8	0	NA	2	2	2	2	2	12.37	2	NA	20-39	Non-Hispanic Black	No	High School or above	Not poor	No	No	No	2	Yes	0	No
1518	22522	36	90507.67295	1	2003-2004	Male	30	3	5	5	5	23.66	123.3	68.7	2	999	2	999	1	5.3	0	NA	2	2	2	2	2	10.54	2	NA	20-39	Non-Hispanic White	No	High School or above	Not poor	No	No	No	2	No	0	Yes
1521	22525	31	124618.2745	1	2003-2004	Male	54	5	2	1	5	28.9	172.7	115.3	1	999	2	999	2	6.8	0	NA	2	2	2	2	2	10.23	1	1	40-59	Other	Yes	Below high school	Not poor	No	Yes	Yes	1	Yes	0	No
1523	22527	35	22650.70516	2	2003-2004	Female	85	3	4	1	1.36	30.33	114	74	2	999	1	2	2	6	123.3	55542.25	1	2	1	2	2	10	2	NA	>=60	Non-Hispanic White	Yes	High School or above	Not poor	Yes	No	Yes	2	No	1	No
1524	22528	31	66801.16701	1	2003-2004	Female	60	3	4	1	5	23.34	111.3	76	2	999	2	999	2	5.3	79.1	149810.03	2	2	2	2	2	6.27	2	NA	>=60	Non-Hispanic White	Yes	High School or above	Not poor	No	No	No	2	No	0	No
1525	22529	35	50518.01667	1	2003-2004	Female	69	3	3	2	1.65	33.54	119.3	72.7	2	999	3	999	1	6.3	0	NA	2	2	2	2	2	9.08	1	3	>=60	Non-Hispanic White	No	High School or above	Not poor	Yes	No	No	2	No	0	Yes
1526	22530	35	35480.03486	2	2003-2004	Male	75	3	5	1	3.2	27.7	0	0	1	1	2	999	1	5.3	0	NA	2	2	2	2	2	9.5	1	3	>=60	Non-Hispanic White	Yes	High School or above	Not poor	No	No	No	1	Yes	0	Yes
1527	22531	31	67000.24198	2	2003-2004	Female	22	3	4	6	0.81	25.94	106.7	57.3	2	999	2	999	1	4.7	0	NA	2	2	2	2	2	4.44	1	2	20-39	Non-Hispanic White	Yes	High School or above	Poor	No	Yes	No	2	No	0	Yes
1529	22533	35	74533.91713	2	2003-2004	Male	27	5	4	5	4.83	26.45	106	73	2	999	2	999	1	5.1	0	NA	2	2	2	2	2	7.1	1	2	20-39	Other	No	High School or above	Not poor	No	Yes	No	2	No	0	Yes
1530	22534	42	2958.901707	2	2003-2004	Female	24	1	3	1	0.7	25.04	93.3	52	2	999	2	999	999	5.2	0	NA	2	2	2	2	2	5.19	2	NA	20-39	Mexican American	Yes	High School or above	Poor	No	No	No	2	No	0	No
1533	22537	42	23850.19591	1	2003-2004	Female	40	4	5	1	5	36.31	143	88	2	999	2	999	2	5.1	103.3	0	2	2	2	2	2	10.76	2	NA	40-59	Non-Hispanic Black	Yes	High School or above	Not poor	Yes	No	No	2	Yes	0	No
1538	22542	29	40280.66904	2	2003-2004	Female	75	3	5	3	5	25.15	165.3	78.7	1	1	2	999	1	5.7	0	NA	2	2	2	2	2	9.86	2	NA	>=60	Non-Hispanic White	No	High School or above	Not poor	No	No	No	1	Yes	0	Yes
1539	22543	32	109645.6104	1	2003-2004	Male	47	3	4	1	5	30.59	120	89	2	999	2	999	2	5.2	108.4	228200.64	2	2	2	2	2	6.25	2	NA	40-59	Non-Hispanic White	Yes	High School or above	Not poor	Yes	No	No	2	No	0	No
1541	22545	34	84653.84055	2	2003-2004	Female	24	3	4	1	1.2	35.23	121	81	2	999	2	999	1	5.3	92.1	196116.55	2	2	2	2	2	11.05	2	NA	20-39	Non-Hispanic White	Yes	High School or above	Not poor	Yes	No	No	2	No	0	Yes
1542	22546	36	18497.38653	1	2003-2004	Female	75	4	2	2	5	22.42	177.3	81.3	1	1	2	999	1	5.2	0	NA	2	2	2	2	2	8.62	2	NA	>=60	Non-Hispanic Black	No	Below high school	Not poor	No	No	No	1	Yes	0	Yes
1543	22547	37	33768.44072	2	2003-2004	Male	28	1	3	2	1.14	22.85	106	50	2	999	2	999	1	5.6	84	0	2	2	2	2	2	6.81	2	NA	20-39	Mexican American	No	High School or above	Not poor	No	No	No	2	No	0	Yes
1545	22549	43	29523.13639	1	2003-2004	Female	31	1	5	1	4.46	20.22	102	66.7	2	999	2	999	2	5	0	NA	2	2	2	2	2	8.61	2	NA	20-39	Mexican American	Yes	High School or above	Not poor	No	No	No	2	No	0	No
1547	22551	39	26783.57805	2	2003-2004	Male	53	4	4	1	3.13	26.16	188	84	1	2	2	999	1	6	0	NA	2	2	2	2	2	13.94	1	1	40-59	Non-Hispanic Black	Yes	High School or above	Not poor	No	Yes	No	1	Yes	0	Yes
1549	22553	40	19001.06401	2	2003-2004	Male	66	3	5	1	0.38	21.76	130.7	83.3	2	999	2	999	1	5.3	88.4	42958.61	2	2	2	2	2	8.31	2	NA	>=60	Non-Hispanic White	Yes	High School or above	Poor	No	No	No	2	No	0	Yes
1550	22554	34	27998.06875	2	2003-2004	Male	63	3	3	1	NA	30.72	114.7	70.7	2	999	1	1	2	5.8	102.8	68654.63	2	2	2	1	2	7.31	2	NA	>=60	Non-Hispanic White	Yes	High School or above	Not poor	Yes	No	Yes	2	No	1	No
1551	22555	32	102918.9869	2	2003-2004	Female	36	3	4	6	0.75	20.91	102	60.7	2	999	2	999	1	4.9	0	NA	2	2	2	2	2	9.53	1	1	20-39	Non-Hispanic White	Yes	High School or above	Poor	No	Yes	No	2	No	0	Yes
1553	22557	43	19425.014	1	2003-2004	Male	65	3	1	3	0.86	28.54	122	64	1	1	2	999	1	5.2	0	NA	2	2	2	2	2	8.16	1	3	>=60	Non-Hispanic White	No	Below high school	Poor	No	No	No	1	Yes	0	Yes
1555	22559	31	127057.4534	1	2003-2004	Male	44	3	5	1	3.93	28.18	128	70.7	2	999	2	999	2	5.3	0	NA	2	2	2	2	2	7.83	2	NA	40-59	Non-Hispanic White	Yes	High School or above	Not poor	No	No	No	2	No	0	No
1557	22561	42	34295.93783	2	2003-2004	Female	37	4	4	1	4.66	39.51	131.3	81.3	1	2	3	999	2	5.2	0	NA	2	2	1	2	2	5.91	2	NA	20-39	Non-Hispanic Black	Yes	High School or above	Not poor	Yes	No	No	1	Yes	1	No
1558	22562	43	23331.06481	2	2003-2004	Female	80	2	1	5	0.79	19.65	0	0	1	999	2	999	2	5.9	0	NA	2	2	2	2	2	11.71	2	NA	>=60	Other	No	Below high school	Poor	No	No	No	1	Yes	0	No
1561	22565	34	16395.48107	2	2003-2004	Male	74	3	1	1	0.96	26.8	149	62	1	1	1	2	1	4.9	0	NA	2	2	2	2	2	9.25	1	3	>=60	Non-Hispanic White	Yes	Below high school	Poor	No	No	Yes	1	Yes	0	Yes
1563	22567	34	30144.47755	2	2003-2004	Male	61	3	1	1	1.2	25.62	118	78	1	1	2	999	1	5.3	103.1	70548.25	2	2	2	2	2	11.53	1	1	>=60	Non-Hispanic White	Yes	Below high school	Not poor	No	Yes	No	1	Yes	0	Yes
1565	22569	30	21423.45173	2	2003-2004	Male	83	3	4	1	3.3	26.42	138.7	58.7	1	1	2	999	1	5.3	0	NA	2	1	2	2	2	11.17	2	NA	>=60	Non-Hispanic White	Yes	High School or above	Not poor	No	No	No	1	Yes	1	Yes
1568	22572	39	33018.96304	1	2003-2004	Male	70	3	2	3	5	27.75	153.3	75.3	2	999	2	999	2	5.8	0	NA	2	2	2	2	2	9.75	1	1	>=60	Non-Hispanic White	No	Below high school	Not poor	No	Yes	No	2	Yes	0	No
1569	22573	29	21732.70502	1	2003-2004	Female	85	3	4	5	3.66	26.03	163.3	83.3	1	1	2	999	2	5.5	95.2	47650.25	2	2	2	2	2	9.84	2	NA	>=60	Non-Hispanic White	No	High School or above	Not poor	No	No	No	1	Yes	0	No
1570	22574	30	39667.97637	2	2003-2004	Female	47	3	3	5	1.93	43.66	124	68.7	2	999	2	999	2	5.6	0	NA	2	2	2	2	2	6.95	2	NA	40-59	Non-Hispanic White	No	High School or above	Not poor	Yes	No	No	2	No	0	No
1571	22575	35	101775.5958	1	2003-2004	Female	43	2	4	1	0.82	29.27	108	68	2	999	2	999	2	5.5	0	NA	2	2	2	2	2	8.38	2	NA	40-59	Other	Yes	High School or above	Poor	No	No	No	2	No	0	No
1573	22577	36	39308.48812	1	2003-2004	Male	45	2	4	1	1.11	29.74	136.7	80.7	2	999	2	999	1	5.8	111.2	95173.21	2	2	2	2	2	7.75	2	NA	40-59	Other	Yes	High School or above	Not poor	No	No	No	2	No	0	Yes
1575	22579	39	44725.31292	1	2003-2004	Male	61	5	4	6	5	29.76	129	80	2	999	2	999	1	4.9	0	NA	2	2	2	2	2	13.08	1	3	>=60	Other	Yes	High School or above	Not poor	No	No	No	2	No	0	Yes
1579	22583	36	36823.29807	1	2003-2004	Female	36	4	3	5	0.34	27.05	120	74.7	2	999	2	999	2	5	90.3	93483.81	2	2	2	2	2	5.6	1	1	20-39	Non-Hispanic Black	No	High School or above	Poor	No	Yes	No	2	No	0	No
1582	22586	30	69773.36285	2	2003-2004	Female	32	3	4	3	3.22	19.59	109.3	62	2	999	2	999	1	5	88	170765.6	2	2	2	2	2	7.87	2	NA	20-39	Non-Hispanic White	No	High School or above	Not poor	No	No	No	2	No	0	Yes
1588	22592	36	104658.3206	2	2003-2004	Female	51	3	5	1	4.24	23.73	116.7	70.7	2	999	2	999	1	5	95.6	238400.21	2	2	2	2	2	6	2	NA	40-59	Non-Hispanic White	Yes	High School or above	Not poor	No	No	No	2	No	0	Yes
1589	22593	39	75835.44312	2	2003-2004	Male	25	3	5	1	4	24.94	0	0	2	999	2	999	2	4.9	0	NA	2	2	2	2	2	10.78	2	NA	20-39	Non-Hispanic White	Yes	High School or above	Not poor	No	No	No	2	No	0	No
1590	22594	42	23600.79262	1	2003-2004	Male	35	4	3	6	1.34	28.96	112	54	1	999	2	999	1	5.5	0	NA	2	2	2	2	2	6.17	2	NA	20-39	Non-Hispanic Black	Yes	High School or above	Not poor	No	No	No	1	Yes	0	Yes
1591	22595	37	39291.54364	2	2003-2004	Male	44	3	2	3	0.51	21.49	95.3	68.7	2	999	2	999	2	5	116	87722.33	2	2	2	2	2	11.49	2	NA	40-59	Non-Hispanic White	No	Below high school	Poor	No	No	No	2	No	0	No
1592	22596	41	87789.05812	1	2003-2004	Male	45	3	4	1	4.62	30.61	114.7	83.3	2	999	2	999	1	5.4	87.6	182711.55	2	2	2	2	2	13.2	2	NA	40-59	Non-Hispanic White	Yes	High School or above	Not poor	Yes	No	No	2	No	0	Yes
1593	22597	33	21779.09743	2	2003-2004	Female	72	4	3	3	1.83	30.59	152.7	76	1	1	2	999	2	5.3	101.5	55456.14	2	2	2	2	2	11.09	2	NA	>=60	Non-Hispanic Black	No	High School or above	Not poor	Yes	No	No	1	Yes	0	No
1594	22598	31	42282.82303	2	2003-2004	Female	76	3	2	3	0.86	27.8	104.7	64	1	1	2	999	1	6	118.4	98158.29	1	1	1	1	1	10.34	1	3	>=60	Non-Hispanic White	No	Below high school	Poor	No	No	No	1	Yes	1	Yes
1598	22602	42	52851.10247	2	2003-2004	Female	64	3	5	3	3.22	23.57	0	0	2	999	2	999	1	5.1	91	118525.26	2	2	2	2	2	10.03	1	3	>=60	Non-Hispanic White	No	High School or above	Not poor	No	No	No	2	No	0	Yes
1599	22603	42	11420.83959	1	2003-2004	Female	60	4	2	1	4.64	34.14	138	70.7	1	1	2	999	2	5.9	0	NA	2	2	2	2	2	8.89	2	NA	>=60	Non-Hispanic Black	Yes	Below high school	Not poor	Yes	No	No	1	Yes	0	No
1600	22604	38	4702.397114	2	2003-2004	Female	61	1	1	4	0.75	31.1	132	70	1	1	1	1	1	9.6	302.5	13434.09	2	2	2	2	2	7.19	1	1	>=60	Mexican American	No	Below high school	Poor	Yes	Yes	Yes	1	Yes	0	Yes
1604	22608	39	6976.901114	2	2003-2004	Female	24	3	2	1	1.6	36.29	162	94	1	999	2	999	1	5.3	74.9	16942.26	2	2	2	2	2	3.54	1	3	20-39	Non-Hispanic White	Yes	Below high school	Not poor	Yes	No	No	1	Yes	0	Yes
1606	22610	37	27274.01482	1	2003-2004	Male	42	4	3	1	2.06	33.61	136.7	76.7	2	999	1	1	2	6.6	126.7	0	2	2	2	2	2	6.99	1	1	40-59	Non-Hispanic Black	Yes	High School or above	Not poor	Yes	Yes	Yes	2	No	0	No
1607	22611	34	114988.8277	1	2003-2004	Male	49	3	3	1	5	28.44	112.7	72.7	2	999	2	999	1	5.1	96.6	243172.65	2	2	2	2	2	6.4	2	NA	40-59	Non-Hispanic White	Yes	High School or above	Not poor	No	No	No	2	No	0	Yes
1608	22612	42	28322.16209	2	2003-2004	Female	22	4	4	5	1.24	20.55	126	61.3	2	999	2	999	999	5.5	105.6	74372.44	2	2	2	2	2	6.47	2	NA	20-39	Non-Hispanic Black	No	High School or above	Not poor	No	No	No	2	No	0	No
1615	22619	31	51812.25598	2	2003-2004	Female	43	3	4	1	1.27	18.81	92	54	2	999	2	999	1	5.4	0	NA	2	2	2	2	2	10.46	1	3	40-59	Non-Hispanic White	Yes	High School or above	Not poor	No	No	No	2	No	0	Yes
1616	22620	30	62469.53295	2	2003-2004	Female	26	3	4	5	5	19.66	107.3	47.3	2	999	2	999	1	5	91.6	152889.97	2	2	2	2	2	6.21	2	NA	20-39	Non-Hispanic White	No	High School or above	Not poor	No	No	No	2	No	0	Yes
1617	22621	33	36208.26343	2	2003-2004	Female	37	4	2	1	0.37	49.34	0	0	1	1	1	1	2	8.4	279.6	103441.98	2	2	2	2	2	6.92	2	NA	20-39	Non-Hispanic Black	Yes	Below high school	Poor	Yes	No	Yes	1	Yes	0	No
1618	22622	32	9825.913312	2	2003-2004	Female	38	3	4	1	1.43	37.81	105	68	2	999	2	999	2	5.3	77.1	23860.61	2	2	2	2	2	4.86	2	NA	20-39	Non-Hispanic White	Yes	High School or above	Not poor	Yes	No	No	2	No	0	No
1627	22631	34	3143.56371	1	2003-2004	Male	84	1	1	1	0.99	18.72	135.3	64.7	2	999	2	999	2	5.6	82.6	6973.14	2	2	2	2	1	16.3	1	1	>=60	Mexican American	Yes	Below high school	Poor	No	Yes	No	2	No	1	No
1629	22633	34	93483.09391	2	2003-2004	Female	52	3	4	1	2.24	38.47	132	82	1	999	3	999	1	5.4	0	NA	2	2	2	2	2	8.03	2	NA	40-59	Non-Hispanic White	Yes	High School or above	Not poor	Yes	No	No	1	Yes	0	Yes
1631	22635	42	26528.86766	2	2003-2004	Female	33	1	2	1	1.54	26.15	108.7	74	2	999	2	999	1	5.1	96.5	72750.42	2	2	2	2	2	6.22	2	NA	20-39	Mexican American	Yes	Below high school	Not poor	No	No	No	2	No	0	Yes
1633	22637	38	4768.393019	2	2003-2004	Male	65	1	2	1	2.03	36.22	122	54	1	1	2	999	1	5.5	0	NA	2	2	2	2	2	10.23	1	3	>=60	Mexican American	Yes	Below high school	Not poor	Yes	No	No	1	Yes	0	Yes
1634	22638	30	54233.79076	2	2003-2004	Female	73	3	4	2	3.9	29.07	176	52	1	999	2	999	1	6.3	127.2	118910.81	2	2	2	2	2	9.48	1	1	>=60	Non-Hispanic White	No	High School or above	Not poor	No	Yes	Yes	1	Yes	0	Yes
1635	22639	40	29764.52832	2	2003-2004	Male	31	1	1	1	1.5	24.87	117.3	62.7	2	999	2	999	1	5	0	NA	2	2	2	2	2	6.32	2	NA	20-39	Mexican American	Yes	Below high school	Not poor	No	No	No	2	No	0	Yes
1636	22640	31	10602.63205	1	2003-2004	Female	37	1	4	1	1.35	22.57	117	65	2	999	2	999	2	5.2	90.1	30074.77	2	2	2	2	2	4.55	2	NA	20-39	Mexican American	Yes	High School or above	Not poor	No	No	No	2	No	0	No
1639	22643	35	83217.04	2	2003-2004	Female	51	3	4	6	2.4	28.45	130	75	2	999	2	999	1	5.2	0	NA	2	2	2	2	2	8.1	1	3	40-59	Non-Hispanic White	Yes	High School or above	Not poor	No	No	No	2	No	0	Yes
1642	22646	32	45707.88488	2	2003-2004	Male	72	3	2	5	NA	18.26	150	76	2	999	2	999	2	5.3	110.2	103338.8	2	2	2	2	2	10.6	2	NA	>=60	Non-Hispanic White	No	Below high school	Not poor	No	No	No	2	Yes	0	No
1648	22652	31	51501.17683	2	2003-2004	Male	65	3	5	1	5	26.96	123.3	67.3	2	999	2	999	1	5	129.8	0	2	2	2	2	2	8.66	1	3	>=60	Non-Hispanic White	Yes	High School or above	Not poor	No	No	Yes	2	No	0	Yes
1655	22659	29	108626.4668	1	2003-2004	Female	48	3	5	3	3.71	24.1	142	85	2	999	2	999	2	5.4	84.2	247439.21	2	2	2	2	2	8.65	1	1	40-59	Non-Hispanic White	No	High School or above	Not poor	No	Yes	No	2	Yes	0	No
1656	22660	42	75488.12334	1	2003-2004	Male	59	3	5	1	5	25.34	136	90	2	999	2	999	1	5.3	0	NA	2	2	2	2	2	7.68	1	3	40-59	Non-Hispanic White	Yes	High School or above	Not poor	No	No	No	2	Yes	0	Yes
1658	22662	34	3937.332878	1	2003-2004	Female	62	1	1	3	0.67	24.34	0	0	1	999	3	999	2	5.4	0	NA	2	2	2	2	2	8.03	1	1	>=60	Mexican American	No	Below high school	Poor	No	Yes	No	1	Yes	0	No
1659	22663	37	38750.49187	2	2003-2004	Male	70	3	4	1	NA	25.58	122	63	1	1	2	999	2	5.4	94.7	85653.29	2	2	2	2	2	7.5	2	NA	>=60	Non-Hispanic White	Yes	High School or above	Not poor	No	No	No	1	Yes	0	No
1660	22664	33	31330.43111	2	2003-2004	Male	79	5	3	1	NA	32.24	125.3	41.3	2	999	2	999	1	5.7	0	NA	2	2	2	2	2	9.66	1	1	>=60	Other	Yes	High School or above	Not poor	Yes	Yes	No	2	No	0	Yes
1661	22665	36	97073.47005	2	2003-2004	Female	23	3	4	5	2.79	22.13	114.7	60	2	999	2	999	1	4.8	80.1	237580.77	2	2	2	2	2	4.7	1	2	20-39	Non-Hispanic White	No	High School or above	Not poor	No	Yes	No	2	No	0	Yes
1664	22668	29	21467.88489	1	2003-2004	Male	85	3	5	1	2.81	23.36	179.3	84	1	1	2	999	1	5.3	98.2	48535.73	2	2	2	1	1	14.53	1	3	>=60	Non-Hispanic White	Yes	High School or above	Not poor	No	No	No	1	Yes	1	Yes
1667	22671	31	102722.6913	2	2003-2004	Female	43	3	5	5	5	54.1	0	0	1	1	2	999	1	5.5	114	245670.09	2	2	2	2	2	6.41	2	NA	40-59	Non-Hispanic White	No	High School or above	Not poor	Yes	No	No	1	Yes	0	Yes
1668	22672	38	6049.777488	2	2003-2004	Female	65	1	3	1	3.76	19.67	127.3	69.3	2	999	2	999	1	5.1	0	NA	2	2	2	2	2	7.15	1	1	>=60	Mexican American	Yes	High School or above	Not poor	No	Yes	No	2	No	0	Yes
1671	22675	42	6252.887243	1	2003-2004	Male	33	4	4	5	0.56	20.11	108.7	64.7	2	999	2	999	1	5.4	103.5	17644.66	2	2	2	2	2	7.81	1	1	20-39	Non-Hispanic Black	No	High School or above	Poor	No	Yes	No	2	No	0	Yes
1672	22676	40	18320.59712	1	2003-2004	Male	59	1	5	3	5	30.48	132.7	60	2	999	2	999	1	5.3	93.7	47036.74	2	2	2	2	2	7.53	2	NA	40-59	Mexican American	No	High School or above	Not poor	Yes	No	No	2	No	0	Yes
1675	22679	29	26524.99376	1	2003-2004	Male	69	3	2	1	1.02	21.26	146.7	77.3	1	1	2	999	2	5.1	0	NA	2	2	2	2	1	9.96	2	NA	>=60	Non-Hispanic White	Yes	Below high school	Not poor	No	No	No	1	Yes	1	No
1676	22680	36	8012.909515	1	2003-2004	Female	30	3	5	1	5	17.79	118.7	62	1	999	2	999	1	5.1	0	NA	2	2	2	2	2	3.85	2	NA	20-39	Non-Hispanic White	Yes	High School or above	Not poor	No	No	No	1	Yes	0	Yes
1677	22681	37	81271.59225	2	2003-2004	Male	22	5	3	5	3.83	23.49	119	59	2	999	2	999	999	5.4	0	NA	2	2	2	2	2	6.06	1	3	20-39	Other	No	High School or above	Not poor	No	No	No	2	No	0	No
1678	22682	31	36528.48395	2	2003-2004	Male	78	3	2	1	2.4	28.88	130	59.3	1	1	2	999	1	5.9	0	NA	2	2	2	2	2	11.27	1	3	>=60	Non-Hispanic White	Yes	Below high school	Not poor	No	No	No	1	Yes	0	Yes
1679	22683	43	34939.56787	1	2003-2004	Male	38	1	3	1	1.52	34.91	122	81.3	2	999	2	999	999	5.6	99.2	83845.28	2	2	2	2	2	5.81	1	3	20-39	Mexican American	Yes	High School or above	Not poor	Yes	No	No	2	No	0	No
1683	22687	34	39340.425	1	2003-2004	Male	28	1	3	1	3.14	37.16	114.7	65.3	1	1	2	999	1	5.5	0	NA	2	2	2	2	2	6.84	2	NA	20-39	Mexican American	Yes	High School or above	Not poor	Yes	No	No	1	Yes	0	Yes
1684	22688	35	89797.34228	1	2003-2004	Male	41	3	2	3	3.9	25.95	134.7	88	2	999	2	999	1	5.4	0	NA	2	2	2	2	2	17.93	1	1	40-59	Non-Hispanic White	No	Below high school	Not poor	No	Yes	No	2	No	0	Yes
1685	22689	38	77518.62166	1	2003-2004	Female	28	3	5	5	2.45	43.67	117	71	2	999	2	999	1	4.9	0	NA	2	2	2	2	2	8.57	1	1	20-39	Non-Hispanic White	No	High School or above	Not poor	Yes	Yes	No	2	No	0	Yes
1686	22690	37	7370.205291	1	2003-2004	Female	29	3	2	1	3.88	38.39	128.7	90	1	999	2	999	1	5	84	17897.33	2	2	2	2	2	2.78	2	NA	20-39	Non-Hispanic White	Yes	Below high school	Not poor	Yes	No	No	1	Yes	0	Yes
1687	22691	36	29096.03642	1	2003-2004	Male	36	4	3	5	3.01	32.7	140	112.7	2	999	2	999	1	5.8	106.7	81463.78	2	2	2	2	2	9.09	2	NA	20-39	Non-Hispanic Black	No	High School or above	Not poor	Yes	No	No	2	Yes	0	Yes
1688	22692	29	41871.18432	2	2003-2004	Female	68	3	2	1	2.68	26.98	125	56	2	999	2	999	1	5.4	89.7	0	2	2	2	2	2	7.18	1	1	>=60	Non-Hispanic White	Yes	Below high school	Not poor	No	Yes	No	2	No	0	Yes
1689	22693	30	19224.67099	2	2003-2004	Female	84	3	2	2	1.06	26.46	0	0	2	999	2	999	2	5.4	0	NA	2	2	2	2	2	9.13	1	3	>=60	Non-Hispanic White	No	Below high school	Not poor	No	No	No	2	No	0	No
1690	22694	35	24702.74246	1	2003-2004	Male	42	4	4	4	4.45	28.24	142	79.3	2	999	2	999	999	5.6	0	NA	2	2	2	2	2	8.84	2	NA	40-59	Non-Hispanic Black	No	High School or above	Not poor	No	No	No	2	Yes	0	No
1692	22696	33	84772.10843	1	2003-2004	Male	55	3	5	1	4.35	27.9	116.7	67.3	2	999	2	999	1	5.4	89.5	179271.83	2	2	2	2	2	7.61	1	3	40-59	Non-Hispanic White	Yes	High School or above	Not poor	No	No	No	2	No	0	Yes
1693	22697	39	34374.28886	2	2003-2004	Female	67	3	3	2	1.28	27.41	124	80	2	999	2	999	2	5.5	0	NA	2	2	2	2	2	10.44	1	3	>=60	Non-Hispanic White	No	High School or above	Not poor	No	No	No	2	No	0	No
1694	22698	32	42639.12562	1	2003-2004	Male	43	3	3	1	1.25	35.1	130	81.3	1	999	1	1	1	6.4	132.5	104556.26	2	2	2	2	2	8.58	1	1	40-59	Non-Hispanic White	Yes	High School or above	Not poor	Yes	Yes	Yes	1	Yes	0	Yes
1703	22707	30	45999.31887	2	2003-2004	Female	62	3	4	1	2.72	28.45	136	58	1	1	2	999	1	5.7	89.1	100856.24	2	2	2	2	2	8.27	2	NA	>=60	Non-Hispanic White	Yes	High School or above	Not poor	No	No	No	1	Yes	0	Yes
1704	22708	41	38055.51596	2	2003-2004	Female	54	3	3	1	2.08	36.43	140	91.3	2	999	2	999	1	5.5	0	NA	2	2	2	2	2	9.08	1	1	40-59	Non-Hispanic White	Yes	High School or above	Not poor	Yes	Yes	No	2	Yes	0	Yes
1705	22709	43	35902.78945	1	2003-2004	Male	38	2	2	6	0	24.56	118	70.7	2	999	1	1	1	6.6	129.9	0	2	2	2	2	2	9.15	2	NA	20-39	Other	Yes	Below high school	Poor	No	No	Yes	2	No	0	Yes
1709	22713	38	27693.82552	2	2003-2004	Male	46	1	1	1	1.41	29.66	124	76	2	999	2	999	1	4.8	95.5	64146.88	2	2	2	2	2	7.57	1	3	40-59	Mexican American	Yes	Below high school	Not poor	No	No	No	2	No	0	Yes
1714	22718	30	25328.01606	1	2003-2004	Male	20	4	3	5	5	34.51	133	79	2	999	2	999	1	5.4	88.5	67653.58	2	2	2	2	2	10.45	2	NA	20-39	Non-Hispanic Black	No	High School or above	Not poor	Yes	No	No	2	No	0	Yes
1715	22719	37	15723.25373	1	2003-2004	Male	69	5	4	3	2.74	21.48	197	105	1	1	2	999	1	4.9	101.8	34428.91	2	2	1	2	2	48.09	1	1	>=60	Other	No	High School or above	Not poor	No	Yes	No	1	Yes	1	Yes
1719	22723	29	19601.14965	1	2003-2004	Male	81	3	3	2	2.23	23.56	159.3	64.7	2	999	2	999	1	5.4	0	NA	2	2	2	2	2	16.16	1	1	>=60	Non-Hispanic White	No	High School or above	Not poor	No	Yes	No	2	Yes	0	Yes
1720	22724	36	29403.51114	1	2003-2004	Female	48	4	3	1	NA	31.95	119.3	70	1	1	2	999	2	5.6	87.3	61793.92	9	9	9	2	2	6.46	2	NA	40-59	Non-Hispanic Black	Yes	High School or above	Not poor	Yes	No	No	1	Yes	0	No
1722	22726	40	5039.894855	2	2003-2004	Male	63	1	1	1	1.44	27.08	110	64.7	2	999	2	999	1	5.6	92.9	10930.05	2	2	2	2	2	8.5	1	3	>=60	Mexican American	Yes	Below high school	Not poor	No	No	No	2	No	0	Yes
1723	22727	32	116891.1862	2	2003-2004	Male	51	3	5	1	3.02	24.19	107	73	2	999	2	999	1	5.7	110.5	260971.34	2	2	2	2	2	11.06	1	1	40-59	Non-Hispanic White	Yes	High School or above	Not poor	No	Yes	No	2	No	0	Yes
1726	22730	39	18661.86959	1	2003-2004	Female	49	1	2	1	2.06	27.69	128.7	66	2	999	2	999	2	5.7	88.4	39772.69	2	2	2	2	2	10.1	2	NA	40-59	Mexican American	Yes	Below high school	Not poor	No	No	No	2	No	0	No
1728	22732	29	76728.91796	2	2003-2004	Male	53	3	3	6	3.22	23.71	120.7	80	2	999	2	999	1	5.1	104.2	171305.03	2	2	2	2	2	7.53	1	1	40-59	Non-Hispanic White	Yes	High School or above	Not poor	No	Yes	No	2	No	0	Yes
1730	22734	34	4571.807903	1	2003-2004	Female	63	1	1	1	1.08	32.13	188.7	96	1	1	2	999	1	5.5	0	NA	2	2	2	2	2	7.85	2	NA	>=60	Mexican American	Yes	Below high school	Not poor	Yes	No	No	1	Yes	0	Yes
1740	22744	32	30475.82816	2	2003-2004	Male	61	3	4	2	0.57	45.16	131.3	90	2	999	2	999	2	5.3	121.3	64086.76	2	2	2	2	2	8.61	1	3	>=60	Non-Hispanic White	No	High School or above	Poor	Yes	No	No	2	Yes	0	No
1741	22745	39	97025.21555	1	2003-2004	Male	43	3	5	1	5	22.23	108	75	2	999	2	999	2	5.1	0	NA	2	2	2	2	2	9.19	2	NA	40-59	Non-Hispanic White	Yes	High School or above	Not poor	No	No	No	2	No	0	No
1744	22748	32	99243.49186	1	2003-2004	Male	36	3	4	4	0.22	25.63	120.7	13.3	2	999	2	999	1	5.7	0	NA	2	2	2	2	2	10.5	2	NA	20-39	Non-Hispanic White	No	High School or above	Poor	No	No	No	2	No	0	Yes
1745	22749	35	34246.84897	1	2003-2004	Female	33	4	2	1	5	29.45	117.3	72	2	999	2	999	2	5.4	0	NA	2	2	2	2	2	8.71	2	NA	20-39	Non-Hispanic Black	Yes	Below high school	Not poor	No	No	No	2	No	0	No
1746	22750	37	31293.95189	2	2003-2004	Female	44	4	4	1	2.12	34.37	0	0	2	999	2	999	1	5.6	0	NA	2	2	2	2	2	5.48	1	3	40-59	Non-Hispanic Black	Yes	High School or above	Not poor	Yes	No	No	2	No	0	Yes
1749	22753	35	6473.670026	2	2003-2004	Female	27	4	2	1	1.4	25.44	104	42	2	999	2	999	1	4.3	75.3	16434.8	2	2	2	2	2	3.5	1	1	20-39	Non-Hispanic Black	Yes	Below high school	Not poor	No	Yes	No	2	No	0	Yes
1750	22754	32	62775.17525	2	2003-2004	Female	49	5	1	1	NA	25.22	120	66	2	999	2	999	2	5.7	117.5	135446.83	2	2	2	2	2	7.24	1	1	40-59	Other	Yes	Below high school	Not poor	No	Yes	No	2	No	0	No
1752	22756	41	29163.28852	2	2003-2004	Female	28	4	2	6	0.8	38.04	156	92	2	999	2	999	1	5.4	105.7	75983.64	2	2	2	2	2	7.22	1	2	20-39	Non-Hispanic Black	Yes	Below high school	Poor	Yes	Yes	No	2	Yes	0	Yes
1753	22757	30	78704.70326	1	2003-2004	Female	33	3	4	5	0.33	32.33	131	77	2	999	2	999	2	5	0	NA	2	2	2	2	2	6.79	1	1	20-39	Non-Hispanic White	No	High School or above	Poor	Yes	Yes	No	2	No	0	No
1754	22758	37	87166.7447	1	2003-2004	Female	35	3	5	1	4.64	22.05	0	0	2	999	2	999	1	4.9	89.5	213334.72	2	2	2	2	2	5.73	1	3	20-39	Non-Hispanic White	Yes	High School or above	Not poor	No	No	No	2	No	0	Yes
1758	22762	35	49105.35738	2	2003-2004	Female	72	3	5	1	1.92	27.61	140	72	1	1	2	999	1	5.4	0	NA	2	2	2	2	2	9.3	1	3	>=60	Non-Hispanic White	Yes	High School or above	Not poor	No	No	No	1	Yes	0	Yes
1759	22763	36	36909.82031	2	2003-2004	Female	43	4	4	1	5	32.33	109.3	75.3	2	999	2	999	999	6	110	87362.88	2	2	2	2	2	7.7	2	NA	40-59	Non-Hispanic Black	Yes	High School or above	Not poor	Yes	No	No	2	No	0	No
1762	22766	39	48050.44402	2	2003-2004	Female	44	3	4	6	1.17	50.13	162	94	1	2	2	999	1	5.7	89.9	114916.74	2	2	2	2	2	9.34	2	NA	40-59	Non-Hispanic White	Yes	High School or above	Not poor	Yes	No	No	1	Yes	0	Yes
1763	22767	29	6449.859229	2	2003-2004	Female	31	2	5	1	5	48.23	0	0	2	999	2	999	1	5.7	0	NA	2	2	2	2	2	4.63	2	NA	20-39	Other	Yes	High School or above	Not poor	Yes	No	No	2	No	0	Yes
1766	22770	34	4326.814788	1	2003-2004	Female	70	1	1	2	5	27.93	123	60	1	1	1	1	1	6.3	126.7	12361.11	2	2	2	2	2	20.45	2	NA	>=60	Mexican American	No	Below high school	Not poor	No	No	Yes	1	Yes	0	Yes
1768	22772	30	26795.26515	2	2003-2004	Female	64	3	5	2	0.51	58.58	0	0	1	1	1	1	2	5.9	0	NA	2	1	1	1	2	20.78	1	3	>=60	Non-Hispanic White	No	High School or above	Poor	Yes	No	Yes	1	Yes	1	No
1769	22773	33	84772.10843	1	2003-2004	Male	54	3	5	1	5	29.03	122.7	74	2	999	2	999	1	5.3	102.6	205249.15	2	2	2	2	2	10.08	1	3	40-59	Non-Hispanic White	Yes	High School or above	Not poor	No	No	No	2	No	0	Yes
1771	22775	42	79054.0047	2	2003-2004	Female	56	5	5	4	1.6	27.89	134	81.3	2	999	2	999	2	6.5	102	170570.83	2	2	2	2	2	4.53	2	NA	40-59	Other	No	High School or above	Not poor	No	No	Yes	2	No	0	No
1773	22777	40	38868.39245	2	2003-2004	Male	72	3	4	1	1.09	35.65	124.7	73.3	1	1	2	999	1	6.2	111	81735.24	1	2	2	1	2	6.66	1	3	>=60	Non-Hispanic White	Yes	High School or above	Not poor	Yes	No	No	1	Yes	1	Yes
1776	22780	34	27350.21786	2	2003-2004	Female	82	3	1	2	1.18	18.45	92	64	2	999	2	999	2	4.8	0	NA	1	2	2	2	1	9.05	2	NA	>=60	Non-Hispanic White	No	Below high school	Not poor	No	No	No	2	No	1	No
1777	22781	41	30476.87358	1	2003-2004	Male	73	3	1	6	2.23	18.25	118	66.7	2	999	2	999	1	6.1	96.5	68903.73	1	1	1	1	2	11.92	1	1	>=60	Non-Hispanic White	Yes	Below high school	Not poor	No	Yes	No	2	No	1	Yes
1778	22782	38	5167.559361	2	2003-2004	Female	79	1	1	2	1.29	25.65	214	58	2	999	2	999	1	6.3	0	NA	2	2	2	2	2	12.39	1	3	>=60	Mexican American	No	Below high school	Not poor	No	No	No	2	Yes	0	Yes
1779	22783	34	4326.814788	1	2003-2004	Female	80	1	1	2	0.75	19.14	138	63.3	2	999	2	999	1	5.7	0	NA	2	2	2	2	2	4.44	1	3	>=60	Mexican American	No	Below high school	Poor	No	No	No	2	No	0	Yes
1780	22784	30	20305.64039	1	2003-2004	Female	82	4	2	1	1.66	25.97	173.3	68.7	2	999	2	999	2	5.2	97	54347.61	2	2	2	2	2	7.96	2	NA	>=60	Non-Hispanic Black	Yes	Below high school	Not poor	No	No	No	2	Yes	0	No
1782	22786	34	32575.4225	1	2003-2004	Female	38	1	3	1	3.3	25.2	114.7	67.3	1	999	2	999	1	5.3	0	NA	2	2	2	2	2	5.18	2	NA	20-39	Mexican American	Yes	High School or above	Not poor	No	No	No	1	Yes	0	Yes
1786	22790	41	27673.59593	2	2003-2004	Female	46	4	2	6	1.6	29.14	104	68	2	999	2	999	1	5.4	97.3	59094.3	2	2	2	2	2	4.76	2	NA	40-59	Non-Hispanic Black	Yes	Below high school	Not poor	No	No	No	2	No	0	Yes
1789	22793	30	76812.71609	2	2003-2004	Female	36	3	4	1	4.08	45.3	112	76	2	999	2	999	1	5.2	0	NA	2	2	2	2	2	6.22	2	NA	20-39	Non-Hispanic White	Yes	High School or above	Not poor	Yes	No	No	2	No	0	Yes
1792	22796	35	83217.04	2	2003-2004	Female	52	5	4	1	4	26.16	132	74	2	999	2	999	1	5.7	0	NA	2	2	2	2	2	9.9	2	NA	40-59	Other	Yes	High School or above	Not poor	No	No	No	2	No	0	Yes
1793	22797	30	18508.60047	1	2003-2004	Female	83	4	4	2	0.89	29.78	150	54	1	1	1	1	2	5.6	0	NA	2	1	2	2	2	6	2	NA	>=60	Non-Hispanic Black	No	High School or above	Poor	No	No	Yes	1	Yes	1	No
1794	22798	34	26687.79448	1	2003-2004	Female	47	1	3	1	2.27	28.01	99.3	62.7	2	999	2	999	1	5.4	0	NA	2	2	2	2	2	8.29	1	1	40-59	Mexican American	Yes	High School or above	Not poor	No	Yes	No	2	No	0	Yes
1796	22800	40	16001.44569	2	2003-2004	Female	53	1	4	1	4.77	23.06	112.7	70.7	2	999	1	1	1	7.9	162	0	2	2	2	2	2	5.94	1	3	40-59	Mexican American	Yes	High School or above	Not poor	No	No	Yes	2	No	0	Yes
1797	22801	38	5004.483913	2	2003-2004	Female	85	1	1	3	0	30.39	0	0	2	999	2	999	2	5.8	97.3	10986.91	2	2	2	2	2	9.63	2	NA	>=60	Mexican American	No	Below high school	Poor	Yes	No	No	2	No	0	No
1798	22802	31	42282.82303	2	2003-2004	Female	73	3	1	2	0.86	19.33	160	58	1	1	1	1	2	5.3	79.4	103682.56	2	2	2	2	2	7.17	2	NA	>=60	Non-Hispanic White	No	Below high school	Poor	No	No	Yes	1	Yes	0	No
1799	22803	41	12792.2833	2	2003-2004	Female	62	4	4	1	1.91	23.77	126	67	2	999	2	999	1	5.3	86.7	35020.1	2	2	2	2	2	8.25	1	3	>=60	Non-Hispanic Black	Yes	High School or above	Not poor	No	No	No	2	No	0	Yes
1804	22808	39	50625.68152	1	2003-2004	Female	39	3	1	3	0.28	20.58	114	80	2	999	2	999	2	5.3	84.9	123902.94	2	2	2	2	2	7.43	2	NA	20-39	Non-Hispanic White	No	Below high school	Poor	No	No	No	2	No	0	No
1805	22809	30	39667.97637	2	2003-2004	Female	42	3	4	3	0.64	28.92	108	56	2	999	2	999	1	5.4	85	97991.92	2	2	2	2	2	6.37	1	3	40-59	Non-Hispanic White	No	High School or above	Poor	No	No	No	2	No	0	Yes
1809	22813	31	37115.57377	2	2003-2004	Male	55	3	1	1	NA	24.7	124	90.7	1	999	2	999	2	5.6	0	NA	1	2	2	1	2	14.21	1	1	40-59	Non-Hispanic White	Yes	Below high school	Not poor	No	Yes	No	1	Yes	1	No
1813	22817	30	45999.31887	2	2003-2004	Female	69	3	3	2	1.4	24.34	128.7	72	1	999	2	999	2	5.4	0	NA	2	2	2	2	2	7.42	1	1	>=60	Non-Hispanic White	No	High School or above	Not poor	No	Yes	No	1	Yes	0	No
1814	22818	37	113807.5018	1	2003-2004	Female	40	3	5	1	5	22.99	96	62	2	999	2	999	1	5	79.2	259241.04	2	2	2	2	2	4.17	2	NA	40-59	Non-Hispanic White	Yes	High School or above	Not poor	No	No	No	2	No	0	Yes
1815	22819	35	22843.05608	2	2003-2004	Female	85	3	4	2	1.29	27.05	0	0	2	999	2	999	2	5.2	0	NA	2	2	2	2	2	17	2	NA	>=60	Non-Hispanic White	No	High School or above	Not poor	No	No	No	2	No	0	No
1818	22822	34	4326.814788	1	2003-2004	Female	72	1	2	2	0.67	28.15	183.3	76	1	1	2	999	2	5.5	0	NA	1	1	1	1	9	8.15	1	1	>=60	Mexican American	No	Below high school	Poor	No	Yes	No	1	Yes	1	No
1821	22825	34	60302.82967	2	2003-2004	Female	39	3	3	1	2	23.9	160	90	1	2	2	999	2	5.1	0	NA	2	2	2	2	2	7.94	2	NA	20-39	Non-Hispanic White	Yes	High School or above	Not poor	No	No	No	1	Yes	0	No
1822	22826	31	71064.81574	1	2003-2004	Female	64	3	2	1	1.98	28.02	114.7	50.7	2	999	2	999	2	5.4	88.6	155813.83	2	2	2	2	2	9.1	1	3	>=60	Non-Hispanic White	Yes	Below high school	Not poor	No	No	No	2	No	0	No
1824	22828	31	22850.16698	2	2003-2004	Male	85	3	7	1	2.36	25.97	150	64	2	999	2	999	2	5.8	107.2	50507.54	2	2	2	1	2	11.8	1	3	>=60	Non-Hispanic White	Yes	High School or above	Not poor	No	No	No	2	Yes	1	No
1827	22831	32	56300.485	2	2003-2004	Female	60	3	4	5	3.34	24.3	148	97.3	1	1	2	999	1	5.2	0	NA	2	2	2	2	2	6.14	2	NA	>=60	Non-Hispanic White	No	High School or above	Not poor	No	No	No	1	Yes	0	Yes
1830	22834	39	6140.170079	1	2003-2004	Female	63	1	4	2	1.24	24.18	120	77.3	2	999	2	999	1	5.2	0	NA	2	2	2	2	2	6.02	1	3	>=60	Mexican American	No	High School or above	Not poor	No	No	No	2	No	0	Yes
1831	22835	35	84168.04672	2	2003-2004	Female	30	3	4	4	3.6	26.96	0	0	1	999	2	999	999	5.1	96.5	199152.65	2	2	2	2	2	5.6	1	1	20-39	Non-Hispanic White	No	High School or above	Not poor	No	Yes	No	1	Yes	0	No
1832	22836	39	17560.87602	1	2003-2004	Male	48	1	3	1	2.06	31.14	132	78	1	1	2	999	1	5.9	84.5	40031.82	2	2	2	2	2	8.23	2	NA	40-59	Mexican American	Yes	High School or above	Not poor	Yes	No	No	1	Yes	0	Yes
1833	22837	38	23300.32166	1	2003-2004	Female	85	3	3	2	2.23	24.52	179	55	2	999	2	999	2	5.9	0	NA	2	2	2	2	9	10.24	2	NA	>=60	Non-Hispanic White	No	High School or above	Not poor	No	No	No	2	Yes	0	No
1834	22838	41	13807.99258	2	2003-2004	Female	61	4	3	3	2.81	34.76	104	63.3	2	999	2	999	2	5.4	0	NA	2	2	2	1	2	9.61	1	3	>=60	Non-Hispanic Black	No	High School or above	Not poor	Yes	No	No	2	No	1	No
1835	22839	32	59854.51888	2	2003-2004	Male	69	3	1	1	1.23	38.48	136	67	1	1	1	2	2	6	123.2	146770.47	2	9	2	1	1	13.6	1	3	>=60	Non-Hispanic White	Yes	Below high school	Not poor	Yes	No	Yes	1	Yes	1	No
1838	22842	29	32060.09868	2	2003-2004	Male	40	3	4	6	3.2	26.31	131	86	1	2	2	999	999	5	96.7	0	2	2	2	2	2	9.36	2	NA	40-59	Non-Hispanic White	Yes	High School or above	Not poor	No	No	No	1	Yes	0	No
1839	22843	30	26454.36437	1	2003-2004	Female	52	4	3	6	0.45	28.89	124	80	1	1	2	999	1	5.4	94	56490.75	2	2	2	2	2	8.15	1	3	40-59	Non-Hispanic Black	Yes	High School or above	Poor	No	No	No	1	Yes	0	Yes
1841	22845	43	31509.86998	2	2003-2004	Female	79	3	5	2	1.03	25.43	0	0	1	1	2	999	2	5.2	0	NA	2	2	2	2	2	10.44	1	3	>=60	Non-Hispanic White	No	High School or above	Not poor	No	No	No	1	Yes	0	No
1842	22846	36	30510.08161	1	2003-2004	Female	47	4	1	5	0.28	36.06	109.3	70	2	999	2	999	1	5.2	0	NA	2	2	2	2	2	5.04	1	1	40-59	Non-Hispanic Black	No	Below high school	Poor	Yes	Yes	No	2	No	0	Yes
1843	22847	31	23854.40867	1	2003-2004	Female	51	1	3	1	4.95	23.42	132	86	2	999	2	999	999	5.1	0	NA	2	2	2	2	2	7.33	2	NA	40-59	Mexican American	Yes	High School or above	Not poor	No	No	No	2	No	0	No
1844	22848	32	94828.85503	2	2003-2004	Female	24	5	4	5	1.17	23.94	119.3	74	9	999	2	999	999	5.2	89.4	0	2	2	2	2	2	6.88	2	NA	20-39	Other	No	High School or above	Not poor	No	No	No	9	No	0	No
1845	22849	35	19611.54607	1	2003-2004	Male	85	3	1	1	2.31	18.84	146	64.7	2	999	2	999	1	5.2	0	NA	1	2	2	2	1	17.74	1	3	>=60	Non-Hispanic White	Yes	Below high school	Not poor	No	No	No	2	Yes	1	Yes
1846	22850	39	20504.0431	2	2003-2004	Male	83	3	4	2	5	29.65	126.7	71.3	1	1	2	999	1	5.3	116.5	45321.71	2	2	2	2	2	22.5	1	3	>=60	Non-Hispanic White	No	High School or above	Not poor	No	No	No	1	Yes	0	Yes
1848	22852	34	97304.84437	2	2003-2004	Female	37	3	4	1	3.18	26.54	134	82.7	2	999	2	999	999	5.2	105.5	230236.04	2	2	2	2	2	6.46	2	NA	20-39	Non-Hispanic White	Yes	High School or above	Not poor	No	No	No	2	No	0	No
1850	22854	30	49797.80298	1	2003-2004	Female	64	3	5	2	3.9	17.32	160	74	2	999	2	999	1	5.3	0	NA	2	2	2	2	2	7.73	2	NA	>=60	Non-Hispanic White	No	High School or above	Not poor	No	No	No	2	Yes	0	Yes
1853	22857	35	27180.45831	1	2003-2004	Female	46	4	5	3	1.09	34.39	111.3	63.3	2	999	2	999	2	6.1	0	NA	2	2	2	2	2	5.92	2	NA	40-59	Non-Hispanic Black	No	High School or above	Not poor	Yes	No	No	2	No	0	No
1854	22858	40	28315.7473	1	2003-2004	Female	31	1	4	1	3.25	33.41	108.7	72.7	2	999	2	999	1	6	96.7	76028	2	2	2	2	2	5.71	2	NA	20-39	Mexican American	Yes	High School or above	Not poor	Yes	No	No	2	No	0	Yes
1855	22859	32	12521.01474	2	2003-2004	Male	80	3	3	2	1.12	31.26	132	67	1	1	2	999	1	5.6	0	NA	2	2	2	2	1	17.9	1	1	>=60	Non-Hispanic White	No	High School or above	Not poor	Yes	Yes	No	1	Yes	1	Yes
1858	22862	33	28054.13308	1	2003-2004	Female	22	4	2	5	1.03	30.1	106.7	64	2	999	2	999	2	5.4	94.7	69733.16	2	2	2	2	2	5.3	1	1	20-39	Non-Hispanic Black	No	Below high school	Not poor	Yes	Yes	No	2	No	0	No
1863	22867	31	58511.44193	2	2003-2004	Female	72	3	2	1	1.44	28.33	145.3	69.3	2	999	3	999	2	6.3	0	NA	2	2	2	2	2	10.32	2	NA	>=60	Non-Hispanic White	Yes	Below high school	Not poor	No	No	No	2	Yes	0	No
1864	22868	39	4350.362082	1	2003-2004	Female	61	1	1	1	0	34.73	134	78.7	1	1	2	999	2	6	125.1	10306.82	2	2	2	2	2	6.7	2	NA	>=60	Mexican American	Yes	Below high school	Poor	Yes	No	No	1	Yes	0	No
1868	22872	39	34933.94533	2	2003-2004	Male	70	3	3	1	3.04	33.58	148	46	1	1	2	999	1	5.2	0	NA	2	1	2	2	2	11.01	1	3	>=60	Non-Hispanic White	Yes	High School or above	Not poor	Yes	No	No	1	Yes	1	Yes
1869	22873	31	37961.5948	1	2003-2004	Female	24	1	3	6	0.92	27.85	94	51.3	1	999	2	999	1	5.2	91.1	104102.53	2	2	2	2	2	6.1	2	NA	20-39	Mexican American	Yes	High School or above	Poor	No	No	No	1	Yes	0	Yes
1871	22875	30	85146.08009	2	2003-2004	Male	46	3	3	1	5	29.71	114.7	76	2	999	2	999	1	5.2	96.8	180062.69	2	2	2	2	2	8.29	1	3	40-59	Non-Hispanic White	Yes	High School or above	Not poor	No	No	No	2	No	0	Yes
1874	22878	39	46518.57511	1	2003-2004	Female	45	3	4	3	1.07	37.99	124	74	2	999	2	999	2	5.3	0	NA	2	2	2	2	2	5.52	2	NA	40-59	Non-Hispanic White	No	High School or above	Not poor	Yes	No	No	2	No	0	No
1876	22880	37	90887.76953	2	2003-2004	Female	52	3	4	3	5	26.14	130.7	74	1	999	2	999	1	5.2	0	NA	2	2	2	2	1	7.27	1	1	40-59	Non-Hispanic White	No	High School or above	Not poor	No	Yes	No	1	Yes	1	Yes
1880	22884	29	84653.90704	1	2003-2004	Female	55	3	5	1	NA	34.14	130	78	2	999	2	999	1	5	0	NA	2	2	2	2	2	8.87	1	3	40-59	Non-Hispanic White	Yes	High School or above	Not poor	Yes	No	No	2	No	0	Yes
1881	22885	38	30162.46535	1	2003-2004	Female	24	1	2	6	1.36	43.65	107.3	20	NA	999	2	999	2	5.8	0	NA	2	2	2	2	2	4.51	2	NA	20-39	Mexican American	Yes	Below high school	Not poor	Yes	No	No	999	No	0	No
1882	22886	35	26617.10942	1	2003-2004	Male	23	4	3	5	NA	25.93	113.3	70	2	999	2	999	1	5.3	0	NA	2	2	2	2	2	10.61	2	NA	20-39	Non-Hispanic Black	No	High School or above	Not poor	No	No	No	2	No	0	Yes
1884	22888	42	15039.84708	1	2003-2004	Male	48	1	5	1	1.09	27.58	120.7	74	2	999	2	999	1	5.4	0	NA	2	2	2	2	2	8.23	2	NA	40-59	Mexican American	Yes	High School or above	Not poor	No	No	No	2	No	0	Yes
1885	22889	37	22999.20454	1	2003-2004	Female	82	3	4	2	2.78	18.94	163	90	2	999	2	999	2	5.3	84.4	51578.61	2	1	1	1	2	8.2	2	NA	>=60	Non-Hispanic White	No	High School or above	Not poor	No	No	No	2	Yes	1	No
1887	22891	34	3937.332878	1	2003-2004	Female	65	1	1	3	0.82	29.8	120	74.7	2	999	2	999	2	5.1	0	NA	2	2	1	2	2	6.76	2	NA	>=60	Mexican American	No	Below high school	Poor	No	No	No	2	No	1	No
1889	22893	34	24397.29788	2	2003-2004	Male	85	3	1	1	1.64	20.11	0	0	2	999	1	1	2	7.9	220.4	59825.1	2	2	2	2	2	10.18	1	3	>=60	Non-Hispanic White	Yes	Below high school	Not poor	No	No	Yes	2	No	0	No
1892	22896	38	52386.26829	1	2003-2004	Female	34	3	4	1	1.21	40.85	123	90	2	999	2	999	999	5.2	83.6	121362.65	2	2	2	2	2	8.01	1	3	20-39	Non-Hispanic White	Yes	High School or above	Not poor	Yes	No	No	2	Yes	0	No
1893	22897	31	60945.84207	2	2003-2004	Male	61	3	4	3	1.64	30.46	106.7	71.3	1	1	1	1	1	7.7	239.1	149446.52	2	2	2	2	2	21.19	1	1	>=60	Non-Hispanic White	No	High School or above	Not poor	Yes	Yes	Yes	1	Yes	0	Yes
1896	22900	39	25849.82897	1	2003-2004	Female	34	1	2	1	3.15	21.78	102	68	2	999	2	999	1	5.3	80.3	73324.04	2	2	2	2	2	4.87	1	3	20-39	Mexican American	Yes	Below high school	Not poor	No	No	No	2	No	0	Yes
1900	22904	30	41859.40075	2	2003-2004	Male	63	3	3	1	2.72	29.76	102.7	74.7	1	1	2	999	1	5	0	NA	2	1	2	2	2	10.47	1	3	>=60	Non-Hispanic White	Yes	High School or above	Not poor	No	No	No	1	Yes	1	Yes
1906	22910	30	6053.464447	1	2003-2004	Female	22	4	3	5	1.11	43.79	103	56	1	999	2	999	1	5.4	78.4	0	2	2	2	2	2	3.86	1	3	20-39	Non-Hispanic Black	No	High School or above	Not poor	Yes	No	No	1	Yes	0	Yes
1908	22912	33	75944.81655	1	2003-2004	Female	53	3	4	1	4.35	31.65	123.3	76.7	1	999	2	999	2	4.9	80.3	181628.51	2	2	2	2	2	6.23	2	NA	40-59	Non-Hispanic White	Yes	High School or above	Not poor	Yes	No	No	1	Yes	0	No
1909	22913	39	52762.76432	2	2003-2004	Female	79	3	3	1	3.04	28.12	0	0	1	1	1	2	2	5.6	0	NA	2	2	1	2	2	11.39	2	NA	>=60	Non-Hispanic White	Yes	High School or above	Not poor	No	No	Yes	1	Yes	1	No
1910	22914	39	18177.24241	1	2003-2004	Female	54	1	4	1	1.73	26.69	116	74	2	999	2	999	2	5.3	0	NA	2	2	2	2	2	8.06	1	3	40-59	Mexican American	Yes	High School or above	Not poor	No	No	No	2	No	0	No
1911	22915	33	68772.0113	1	2003-2004	Female	22	3	5	5	4.35	22.07	96	68.7	2	999	2	999	1	4.9	83.7	168314.86	2	2	2	2	2	8.84	2	NA	20-39	Non-Hispanic White	No	High School or above	Not poor	No	No	No	2	No	0	Yes
1913	22917	35	18402.38995	1	2003-2004	Male	84	3	4	2	2.23	26.3	169.3	54	1	1	1	1	1	6.5	0	NA	2	2	2	2	2	19.75	1	3	>=60	Non-Hispanic White	No	High School or above	Not poor	No	No	Yes	1	Yes	0	Yes
1914	22918	37	89282.02497	1	2003-2004	Female	35	3	3	1	2.06	42.24	130	88	2	999	2	999	1	5.4	95.9	216806.72	1	1	2	2	2	7.94	1	1	20-39	Non-Hispanic White	Yes	High School or above	Not poor	Yes	Yes	No	2	No	1	Yes
1915	22919	41	39998.47586	2	2003-2004	Male	29	5	3	1	0.47	24.84	102	64	2	999	2	999	1	5.2	0	NA	2	2	2	2	2	8.11	2	NA	20-39	Other	Yes	High School or above	Poor	No	No	No	2	No	0	Yes
1917	22921	42	2534.317967	2	2003-2004	Male	80	1	1	1	0.38	24.62	134.7	54	1	1	1	1	1	6.3	0	NA	2	1	2	2	2	16.16	1	3	>=60	Mexican American	Yes	Below high school	Poor	No	No	Yes	1	Yes	1	Yes
1918	22922	29	7368.399846	1	2003-2004	Female	22	3	2	5	0	32.62	106	64	2	999	2	999	1	4.9	79.2	17070.29	2	2	2	2	2	4.14	2	NA	20-39	Non-Hispanic White	No	Below high school	Poor	Yes	No	No	2	No	0	Yes
1921	22925	31	35723.26748	1	2003-2004	Male	30	4	5	1	2.42	25.35	120	72	2	999	2	999	1	5.4	0	NA	2	2	2	2	2	6.7	2	NA	20-39	Non-Hispanic Black	Yes	High School or above	Not poor	No	No	No	2	No	0	Yes
1924	22928	30	40578.04288	2	2003-2004	Male	60	3	5	1	NA	28.06	124	76	2	999	2	999	1	5.8	0	NA	2	2	2	2	2	7.53	2	NA	>=60	Non-Hispanic White	Yes	High School or above	Not poor	No	No	No	2	No	0	Yes
1925	22929	40	27894.67016	2	2003-2004	Male	39	1	1	1	1.39	29.69	131.3	76	2	999	2	999	1	5.5	95.2	65224.75	2	2	2	2	2	7.85	2	NA	20-39	Mexican American	Yes	Below high school	Not poor	No	No	No	2	No	0	Yes
1926	22930	40	4166.840821	2	2003-2004	Female	70	1	3	1	1.81	38.39	148	79.3	1	1	1	1	1	6.8	160	11904.09	2	2	2	2	2	10.15	1	3	>=60	Mexican American	Yes	High School or above	Not poor	Yes	No	Yes	1	Yes	0	Yes
1931	22935	35	34904.10602	2	2003-2004	Male	78	3	3	2	1.4	21.96	128	60	2	999	2	999	1	5.6	0	NA	2	2	2	2	2	15.8	1	3	>=60	Non-Hispanic White	No	High School or above	Not poor	No	No	No	2	No	0	Yes
1933	22937	35	13745.03276	2	2003-2004	Male	75	3	5	1	2.8	32.85	134	84	1	1	2	999	1	5.6	0	NA	2	1	2	2	2	11.7	1	3	>=60	Non-Hispanic White	Yes	High School or above	Not poor	Yes	No	No	1	Yes	1	Yes
1934	22938	32	27274.01482	1	2003-2004	Male	43	4	3	5	NA	26.89	148.7	86.7	2	999	2	999	1	5.3	0	NA	2	2	2	2	2	10.5	2	NA	40-59	Non-Hispanic Black	No	High School or above	Not poor	No	No	No	2	Yes	0	Yes
1935	22939	42	30050.78309	1	2003-2004	Female	32	4	4	1	3.4	22.67	108	65	2	999	2	999	2	5.2	0	NA	2	2	2	2	2	6.48	2	NA	20-39	Non-Hispanic Black	Yes	High School or above	Not poor	No	No	No	2	No	0	No
1939	22943	31	31031.49178	2	2003-2004	Male	60	3	1	1	0.77	28.21	127.3	62	1	1	2	999	1	5.6	108.8	68591.37	2	2	2	2	2	9.2	1	1	>=60	Non-Hispanic White	Yes	Below high school	Poor	No	Yes	No	1	Yes	0	Yes
1940	22944	37	35768.26691	1	2003-2004	Female	22	4	2	5	1.31	30.16	119.3	76.7	2	999	2	999	2	5.1	0	NA	2	2	2	2	2	8.3	2	NA	20-39	Non-Hispanic Black	No	Below high school	Not poor	Yes	No	No	2	No	0	No
1941	22945	43	9540.735224	1	2003-2004	Male	71	5	5	1	1.12	29.1	146	83	2	999	2	999	1	5.3	123.6	22328.54	2	2	2	2	2	9.39	1	3	>=60	Other	Yes	High School or above	Not poor	No	No	No	2	Yes	0	Yes
1944	22948	37	90887.76953	2	2003-2004	Female	56	3	5	2	5	20.29	115.3	83.3	2	999	2	999	1	5.4	92	207032.4	2	2	2	2	2	7.43	2	NA	40-59	Non-Hispanic White	No	High School or above	Not poor	No	No	No	2	No	0	Yes
1945	22949	33	7250.536942	2	2003-2004	Female	20	4	2	5	0.64	39.26	105.3	49.3	2	999	2	999	1	4.7	0	NA	2	2	2	2	2	4.33	1	1	20-39	Non-Hispanic Black	No	Below high school	Poor	Yes	Yes	No	2	No	0	Yes
1946	22950	42	27625.50475	2	2003-2004	Male	42	4	2	5	1.55	24.08	138.7	89.3	1	1	2	999	1	5.6	115.2	0	2	2	2	2	2	11.31	2	NA	40-59	Non-Hispanic Black	No	Below high school	Not poor	No	No	No	1	Yes	0	Yes
1948	22952	39	94726.48269	1	2003-2004	Male	45	3	4	1	2.99	26.39	133	80	2	999	2	999	1	5	0	NA	2	2	2	2	2	10.79	1	3	40-59	Non-Hispanic White	Yes	High School or above	Not poor	No	No	No	2	No	0	Yes
1950	22954	30	42561.66374	1	2003-2004	Female	65	2	5	1	NA	34.47	125.3	74	2	999	2	999	999	5.3	92	95807.46	2	2	2	2	2	9.34	2	NA	>=60	Other	Yes	High School or above	Not poor	Yes	No	No	2	No	0	No
1953	22957	33	28436.65384	2	2003-2004	Male	33	4	3	1	2.59	27.82	136.7	95.3	1	1	2	999	2	5.4	103.2	77578.14	2	2	2	2	2	7.8	2	NA	20-39	Non-Hispanic Black	Yes	High School or above	Not poor	No	No	No	1	Yes	0	No
1954	22958	34	30664.49303	2	2003-2004	Male	68	3	2	1	NA	25.83	101	64	2	999	2	999	1	5.1	0	NA	2	1	2	1	2	8.12	1	3	>=60	Non-Hispanic White	Yes	Below high school	Not poor	No	No	No	2	No	1	Yes
1955	22959	30	88982.09761	2	2003-2004	Female	31	3	5	1	5	23.97	111.3	74.7	2	999	2	999	1	5	80.8	217777.68	2	2	2	2	2	5.03	2	NA	20-39	Non-Hispanic White	Yes	High School or above	Not poor	No	No	No	2	No	0	Yes
1957	22961	38	4554.001041	2	2003-2004	Female	60	1	2	1	2.11	42.81	100	70	1	1	3	999	1	6	120.1	10789.28	2	2	1	2	2	10.42	2	NA	>=60	Mexican American	Yes	Below high school	Not poor	Yes	No	No	1	Yes	1	Yes
1965	22969	35	36101.98422	2	2003-2004	Female	35	4	4	1	1	47.55	140	78	2	999	2	999	1	6.4	0	NA	2	2	2	2	2	5.2	2	NA	20-39	Non-Hispanic Black	Yes	High School or above	Not poor	Yes	No	No	2	Yes	0	Yes
1968	22972	40	26102.26553	2	2003-2004	Male	24	1	2	5	1.5	27.06	144	46	1	999	2	999	1	5.3	77.2	0	2	2	2	2	2	12.31	1	2	20-39	Mexican American	No	Below high school	Not poor	No	Yes	No	1	Yes	0	Yes
1972	22976	40	33510.66641	1	2003-2004	Male	30	1	3	1	3.28	22.51	99.3	63.3	2	999	2	999	2	5.4	88.9	81048.72	2	2	2	2	2	6.76	2	NA	20-39	Mexican American	Yes	High School or above	Not poor	No	No	No	2	No	0	No
1973	22977	29	28736.89444	2	2003-2004	Male	70	3	4	1	3.2	36.08	142	78	1	1	2	999	1	5.2	91.4	60430	2	2	2	2	2	7.05	2	NA	>=60	Non-Hispanic White	Yes	High School or above	Not poor	Yes	No	No	1	Yes	0	Yes
1975	22979	37	38931.48039	2	2003-2004	Female	37	4	3	1	0.77	25.96	105.3	56.7	2	999	2	999	1	4.6	0	NA	2	2	2	2	2	7.35	1	1	20-39	Non-Hispanic Black	Yes	High School or above	Poor	No	Yes	No	2	No	0	Yes
1976	22980	37	52200.99814	1	2003-2004	Male	63	3	3	1	5	25.88	120	85	1	1	2	999	1	5.3	98.8	115384.01	2	1	1	1	2	8.68	1	3	>=60	Non-Hispanic White	Yes	High School or above	Not poor	No	No	No	1	Yes	1	Yes
1977	22981	42	24738.15096	2	2003-2004	Male	40	4	3	6	1.4	38.02	122.7	78.7	2	999	2	999	1	5.6	122.1	69590.16	2	2	2	2	2	8.82	1	2	40-59	Non-Hispanic Black	Yes	High School or above	Not poor	Yes	Yes	No	2	No	0	Yes
1978	22982	34	82828.55251	2	2003-2004	Male	24	3	3	1	5	28.49	118	60	2	999	2	999	1	5.7	91.4	192363.8	2	2	2	2	2	20.75	1	1	20-39	Non-Hispanic White	Yes	High School or above	Not poor	No	Yes	No	2	No	0	Yes
1983	22987	31	56478.78442	2	2003-2004	Female	35	3	3	6	0	29.89	117.3	72.7	2	999	2	999	2	5.3	0	NA	2	2	2	2	2	8.24	1	1	20-39	Non-Hispanic White	Yes	High School or above	Poor	No	Yes	No	2	No	0	No
1985	22989	37	32561.76776	2	2003-2004	Female	24	4	5	5	3.44	20.36	120	75	2	999	2	999	1	5	0	NA	2	2	2	2	2	8.79	2	NA	20-39	Non-Hispanic Black	No	High School or above	Not poor	No	No	No	2	No	0	Yes
1990	22994	38	49260.67523	1	2003-2004	Male	68	3	3	4	2.23	29.83	130	78.7	2	999	2	999	1	5.5	111.8	108884.78	2	2	2	2	2	10.62	2	NA	>=60	Non-Hispanic White	No	High School or above	Not poor	No	No	No	2	No	0	Yes
1991	22995	35	24702.74246	1	2003-2004	Male	45	4	3	1	NA	36.4	140	97.3	1	1	2	999	1	6	0	NA	2	2	2	2	1	10.76	1	1	40-59	Non-Hispanic Black	Yes	High School or above	Not poor	Yes	Yes	No	1	Yes	1	Yes
1993	22997	31	79835.14559	2	2003-2004	Male	21	3	3	5	NA	17.44	112	69.3	2	999	2	999	1	5.3	92.8	191782.63	2	2	2	2	2	6.44	1	1	20-39	Non-Hispanic White	No	High School or above	Not poor	No	Yes	No	2	No	0	Yes
1994	22998	42	24981.72922	1	2003-2004	Female	26	4	2	5	0.26	37.43	129	85	1	2	2	999	1	4.8	0	NA	2	2	2	2	2	6.39	1	2	20-39	Non-Hispanic Black	No	Below high school	Poor	Yes	Yes	No	1	Yes	0	Yes
1995	22999	37	52805.19812	2	2003-2004	Female	33	3	2	6	0.51	25.54	128	85	1	999	2	999	1	5	93.7	124944.03	2	2	2	2	2	8.61	1	1	20-39	Non-Hispanic White	Yes	Below high school	Poor	No	Yes	No	1	Yes	0	Yes
1996	23000	32	56087.65478	2	2003-2004	Male	37	3	3	6	1.03	19.53	110	76	2	999	2	999	1	5.1	97.6	134735.62	2	2	2	2	2	6.83	1	1	20-39	Non-Hispanic White	Yes	High School or above	Not poor	No	Yes	No	2	No	0	Yes
1997	23001	38	35905.14695	1	2003-2004	Male	72	3	2	1	3.47	29.85	130.7	55.3	1	1	2	999	1	6.3	113.4	79364	2	2	2	2	2	7.25	1	3	>=60	Non-Hispanic White	Yes	Below high school	Not poor	No	No	No	1	Yes	0	Yes
2001	23005	32	67851.15556	2	2003-2004	Female	63	3	3	6	2.55	30.17	114	69	1	1	2	999	999	5.3	0	NA	2	2	2	2	2	9.31	2	NA	>=60	Non-Hispanic White	Yes	High School or above	Not poor	Yes	No	No	1	Yes	0	No
2002	23006	37	38121.4754	2	2003-2004	Male	74	3	2	1	4	28.47	133.3	86	1	1	2	999	1	5.4	0	NA	2	2	2	2	2	12.84	1	3	>=60	Non-Hispanic White	Yes	Below high school	Not poor	No	No	No	1	Yes	0	Yes
2003	23007	36	59632.09364	2	2003-2004	Male	32	5	1	1	1.59	17.97	110.7	60	2	999	2	999	1	5.5	79.9	0	2	2	2	2	2	7	1	1	20-39	Other	Yes	Below high school	Not poor	No	Yes	No	2	No	0	Yes
2007	23011	40	62474.58155	2	2003-2004	Male	21	3	4	5	0.54	22.04	98	65.3	2	999	2	999	1	4.9	0	NA	2	2	2	2	2	7.48	2	NA	20-39	Non-Hispanic White	No	High School or above	Poor	No	No	No	2	No	0	Yes
2016	23020	34	49063.80329	2	2003-2004	Male	22	3	3	1	1.53	17.34	112.7	72.7	2	999	2	999	1	5.4	0	NA	2	2	2	2	2	7.7	1	1	20-39	Non-Hispanic White	Yes	High School or above	Not poor	No	Yes	No	2	No	0	Yes
2019	23023	34	93483.09391	2	2003-2004	Female	50	3	4	1	2.8	31.02	110.7	68.7	2	999	1	1	2	7.1	115.9	229231.77	2	2	2	2	2	3.82	2	NA	40-59	Non-Hispanic White	Yes	High School or above	Not poor	Yes	No	Yes	2	No	0	No
2020	23024	36	28214.11217	2	2003-2004	Male	85	3	1	2	1.34	21.05	126	66	1	1	2	999	1	5.7	99	63787.96	2	1	1	1	2	15.2	1	3	>=60	Non-Hispanic White	No	Below high school	Not poor	No	No	No	1	Yes	1	Yes
2024	23028	40	76409.39805	1	2003-2004	Female	22	5	5	5	1.67	16.53	98.7	71.3	2	999	2	999	1	5.3	0	NA	2	2	2	2	2	5.32	2	NA	20-39	Other	No	High School or above	Not poor	No	No	No	2	No	0	Yes
2025	23029	33	52446.19636	1	2003-2004	Female	61	3	5	1	5	21.74	122	73.3	2	999	2	999	1	5.4	0	NA	2	2	2	2	2	9.59	2	NA	>=60	Non-Hispanic White	Yes	High School or above	Not poor	No	No	No	2	No	0	Yes
2026	23030	30	82472.06549	1	2003-2004	Male	36	3	5	5	5	23.49	107.3	71.3	2	999	2	999	1	5.4	0	NA	2	2	2	2	2	6.75	2	NA	20-39	Non-Hispanic White	No	High School or above	Not poor	No	No	No	2	No	0	Yes
2028	23032	41	26199.70206	1	2003-2004	Male	51	4	2	1	4.22	30.04	123.3	83.3	1	1	2	999	1	5.9	111.7	0	2	2	2	2	1	7.83	1	3	40-59	Non-Hispanic Black	Yes	Below high school	Not poor	Yes	No	No	1	Yes	1	Yes
2034	23038	43	20303.31058	1	2003-2004	Male	42	1	1	1	0.66	29.05	108.7	64	2	999	2	999	2	5.4	0	NA	2	2	2	2	2	6.31	2	NA	40-59	Mexican American	Yes	Below high school	Poor	No	No	No	2	No	0	No
2035	23039	30	13349.36939	1	2003-2004	Female	68	4	1	1	1.07	24.06	122	81	1	1	2	999	2	5.5	0	NA	2	2	2	2	1	11.28	1	3	>=60	Non-Hispanic Black	Yes	Below high school	Not poor	No	No	No	1	Yes	1	No
2037	23041	40	27996.57794	2	2003-2004	Male	37	1	4	6	4.08	25.78	133.3	65.3	2	999	2	999	1	5.4	0	NA	2	2	2	2	2	11.78	2	NA	20-39	Mexican American	Yes	High School or above	Not poor	No	No	No	2	No	0	Yes
2038	23042	34	90712.3472	2	2003-2004	Male	36	3	4	6	5	19.96	113.3	76	2	999	2	999	1	5	0	NA	2	2	2	2	2	7.61	2	NA	20-39	Non-Hispanic White	Yes	High School or above	Not poor	No	No	No	2	No	0	Yes
2039	23043	30	16438.25103	2	2003-2004	Male	81	3	4	3	1.61	27.18	128	52	1	1	3	999	1	6.8	0	NA	2	2	2	2	2	12.18	1	3	>=60	Non-Hispanic White	No	High School or above	Not poor	No	No	Yes	1	Yes	0	Yes
2040	23044	30	91116.30188	1	2003-2004	Male	46	3	4	1	5	27.81	132	73	2	999	2	999	1	5.2	0	NA	2	2	2	2	2	7.08	1	3	40-59	Non-Hispanic White	Yes	High School or above	Not poor	No	No	No	2	No	0	Yes
2044	23048	30	93751.04521	2	2003-2004	Female	43	3	4	1	3.45	22.66	0	0	2	999	2	999	1	4.9	89.7	213554.63	2	2	2	2	2	8.78	1	3	40-59	Non-Hispanic White	Yes	High School or above	Not poor	No	No	No	2	No	0	Yes
2048	23052	29	16346.61578	2	2003-2004	Male	85	3	1	1	1.35	24.02	157	67	2	999	2	999	2	4.9	0	NA	9	1	2	2	2	16.43	1	3	>=60	Non-Hispanic White	Yes	Below high school	Not poor	No	No	No	2	Yes	1	No
2049	23053	37	28731.91142	1	2003-2004	Male	25	4	4	6	0.98	24.1	112	62	2	999	2	999	1	5.6	87.8	81076.92	2	2	2	2	2	8.5	2	NA	20-39	Non-Hispanic Black	Yes	High School or above	Poor	No	No	No	2	No	0	Yes
2055	23059	35	79842.99052	1	2003-2004	Female	39	3	4	1	5	29.37	110.7	73.3	2	999	2	999	1	4.9	82.9	188919	2	2	2	2	2	5.94	1	3	20-39	Non-Hispanic White	Yes	High School or above	Not poor	No	No	No	2	No	0	Yes
2057	23061	36	26104.10193	2	2003-2004	Male	85	3	5	2	5	25.53	122.7	58	1	1	2	999	1	6.6	0	NA	2	2	2	2	2	13.7	1	3	>=60	Non-Hispanic White	No	High School or above	Not poor	No	No	Yes	1	Yes	0	Yes
2058	23062	39	34491.5572	1	2003-2004	Male	76	3	2	1	2.48	26.53	110	76	2	999	2	999	1	5.6	0	NA	2	2	2	2	2	11.71	1	3	>=60	Non-Hispanic White	Yes	Below high school	Not poor	No	No	No	2	No	0	Yes
2059	23063	42	36150.80486	1	2003-2004	Female	82	4	5	2	1.16	25.03	138	39	1	1	2	999	2	5.6	96.8	96756.86	2	2	2	2	2	9.09	1	3	>=60	Non-Hispanic Black	No	High School or above	Not poor	No	No	No	1	Yes	0	No
2060	23064	39	5599.896061	1	2003-2004	Male	61	1	3	1	1.64	33.65	160	93	1	1	2	999	1	5.9	0	NA	2	2	2	2	2	8.47	1	3	>=60	Mexican American	Yes	High School or above	Not poor	Yes	No	No	1	Yes	0	Yes
2062	23066	29	76658.54914	1	2003-2004	Female	21	3	2	1	1.83	33.03	101.3	59.3	2	999	2	999	2	5.1	0	NA	2	2	2	2	2	8.26	1	2	20-39	Non-Hispanic White	Yes	Below high school	Not poor	Yes	Yes	No	2	No	0	No
2064	23068	38	26054.94635	2	2003-2004	Male	41	1	4	1	3.71	24.1	115	71	2	999	2	999	1	5.3	0	NA	2	2	2	2	2	7.9	2	NA	40-59	Mexican American	Yes	High School or above	Not poor	No	No	No	2	No	0	Yes
2066	23070	40	62474.58155	2	2003-2004	Male	23	3	3	5	4.4	23.21	132	70	2	999	2	999	1	5.2	0	NA	2	2	2	2	2	6.64	2	NA	20-39	Non-Hispanic White	No	High School or above	Not poor	No	No	No	2	No	0	Yes
2075	23079	39	100220.2814	2	2003-2004	Male	48	3	3	1	4.51	31.54	125.3	74.7	2	999	2	999	1	5.6	0	NA	2	2	2	2	2	10.41	1	3	40-59	Non-Hispanic White	Yes	High School or above	Not poor	Yes	No	No	2	No	0	Yes
2082	23086	32	25704.12403	1	2003-2004	Female	85	3	3	2	4.37	28.8	120	73	2	999	2	999	1	5.5	0	NA	2	2	2	1	2	12.24	2	NA	>=60	Non-Hispanic White	No	High School or above	Not poor	No	No	No	2	No	1	Yes
2086	23090	42	23484.96182	1	2003-2004	Female	34	1	2	1	3.71	27.28	104	61.3	2	999	2	999	1	7.7	217.9	65116.3	2	2	2	2	2	6.22	1	2	20-39	Mexican American	Yes	Below high school	Not poor	No	Yes	Yes	2	No	0	Yes
2087	23091	34	93483.09391	2	2003-2004	Female	51	3	4	1	5	27.11	109.3	66	2	999	2	999	2	5.4	98.2	201703.75	2	2	2	2	2	9.18	2	NA	40-59	Non-Hispanic White	Yes	High School or above	Not poor	No	No	No	2	No	0	No
2091	23095	43	45280.96938	1	2003-2004	Male	23	2	2	5	0.99	31.95	108	70	2	999	2	999	1	5.3	0	NA	2	2	2	2	2	12.14	2	NA	20-39	Other	No	Below high school	Poor	Yes	No	No	2	No	0	Yes
2092	23096	35	21021.25619	2	2003-2004	Female	85	3	3	1	NA	21.03	0	0	2	999	2	999	1	5.8	0	NA	2	2	2	2	2	9.6	2	NA	>=60	Non-Hispanic White	Yes	High School or above	Not poor	No	No	No	2	No	0	Yes
2104	23108	32	104523.926	1	2003-2004	Male	51	3	4	1	5	29.3	172	79	1	1	2	999	1	6.7	0	NA	2	2	2	2	2	16.74	2	NA	40-59	Non-Hispanic White	Yes	High School or above	Not poor	No	No	Yes	1	Yes	0	Yes
2106	23110	30	75242.33094	2	2003-2004	Male	38	3	4	1	5	32.92	129.3	92.7	2	999	2	999	1	5	95.3	171093.8	2	2	2	2	2	7.76	2	NA	20-39	Non-Hispanic White	Yes	High School or above	Not poor	Yes	No	No	2	Yes	0	Yes
2108	23112	37	21101.62349	2	2003-2004	Male	81	3	1	1	2.36	26.12	150	57.3	2	999	2	999	2	5.6	112.3	46642.59	2	2	2	2	2	8.04	2	NA	>=60	Non-Hispanic White	Yes	Below high school	Not poor	No	No	No	2	Yes	0	No
2112	23116	41	18938.97223	1	2003-2004	Female	81	3	4	1	5	27.66	150.7	77.3	1	2	2	999	2	5.3	0	NA	2	2	2	2	2	14.49	2	NA	>=60	Non-Hispanic White	Yes	High School or above	Not poor	No	No	No	1	Yes	0	No
2115	23119	39	20504.0431	2	2003-2004	Male	80	3	3	2	2.58	29.89	169	68	1	1	2	999	1	5.7	0	NA	1	1	1	1	1	14.36	1	1	>=60	Non-Hispanic White	No	High School or above	Not poor	No	Yes	No	1	Yes	1	Yes
2116	23120	34	32783.81246	2	2003-2004	Female	47	4	5	3	1.6	27.59	124	81	1	1	2	999	1	5.6	89.8	70006.68	2	2	2	2	2	7.95	2	NA	40-59	Non-Hispanic Black	No	High School or above	Not poor	No	No	No	1	Yes	0	Yes
2122	23126	38	6019.044131	2	2003-2004	Male	63	1	4	1	3.76	23.45	106	66	1	1	1	1	1	10.4	0	NA	2	2	2	2	2	14.24	1	1	>=60	Mexican American	Yes	High School or above	Not poor	No	Yes	Yes	1	Yes	0	Yes
2123	23127	38	19038.00294	1	2003-2004	Female	40	1	3	1	0.57	20.05	0	0	2	999	2	999	2	5.5	100.5	42835.44	2	2	2	2	2	5.54	2	NA	40-59	Mexican American	Yes	High School or above	Poor	No	No	No	2	No	0	No
2125	23129	35	93899.17991	2	2003-2004	Male	55	5	4	1	4	27.32	133.3	92.7	1	1	2	999	1	5.6	0	NA	2	2	1	1	2	7.9	1	3	40-59	Other	Yes	High School or above	Not poor	No	No	No	1	Yes	1	Yes
2128	23132	37	29582.9117	2	2003-2004	Male	26	4	3	5	1.83	25.79	0	0	2	999	2	999	999	5	0	NA	2	2	2	2	2	7.4	2	NA	20-39	Non-Hispanic Black	No	High School or above	Not poor	No	No	No	2	No	0	No
2132	23136	29	50576.58101	1	2003-2004	Female	72	3	3	2	1.44	24.73	156	70.7	1	1	2	999	1	5.7	0	NA	2	2	2	2	2	9.07	1	3	>=60	Non-Hispanic White	No	High School or above	Not poor	No	No	No	1	Yes	0	Yes
2134	23138	41	46218.1239	1	2003-2004	Female	72	3	3	1	2.79	28.75	137.3	54.7	1	1	2	999	1	5.5	105.1	107293.97	2	2	2	2	2	9.77	1	3	>=60	Non-Hispanic White	Yes	High School or above	Not poor	No	No	No	1	Yes	0	Yes
2135	23139	32	33977.133	1	2003-2004	Female	22	4	4	5	1.11	19.74	106.7	70.7	2	999	2	999	2	5.1	0	NA	2	2	2	2	2	5.51	2	NA	20-39	Non-Hispanic Black	No	High School or above	Not poor	No	No	No	2	No	0	No
2137	23141	36	102420.7181	1	2003-2004	Male	42	3	4	6	5	32.5	117.3	84.7	2	999	2	999	1	5.2	0	NA	2	2	2	2	2	9.95	2	NA	40-59	Non-Hispanic White	Yes	High School or above	Not poor	Yes	No	No	2	No	0	Yes
2140	23144	29	78590.9029	2	2003-2004	Male	56	3	5	3	2.15	25.32	141	72	2	999	2	999	1	5.1	100.5	190283.29	2	2	2	2	2	9.12	1	3	40-59	Non-Hispanic White	No	High School or above	Not poor	No	No	No	2	Yes	0	Yes
2143	23147	42	53174.66249	1	2003-2004	Female	20	1	2	5	0.1	25.13	96	63.3	2	999	2	999	2	4.8	0	NA	2	2	2	2	2	5.9	2	NA	20-39	Mexican American	No	Below high school	Poor	No	No	No	2	No	0	No
2145	23149	33	50170.23869	2	2003-2004	Male	60	3	4	1	4.8	23.95	106.7	68.7	2	999	2	999	1	5.4	0	NA	2	2	2	2	2	9.29	1	1	>=60	Non-Hispanic White	Yes	High School or above	Not poor	No	Yes	No	2	No	0	Yes
2148	23152	43	40389.17249	1	2003-2004	Female	36	2	1	6	0.95	27.67	111	59	2	999	2	999	2	5.1	99.5	0	2	2	2	2	2	7.15	2	NA	20-39	Other	Yes	Below high school	Poor	No	No	No	2	No	0	No
2150	23154	42	5834.072929	1	2003-2004	Male	21	4	2	5	NA	22.08	116	64	2	999	2	999	1	5.2	67.9	16462.83	2	2	2	2	2	9.57	1	3	20-39	Non-Hispanic Black	No	Below high school	Not poor	No	No	No	2	No	0	Yes
2157	23161	34	107387.6467	2	2003-2004	Male	51	3	4	1	5	29.4	151.3	98.7	2	999	2	999	1	5.6	103.6	227098.05	2	2	2	2	2	15.7	1	3	40-59	Non-Hispanic White	Yes	High School or above	Not poor	No	No	No	2	Yes	0	Yes
2159	23163	29	18344.30232	2	2003-2004	Female	84	3	4	1	2.4	25.72	157.3	68.7	2	999	2	999	1	5.8	106.4	40220.97	2	2	2	2	2	13.25	2	NA	>=60	Non-Hispanic White	Yes	High School or above	Not poor	No	No	No	2	Yes	0	Yes
2160	23164	43	31431.62218	1	2003-2004	Female	41	4	5	1	1.84	30.71	122	78	2	999	2	999	2	5.2	90	74396.38	2	2	2	1	2	11.55	2	NA	40-59	Non-Hispanic Black	Yes	High School or above	Not poor	Yes	No	No	2	No	1	No
2161	23165	41	23956.68111	1	2003-2004	Female	30	1	2	1	0.65	32.42	110.7	52.7	2	999	2	999	2	5.2	0	NA	2	2	2	2	2	5.27	2	NA	20-39	Mexican American	Yes	Below high school	Poor	Yes	No	No	2	No	0	No
2162	23166	30	46101.46692	2	2003-2004	Female	70	3	1	2	2.15	37.46	144.7	68.7	2	999	2	999	1	5.4	95.8	103775.66	2	2	2	2	2	7.66	2	NA	>=60	Non-Hispanic White	No	Below high school	Not poor	Yes	No	No	2	Yes	0	Yes
2164	23168	37	52200.99814	1	2003-2004	Male	68	3	3	1	2.81	28.37	164	94	1	1	2	999	1	5.2	0	NA	2	1	1	2	2	10.49	1	3	>=60	Non-Hispanic White	Yes	High School or above	Not poor	No	No	No	1	Yes	1	Yes
2168	23172	29	111789.7679	1	2003-2004	Female	40	3	3	1	1.97	43.71	114	59.3	2	999	1	1	1	8	119.8	274121.93	2	2	2	2	2	4.92	1	3	40-59	Non-Hispanic White	Yes	High School or above	Not poor	Yes	No	Yes	2	No	0	Yes
2170	23174	34	4363.44899	1	2003-2004	Male	72	1	1	1	1.19	25.4	128	90	1	2	2	999	1	5.4	0	NA	2	2	2	2	2	16.21	1	1	>=60	Mexican American	Yes	Below high school	Not poor	No	Yes	No	1	Yes	0	Yes
2171	23175	29	72883.22828	1	2003-2004	Male	25	3	4	5	3.71	42.01	151.3	62.7	2	999	2	999	1	6.4	0	NA	2	2	2	2	2	7.98	2	NA	20-39	Non-Hispanic White	No	High School or above	Not poor	Yes	No	No	2	Yes	0	Yes
2173	23177	40	23570.35881	2	2003-2004	Female	34	1	1	1	1.39	29.29	117.3	56.7	2	999	2	999	2	5	83.7	64637.27	2	2	2	2	2	6.12	2	NA	20-39	Mexican American	Yes	Below high school	Not poor	No	No	No	2	No	0	No
2177	23181	37	38295.50978	1	2003-2004	Female	34	4	4	1	3.71	22.28	98.7	61.3	2	999	2	999	1	5.2	0	NA	2	2	2	2	2	6.73	2	NA	20-39	Non-Hispanic Black	Yes	High School or above	Not poor	No	No	No	2	No	0	Yes
2178	23182	30	6661.424053	2	2003-2004	Female	31	3	5	1	3.83	33.88	97.3	52	2	999	2	999	1	4.9	70.5	16176.17	2	2	2	2	2	4.33	2	NA	20-39	Non-Hispanic White	Yes	High School or above	Not poor	Yes	No	No	2	No	0	Yes
2180	23184	43	3470.719193	2	2003-2004	Female	68	1	3	1	3.36	30.9	190	92	1	1	1	1	2	10.1	263.7	8510.62	2	2	2	2	1	7.06	2	NA	>=60	Mexican American	Yes	High School or above	Not poor	Yes	No	Yes	1	Yes	1	No
2181	23185	32	56697.2466	2	2003-2004	Male	30	2	4	5	0.21	23.61	105	67	2	999	2	999	1	5.1	0	NA	2	2	2	2	2	9.13	1	1	20-39	Other	No	High School or above	Poor	No	Yes	No	2	No	0	Yes
2184	23188	32	104719.3453	2	2003-2004	Female	56	3	3	1	3.98	17.97	115.3	66	1	1	2	999	1	5.3	0	NA	2	1	2	1	2	8.83	1	3	40-59	Non-Hispanic White	Yes	High School or above	Not poor	No	No	No	1	Yes	1	Yes
2185	23189	37	20838.42312	2	2003-2004	Female	85	4	2	2	1.21	25.33	0	0	2	999	2	999	1	5	110.9	0	2	2	2	2	2	19.48	2	NA	>=60	Non-Hispanic Black	No	Below high school	Not poor	No	No	No	2	No	0	Yes
2188	23192	40	26878.5073	2	2003-2004	Female	21	1	4	5	0.7	22.18	96	62.7	2	999	2	999	2	5	86.7	76241.92	2	2	2	2	2	6.61	2	NA	20-39	Mexican American	No	High School or above	Poor	No	No	No	2	No	0	No
2189	23193	31	60551.73398	1	2003-2004	Male	61	3	4	1	4.95	26.77	176	72	2	999	2	999	1	5.2	0	NA	2	2	2	2	2	11.35	1	3	>=60	Non-Hispanic White	Yes	High School or above	Not poor	No	No	No	2	Yes	0	Yes
2192	23196	35	34246.84897	1	2003-2004	Female	36	4	3	1	0.14	28	104	64	2	999	2	999	2	5.9	0	NA	2	2	2	2	2	6.74	2	NA	20-39	Non-Hispanic Black	Yes	High School or above	Poor	No	No	No	2	No	0	No
2193	23197	31	60551.73398	1	2003-2004	Male	60	3	5	1	5	28.63	152	83.3	1	1	2	999	1	5.4	0	NA	2	2	2	2	2	8.02	1	3	>=60	Non-Hispanic White	Yes	High School or above	Not poor	No	No	No	1	Yes	0	Yes
2200	23204	34	85240.59494	2	2003-2004	Male	22	3	4	6	4.08	27.95	120	76	1	1	2	999	1	5.2	93.3	197965.61	2	2	2	2	2	8.92	1	1	20-39	Non-Hispanic White	Yes	High School or above	Not poor	No	Yes	No	1	Yes	0	Yes
2201	23205	39	29820.06579	1	2003-2004	Female	22	1	1	1	1.57	27.98	108	62	2	999	2	999	2	5.5	89.4	82681.52	2	2	2	2	2	4.24	2	NA	20-39	Mexican American	Yes	Below high school	Not poor	No	No	No	2	No	0	No
2202	23206	38	34939.35275	1	2003-2004	Male	73	3	5	3	NA	25.7	173	76	1	1	2	999	1	5.9	0	NA	2	2	2	2	2	8.18	2	NA	>=60	Non-Hispanic White	No	High School or above	Not poor	No	No	No	1	Yes	0	Yes
2206	23210	31	45952.46996	2	2003-2004	Male	25	3	2	6	NA	28.77	107	39	2	999	2	999	1	5.5	0	NA	2	2	2	2	2	7.34	1	1	20-39	Non-Hispanic White	Yes	Below high school	Not poor	No	Yes	No	2	No	0	Yes
2210	23214	43	68985.00029	2	2003-2004	Female	52	2	3	1	2.16	26.78	96	68	2	999	2	999	2	5.8	83	148845.45	2	2	2	2	2	6.82	2	NA	40-59	Other	Yes	High School or above	Not poor	No	No	No	2	No	0	No
2214	23218	29	62246.91246	2	2003-2004	Female	28	3	5	5	NA	18.85	104	62	2	999	2	999	1	5.2	0	NA	2	2	2	2	2	6.72	1	1	20-39	Non-Hispanic White	No	High School or above	Not poor	No	Yes	No	2	No	0	Yes
2216	23220	43	34939.56787	1	2003-2004	Male	30	1	5	1	4.46	24.21	100	60	2	999	2	999	1	5	0	NA	2	2	2	2	2	8.98	1	3	20-39	Mexican American	Yes	High School or above	Not poor	No	No	No	2	No	0	Yes
2220	23224	38	49260.67523	1	2003-2004	Male	61	3	2	1	3.55	27.27	132	73.3	2	999	2	999	1	4.8	0	NA	2	2	2	2	2	8.05	2	NA	>=60	Non-Hispanic White	Yes	Below high school	Not poor	No	No	No	2	No	0	Yes
2221	23225	37	37096.06532	2	2003-2004	Male	73	3	2	1	4	24.21	126	52	1	1	2	999	2	5.5	119.9	83868.75	2	2	2	2	2	11.5	2	NA	>=60	Non-Hispanic White	Yes	Below high school	Not poor	No	No	No	1	Yes	0	No
2223	23227	31	68641.51944	1	2003-2004	Female	68	3	4	1	5	30.34	141.3	84	1	1	2	999	1	5.4	95.7	143180.61	2	2	2	2	2	10.56	1	3	>=60	Non-Hispanic White	Yes	High School or above	Not poor	Yes	No	No	1	Yes	0	Yes
2224	23228	38	8683.156509	1	2003-2004	Female	36	1	1	3	0.59	35.13	112	76.7	2	999	2	999	1	5.2	83.5	23314.34	2	2	2	2	2	4.93	1	3	20-39	Mexican American	No	Below high school	Poor	Yes	No	No	2	No	0	Yes
2229	23233	34	56724.59629	2	2003-2004	Male	62	3	1	1	NA	25.39	128.7	68.7	1	1	2	999	1	5	97.1	132754.69	2	2	2	2	2	12.3	1	3	>=60	Non-Hispanic White	Yes	Below high school	Not poor	No	No	No	1	Yes	0	Yes
2231	23235	34	4326.814788	1	2003-2004	Female	75	1	1	1	0.99	30.59	136.7	66	2	999	2	999	2	5.7	96.7	9499.14	2	2	2	2	2	7.41	2	NA	>=60	Mexican American	Yes	Below high school	Poor	Yes	No	No	2	No	0	No
2232	23236	39	26783.57805	2	2003-2004	Male	49	4	4	6	5	31.83	136.7	80	2	999	2	999	1	5.6	99.1	75344.09	2	2	2	2	2	5.68	2	NA	40-59	Non-Hispanic Black	Yes	High School or above	Not poor	Yes	No	No	2	No	0	Yes
2241	23245	40	18316.3249	1	2003-2004	Male	55	1	4	1	5	28.76	145.3	67.3	1	1	1	1	1	11.2	303.2	52327.19	2	2	2	2	1	8.94	2	NA	40-59	Mexican American	Yes	High School or above	Not poor	No	No	Yes	1	Yes	1	Yes
2242	23246	41	25814.5745	1	2003-2004	Female	48	4	3	2	2.56	45.32	132.7	84	1	1	1	1	1	6.2	0	NA	2	2	2	2	2	13.42	2	NA	40-59	Non-Hispanic Black	No	High School or above	Not poor	Yes	No	Yes	1	Yes	0	Yes
2243	23247	36	17914.66124	2	2003-2004	Male	72	4	3	1	1.32	30.47	145.3	49.3	1	1	1	1	2	6.9	0	NA	2	2	2	2	2	15.6	2	NA	>=60	Non-Hispanic Black	Yes	High School or above	Not poor	Yes	No	Yes	1	Yes	0	No
2244	23248	32	47677.58395	1	2003-2004	Male	24	3	2	6	0.22	19.54	132	76	2	999	2	999	2	5.1	74.6	0	2	2	2	2	2	5.86	1	1	20-39	Non-Hispanic White	Yes	Below high school	Poor	No	Yes	No	2	No	0	No
2246	23250	33	26444.96348	1	2003-2004	Female	54	4	4	1	3.47	45.71	0	0	2	999	2	999	1	5.5	79	62593.32	2	2	2	2	2	5.43	2	NA	40-59	Non-Hispanic Black	Yes	High School or above	Not poor	Yes	No	No	2	No	0	Yes
2248	23252	32	138287.1944	2	2003-2004	Female	47	3	5	6	1.6	38.75	113	82	1	2	1	2	1	5.6	107.4	339096.81	2	2	2	2	1	12.15	1	1	40-59	Non-Hispanic White	Yes	High School or above	Not poor	Yes	Yes	Yes	1	Yes	1	Yes
2249	23253	37	54633.96555	2	2003-2004	Male	65	3	3	1	3.16	29.24	100	68	2	999	2	999	1	6.5	140	120761.79	2	2	2	2	2	8.07	1	3	>=60	Non-Hispanic White	Yes	High School or above	Not poor	No	No	Yes	2	No	0	Yes
2251	23255	38	4839.821991	2	2003-2004	Female	60	1	3	3	0.64	32.9	138	84.7	1	1	2	999	1	6.6	135.1	11466.45	2	2	2	2	2	10.71	2	NA	>=60	Mexican American	No	High School or above	Poor	Yes	No	Yes	1	Yes	0	Yes
2252	23256	33	42025.00325	2	2003-2004	Male	42	3	2	3	0.64	22.58	120	76.7	1	1	2	999	1	5.1	0	NA	2	2	2	2	2	10.76	1	1	40-59	Non-Hispanic White	No	Below high school	Poor	No	Yes	No	1	Yes	0	Yes
2253	23257	36	18817.83394	1	2003-2004	Female	73	4	3	3	2.67	24.01	187.3	89.3	2	999	2	999	2	6.2	0	NA	2	2	2	2	2	10.96	2	NA	>=60	Non-Hispanic Black	No	High School or above	Not poor	No	No	No	2	Yes	0	No
2260	23264	29	34318.75527	1	2003-2004	Male	76	3	2	1	1.64	20.78	112	58	2	999	2	999	1	7.2	0	NA	2	2	2	2	2	7.45	1	1	>=60	Non-Hispanic White	Yes	Below high school	Not poor	No	Yes	Yes	2	No	0	Yes
2261	23265	31	52389.80103	2	2003-2004	Female	78	3	4	2	4.51	26.28	137	42	1	1	2	999	2	5.9	117.1	121621.34	2	2	2	2	2	9.6	1	3	>=60	Non-Hispanic White	No	High School or above	Not poor	No	No	No	1	Yes	0	No
2262	23266	42	75488.12334	1	2003-2004	Male	53	3	5	1	5	34.52	154	90	2	999	2	999	2	6.6	141.1	157110.15	2	2	2	2	2	7.7	2	NA	40-59	Non-Hispanic White	Yes	High School or above	Not poor	Yes	No	Yes	2	Yes	0	No
2264	23268	35	19941.05869	1	2003-2004	Female	80	3	4	1	2.89	26.77	124.7	65.3	1	1	1	1	1	6.3	0	NA	2	2	1	2	2	9.05	2	NA	>=60	Non-Hispanic White	Yes	High School or above	Not poor	No	No	Yes	1	Yes	1	Yes
2267	23271	30	78704.70326	1	2003-2004	Female	34	3	5	6	5	25.01	103.3	70.7	2	999	2	999	1	4.8	91.6	186225.67	2	2	2	2	2	4.16	2	NA	20-39	Non-Hispanic White	Yes	High School or above	Not poor	No	No	No	2	No	0	Yes
2268	23272	38	31689.42036	1	2003-2004	Male	23	1	3	5	2.1	29.31	112	80	2	999	2	999	1	5.1	89.2	74097.84	2	2	2	2	2	5.87	2	NA	20-39	Mexican American	No	High School or above	Not poor	No	No	No	2	No	0	Yes
2270	23274	36	45704.4766	2	2003-2004	Male	70	3	5	1	5	27.64	118.7	77.3	2	999	2	999	1	5.3	98.6	106963.89	2	2	2	2	2	5.95	1	3	>=60	Non-Hispanic White	Yes	High School or above	Not poor	No	No	No	2	No	0	Yes
2271	23275	33	37115.57377	2	2003-2004	Male	50	3	3	6	1.77	22.21	136	90	1	999	2	999	1	5.6	0	NA	2	2	2	2	2	8.82	1	1	40-59	Non-Hispanic White	Yes	High School or above	Not poor	No	Yes	No	1	Yes	0	Yes
2272	23276	34	53028.12128	2	2003-2004	Male	33	3	3	1	1.23	27.02	112	77	2	999	2	999	1	5.1	95.3	123154.28	2	2	2	2	2	9.73	1	1	20-39	Non-Hispanic White	Yes	High School or above	Not poor	No	Yes	No	2	No	0	Yes
2278	23282	41	18257.1001	1	2003-2004	Male	82	3	3	2	2.78	25.28	136.7	60	1	1	2	999	1	5.6	102.2	40355.12	2	2	1	1	2	14.18	1	3	>=60	Non-Hispanic White	No	High School or above	Not poor	No	No	No	1	Yes	1	Yes
2279	23283	31	28485.67812	1	2003-2004	Female	85	3	3	2	1.11	22.81	166	72	2	999	2	999	2	5.2	89.5	63882.72	2	2	2	2	2	16.67	2	NA	>=60	Non-Hispanic White	No	High School or above	Not poor	No	No	No	2	Yes	0	No
2281	23285	40	18249.65332	1	2003-2004	Male	47	1	2	3	2.29	26.9	102	68	2	999	2	999	1	5.3	89.4	0	2	2	2	2	2	9.73	1	1	40-59	Mexican American	No	Below high school	Not poor	No	Yes	No	2	No	0	Yes
2287	23291	33	88456.56255	2	2003-2004	Male	30	3	4	3	5	32.34	117.3	59.3	2	999	2	999	1	5.2	0	NA	2	2	2	2	2	7.59	2	NA	20-39	Non-Hispanic White	No	High School or above	Not poor	Yes	No	No	2	No	0	Yes
2289	23293	39	100220.2814	2	2003-2004	Male	44	3	4	3	2.27	34.87	118	75	2	999	2	999	1	5.4	107.8	234919.83	2	2	2	2	2	11.84	1	1	40-59	Non-Hispanic White	No	High School or above	Not poor	Yes	Yes	No	2	No	0	Yes
2294	23298	34	20647.92008	1	2003-2004	Female	50	1	1	1	0.66	36.75	138	65.3	1	1	2	999	1	5.6	109.6	48776.56	2	2	2	2	2	7.42	2	NA	40-59	Mexican American	Yes	Below high school	Poor	Yes	No	No	1	Yes	0	Yes
2296	23300	40	2639.143619	2	2003-2004	Female	23	1	1	1	0.96	22.68	100.7	58.7	2	999	2	999	1	5.2	0	NA	2	2	2	2	2	2.97	2	NA	20-39	Mexican American	Yes	Below high school	Poor	No	No	No	2	No	0	Yes
2299	23303	34	4363.44899	1	2003-2004	Male	74	1	1	1	0.66	22.05	146	64	2	999	2	999	1	5.6	112.8	9679.13	2	2	2	2	2	9.69	2	NA	>=60	Mexican American	Yes	Below high school	Poor	No	No	No	2	Yes	0	Yes
2301	23305	33	80489.51446	1	2003-2004	Male	33	3	2	5	2.29	24.9	128.7	72.7	2	999	2	999	1	5.2	90.2	193354.58	2	2	2	2	2	11.01	1	1	20-39	Non-Hispanic White	No	Below high school	Not poor	No	Yes	No	2	No	0	Yes
2302	23306	33	67289.16387	1	2003-2004	Male	21	3	3	5	2.34	21.44	109.3	62.7	2	999	2	999	1	5.2	86	161644.26	2	2	2	2	2	8.64	1	1	20-39	Non-Hispanic White	No	High School or above	Not poor	No	Yes	No	2	No	0	Yes
2304	23308	34	4413.965697	1	2003-2004	Male	68	1	3	1	4	27.32	134.7	47.3	1	1	2	999	1	5.3	0	NA	2	2	2	2	2	12.06	1	3	>=60	Mexican American	Yes	High School or above	Not poor	No	No	No	1	Yes	0	Yes
2305	23309	34	84949.15296	1	2003-2004	Male	25	3	4	5	5	25.84	132	77.3	2	999	2	999	1	4.8	98.6	197288.76	2	2	2	2	2	8.53	2	NA	20-39	Non-Hispanic White	No	High School or above	Not poor	No	No	No	2	No	0	Yes
2307	23311	36	37047.8523	1	2003-2004	Female	35	4	5	1	3.15	19.81	0	0	2	999	2	999	2	5.5	83.8	97285.62	2	2	2	2	2	8.74	2	NA	20-39	Non-Hispanic Black	Yes	High School or above	Not poor	No	No	No	2	No	0	No
2308	23312	43	4747.995534	2	2003-2004	Male	66	1	4	2	5	25.86	0	0	1	999	2	999	1	5.6	0	NA	1	1	9	2	2	10.52	1	1	>=60	Mexican American	No	High School or above	Not poor	No	Yes	No	1	Yes	1	Yes
2310	23314	29	82441.86621	2	2003-2004	Male	49	3	5	1	3.09	29.6	123	90	2	999	2	999	1	5.3	101	174343.95	2	2	2	2	2	10.53	1	3	40-59	Non-Hispanic White	Yes	High School or above	Not poor	No	No	No	2	Yes	0	Yes
2311	23315	42	25533.1593	1	2003-2004	Female	28	1	1	1	2.79	24.17	108	70	2	999	2	999	1	5.1	0	NA	2	2	2	2	2	7.92	1	1	20-39	Mexican American	Yes	Below high school	Not poor	No	Yes	No	2	No	0	Yes
2312	23316	39	77506.62442	2	2003-2004	Female	27	3	4	1	5	29.73	108	56	2	999	2	999	1	5.1	0	NA	2	2	2	2	2	3.56	2	NA	20-39	Non-Hispanic White	Yes	High School or above	Not poor	No	No	No	2	No	0	Yes
2314	23318	39	73257.92557	1	2003-2004	Female	28	3	5	6	5	18.64	88	64	2	999	2	999	1	5	0	NA	2	2	2	2	2	5.58	2	NA	20-39	Non-Hispanic White	Yes	High School or above	Not poor	No	No	No	2	No	0	Yes
2315	23319	39	54773.40197	2	2003-2004	Female	64	3	5	1	5	16.38	126	76	1	999	2	999	1	4.7	85.7	122836.26	2	2	2	2	2	8.26	2	NA	>=60	Non-Hispanic White	Yes	High School or above	Not poor	No	No	No	1	Yes	0	Yes
2319	23323	35	60412.70803	2	2003-2004	Female	21	3	3	5	1.36	20.53	109	73	2	999	2	999	1	4.8	78	147856.03	2	2	2	2	2	5.5	2	NA	20-39	Non-Hispanic White	No	High School or above	Not poor	No	No	No	2	No	0	Yes
2320	23324	29	49913.60558	1	2003-2004	Male	68	3	3	1	2.56	29.03	112.7	74.7	2	999	2	999	1	5.2	0	NA	2	2	2	2	2	11.03	1	3	>=60	Non-Hispanic White	Yes	High School or above	Not poor	No	No	No	2	No	0	Yes
2323	23327	34	26051.77526	2	2003-2004	Female	83	3	2	2	NA	34.23	136	48	1	1	1	1	2	6	128.8	63882.08	2	2	1	2	2	12.66	2	NA	>=60	Non-Hispanic White	No	Below high school	Not poor	Yes	No	Yes	1	Yes	1	No
2327	23331	42	47097.58203	1	2003-2004	Female	56	4	5	1	5	40.62	0	0	2	999	2	999	2	5.7	87.5	111476.58	2	2	2	2	2	11.33	2	NA	40-59	Non-Hispanic Black	Yes	High School or above	Not poor	Yes	No	No	2	No	0	No
2328	23332	37	28081.83418	2	2003-2004	Male	51	4	4	1	0.77	34.57	150.7	104	1	1	1	1	1	6.8	0	NA	2	2	2	1	2	12.8	1	1	40-59	Non-Hispanic Black	Yes	High School or above	Poor	Yes	Yes	Yes	1	Yes	1	Yes
2332	23336	37	30075.90125	1	2003-2004	Male	31	4	4	6	1.34	23.03	114.7	64.7	2	999	2	999	999	5.1	0	NA	2	2	2	2	2	7.83	1	1	20-39	Non-Hispanic Black	Yes	High School or above	Not poor	No	Yes	No	2	No	0	No
2334	23338	32	125594.4668	2	2003-2004	Male	42	3	4	1	1	28.12	131	80	2	999	2	999	2	5.5	0	NA	2	2	2	2	2	6.34	1	1	40-59	Non-Hispanic White	Yes	High School or above	Not poor	No	Yes	No	2	No	0	No
2336	23340	31	52200.99814	1	2003-2004	Male	61	3	4	1	2.89	28.44	155	81	2	999	2	999	1	6.4	0	NA	2	2	2	2	2	11.28	1	1	>=60	Non-Hispanic White	Yes	High School or above	Not poor	No	Yes	No	2	Yes	0	Yes
2339	23343	33	66810.2374	1	2003-2004	Female	23	3	2	6	2.23	50.85	102.7	54	2	999	2	999	1	5	0	NA	2	2	2	2	2	9.03	1	1	20-39	Non-Hispanic White	Yes	Below high school	Not poor	Yes	Yes	No	2	No	0	Yes
2347	23351	29	76728.91796	2	2003-2004	Male	51	3	3	1	NA	37.02	144.7	94.7	2	999	2	999	1	5.4	115.1	179855.26	2	2	2	2	2	8.48	1	1	40-59	Non-Hispanic White	Yes	High School or above	Not poor	Yes	Yes	No	2	Yes	0	Yes
2349	23353	30	25366.19433	2	2003-2004	Female	60	3	3	1	0.51	23.97	114	70.7	1	1	2	999	2	6.3	124.8	56886.89	2	2	2	2	2	16.4	1	1	>=60	Non-Hispanic White	Yes	High School or above	Poor	No	Yes	No	1	Yes	0	No
2351	23355	35	29813.62557	2	2003-2004	Female	22	4	4	5	1.72	24.74	110.7	65.3	2	999	2	999	999	5.2	0	NA	2	2	2	2	2	7.8	2	NA	20-39	Non-Hispanic Black	No	High School or above	Not poor	No	No	No	2	No	0	No
2355	23359	39	71522.29015	1	2003-2004	Female	25	5	4	1	3.01	19.72	118	74.7	2	999	2	999	1	4.9	85.6	175045.98	2	2	2	2	2	5.43	2	NA	20-39	Other	Yes	High School or above	Not poor	No	No	No	2	No	0	Yes
2360	23364	35	73732.55077	2	2003-2004	Male	26	3	3	1	5	32.54	132	32	1	999	2	999	1	5	0	NA	2	2	2	2	2	7.2	1	1	20-39	Non-Hispanic White	Yes	High School or above	Not poor	Yes	Yes	No	1	Yes	0	Yes
2363	23367	40	24722.91461	1	2003-2004	Male	69	3	3	1	1.28	24.01	142.7	76	1	1	2	999	1	5.5	164	55894.87	2	2	2	2	2	14.75	2	NA	>=60	Non-Hispanic White	Yes	High School or above	Not poor	No	No	Yes	1	Yes	0	Yes
2364	23368	38	26787.72388	1	2003-2004	Male	57	4	5	1	4.13	43.92	129.3	70	2	999	2	999	1	5.5	0	NA	2	2	2	2	2	6.75	1	3	40-59	Non-Hispanic Black	Yes	High School or above	Not poor	Yes	No	No	2	No	0	Yes
2365	23369	34	44870.41708	2	2003-2004	Male	46	3	3	1	0.96	34.16	134	90.7	1	1	2	999	2	5.4	0	NA	2	2	2	2	2	11.8	2	NA	40-59	Non-Hispanic White	Yes	High School or above	Poor	Yes	No	No	1	Yes	0	No
2368	23372	30	18727.96927	2	2003-2004	Female	84	3	5	1	2	21.54	166	52	1	1	2	999	2	7	137.9	41999.83	2	2	2	2	2	10.42	2	NA	>=60	Non-Hispanic White	Yes	High School or above	Not poor	No	No	Yes	1	Yes	0	No
2369	23373	30	86873.92325	2	2003-2004	Female	37	2	5	1	5	23.67	99	63	2	999	2	999	1	5	0	NA	2	2	2	2	2	5.82	1	3	20-39	Other	Yes	High School or above	Not poor	No	No	No	2	No	0	Yes
2371	23375	35	32219.9018	1	2003-2004	Male	75	3	3	1	2.89	31.45	123.3	70.7	1	1	2	999	1	5	108.2	67754.32	1	1	2	2	2	15.78	1	3	>=60	Non-Hispanic White	Yes	High School or above	Not poor	Yes	No	No	1	Yes	1	Yes
2374	23378	35	46582.03126	1	2003-2004	Female	75	3	5	5	5	43.49	137.3	89.3	2	999	2	999	2	5.6	0	NA	2	2	2	2	2	7.94	2	NA	>=60	Non-Hispanic White	No	High School or above	Not poor	Yes	No	No	2	No	0	No
2377	23381	34	53754.94882	2	2003-2004	Female	49	3	3	2	1.36	35.42	116	76	2	999	2	999	2	5.4	100.9	114147.36	2	2	2	2	2	8	2	NA	40-59	Non-Hispanic White	No	High School or above	Not poor	Yes	No	No	2	No	0	No
2379	23383	40	24543.49381	2	2003-2004	Female	30	1	4	6	2.69	22.97	0	0	2	999	2	999	1	5	0	NA	2	2	2	2	2	3.87	2	NA	20-39	Mexican American	Yes	High School or above	Not poor	No	No	No	2	No	0	Yes
2380	23384	42	27222.61981	2	2003-2004	Female	39	1	2	5	1.52	30.02	123.3	76.7	1	2	2	999	1	5.1	0	NA	2	2	2	2	2	9.53	1	2	20-39	Mexican American	No	Below high school	Not poor	Yes	Yes	No	1	Yes	0	Yes
2382	23386	43	25489.24223	1	2003-2004	Male	53	2	1	4	1.68	23.92	112	68	2	999	2	999	1	5.4	89.9	56907.3	2	2	2	2	2	7.48	1	3	40-59	Other	No	Below high school	Not poor	No	No	No	2	No	0	Yes
2384	23388	35	99805.81654	2	2003-2004	Male	46	3	4	1	5	31.99	102	73.3	2	999	2	999	1	5.3	118.8	233948.31	2	2	2	2	2	7.2	1	1	40-59	Non-Hispanic White	Yes	High School or above	Not poor	Yes	Yes	No	2	No	0	Yes
2385	23389	30	12611.52158	1	2003-2004	Female	61	4	2	2	1.38	26.92	191.3	86	1	999	2	999	2	6	111.9	33754.47	2	2	2	2	2	7.9	1	1	>=60	Non-Hispanic Black	No	Below high school	Not poor	No	Yes	No	1	Yes	0	No
2389	23393	40	3368.482556	2	2003-2004	Male	69	1	4	1	2.08	26.7	123.3	81.3	2	999	2	999	1	5.2	0	NA	2	2	2	2	2	7.7	1	3	>=60	Mexican American	Yes	High School or above	Not poor	No	No	No	2	No	0	Yes
2391	23395	30	18003.76443	2	2003-2004	Male	82	3	5	2	5	32.68	118	58	2	999	1	1	1	7.4	243.1	0	1	2	2	2	2	12.19	1	3	>=60	Non-Hispanic White	No	High School or above	Not poor	Yes	No	Yes	2	No	1	Yes
2393	23397	39	69980.1418	1	2003-2004	Male	21	3	4	5	4.08	29.72	117.3	71.3	2	999	2	999	1	5.4	0	NA	2	2	2	2	2	7.14	1	3	20-39	Non-Hispanic White	No	High School or above	Not poor	No	No	No	2	No	0	Yes
2396	23400	38	77518.62166	1	2003-2004	Female	20	3	3	1	1.82	26.22	86	57.3	2	999	2	999	2	5.3	0	NA	2	2	2	2	2	5.69	2	NA	20-39	Non-Hispanic White	Yes	High School or above	Not poor	No	No	No	2	No	0	No
2401	23405	36	17706.00086	2	2003-2004	Male	73	3	3	1	1.92	35.35	146.7	62.7	1	1	2	999	1	6.1	0	NA	2	1	1	2	2	113.6	1	3	>=60	Non-Hispanic White	Yes	High School or above	Not poor	Yes	No	No	1	Yes	1	Yes
2404	23408	42	29240.15221	1	2003-2004	Male	36	1	1	1	1.9	26.75	128.7	68.7	2	999	2	999	1	5.7	0	NA	2	2	2	2	2	8.4	1	2	20-39	Mexican American	Yes	Below high school	Not poor	No	Yes	No	2	No	0	Yes
2408	23412	42	4441.239653	1	2003-2004	Male	71	1	1	1	1.18	34.76	144	70	2	999	2	999	2	5.5	116.4	9163.28	2	2	2	2	2	12.18	1	3	>=60	Mexican American	Yes	Below high school	Not poor	Yes	No	No	2	Yes	0	No
2409	23413	30	30651.14526	2	2003-2004	Female	78	3	4	2	1.29	29.48	122	54	1	1	2	999	1	5.9	134.1	71155.7	2	2	2	2	2	11.39	1	3	>=60	Non-Hispanic White	No	High School or above	Not poor	No	No	Yes	1	Yes	0	Yes
2411	23415	31	108066.4077	2	2003-2004	Male	46	3	3	3	3.83	33.11	116	80.7	2	999	2	999	1	5.5	0	NA	2	2	2	2	2	10.43	1	1	40-59	Non-Hispanic White	No	High School or above	Not poor	Yes	Yes	No	2	No	0	Yes
2414	23418	31	67000.24198	2	2003-2004	Female	21	3	3	6	0.22	24.34	102	72.7	2	999	2	999	1	5	0	NA	2	2	2	2	2	8.73	1	1	20-39	Non-Hispanic White	Yes	High School or above	Poor	No	Yes	No	2	No	0	Yes
2416	23420	43	2335.933892	1	2003-2004	Female	29	1	1	1	1.59	26.1	93.3	52.7	2	999	2	999	2	5.1	90.7	6405.86	2	2	2	2	2	3.63	2	NA	20-39	Mexican American	Yes	Below high school	Not poor	No	No	No	2	No	0	No
2418	23422	35	55634.2759	2	2003-2004	Female	64	3	4	1	4.56	31.34	130	44	1	1	2	999	2	5.5	0	NA	2	2	2	2	2	9.2	2	NA	>=60	Non-Hispanic White	Yes	High School or above	Not poor	Yes	No	No	1	Yes	0	No
2419	23423	43	70335.85058	1	2003-2004	Male	51	3	5	1	5	28.83	0	0	2	999	1	2	999	5.7	0	NA	2	2	2	2	2	7.91	2	NA	40-59	Non-Hispanic White	Yes	High School or above	Not poor	No	No	Yes	2	No	0	No
2420	23424	32	77867.48762	2	2003-2004	Female	27	3	3	3	0	31.17	112	61.3	2	999	2	999	1	5.1	0	NA	2	2	2	2	2	9.94	1	1	20-39	Non-Hispanic White	No	High School or above	Poor	Yes	Yes	No	2	No	0	Yes
2422	23426	34	2686.337576	1	2003-2004	Female	62	1	1	3	1.61	37.34	110	74	2	999	2	999	1	5.5	104.5	6364.44	2	2	2	2	2	5.72	2	NA	>=60	Mexican American	No	Below high school	Not poor	Yes	No	No	2	No	0	Yes
2423	23427	33	14853.62347	2	2003-2004	Female	66	4	2	1	4.47	21.23	200	90	1	1	2	999	1	5	0	NA	2	2	2	2	2	7.72	1	1	>=60	Non-Hispanic Black	Yes	Below high school	Not poor	No	Yes	No	1	Yes	0	Yes
2426	23430	31	91339.15991	1	2003-2004	Male	34	3	4	1	2.55	31.37	130	66	2	999	2	999	1	5.2	0	NA	2	2	2	2	2	9.95	2	NA	20-39	Non-Hispanic White	Yes	High School or above	Not poor	Yes	No	No	2	No	0	Yes
2428	23432	34	3801.395997	1	2003-2004	Male	68	1	1	1	2.29	31.14	138.7	72.7	1	1	1	1	1	6.9	151.9	9321.48	2	2	2	2	2	8.5	2	NA	>=60	Mexican American	Yes	Below high school	Not poor	Yes	No	Yes	1	Yes	0	Yes
2430	23434	42	25405.9835	2	2003-2004	Male	21	4	2	5	1.44	30.69	117.3	58.7	2	999	2	999	2	5.4	95.8	71132.28	2	2	2	2	2	5.63	2	NA	20-39	Non-Hispanic Black	No	Below high school	Not poor	Yes	No	No	2	No	0	No
2431	23435	32	47037.99403	2	2003-2004	Male	76	3	5	1	4.13	37.21	162	86	1	1	1	2	1	5.6	101.8	115342.81	1	1	2	2	2	10.51	1	3	>=60	Non-Hispanic White	Yes	High School or above	Not poor	Yes	No	Yes	1	Yes	1	Yes
2434	23438	38	75847.18168	1	2003-2004	Male	28	3	4	5	3.12	31.02	138	76	2	999	2	999	1	5	0	NA	1	2	2	1	1	8.51	2	NA	20-39	Non-Hispanic White	No	High School or above	Not poor	Yes	No	No	2	No	1	Yes
2435	23439	43	31014.80019	1	2003-2004	Female	69	2	1	4	0.53	22.25	189	60	1	1	1	1	2	9.3	0	NA	2	2	2	2	2	8.39	2	NA	>=60	Other	No	Below high school	Poor	No	No	Yes	1	Yes	0	No
2436	23440	42	5763.39304	1	2003-2004	Male	20	1	2	6	0.82	24.05	114	52	NA	999	2	999	1	5.4	83	13939.31	2	2	2	2	2	8.73	2	NA	20-39	Mexican American	Yes	Below high school	Poor	No	No	No	999	No	0	Yes
2438	23442	37	32978.53124	2	2003-2004	Female	27	4	4	5	3.6	25.17	106	56	2	999	2	999	2	5.3	0	NA	2	2	2	2	2	7.37	2	NA	20-39	Non-Hispanic Black	No	High School or above	Not poor	No	No	No	2	No	0	No
2442	23446	31	34249.32023	2	2003-2004	Female	63	3	1	3	1.08	32.65	126.7	56.7	2	999	2	999	1	5.6	113.1	77096.15	2	2	2	2	2	9.06	2	NA	>=60	Non-Hispanic White	No	Below high school	Not poor	Yes	No	No	2	No	0	Yes
2443	23447	34	4734.929231	1	2003-2004	Female	60	1	4	1	2.02	44.9	160	84	1	2	2	999	1	5.2	100.4	10395.12	2	2	2	2	2	7.49	2	NA	>=60	Mexican American	Yes	High School or above	Not poor	Yes	No	No	1	Yes	0	Yes
2445	23449	30	76812.71609	2	2003-2004	Female	37	3	5	1	5	21.36	112.7	72.7	2	999	2	999	1	5	83.5	187993.94	2	2	2	2	2	5.64	2	NA	20-39	Non-Hispanic White	Yes	High School or above	Not poor	No	No	No	2	No	0	Yes
2446	23450	38	32631.81562	1	2003-2004	Female	23	1	3	1	1.44	23.54	0	0	2	999	2	999	2	5.3	95.5	92561.4	2	2	2	2	2	6.64	2	NA	20-39	Mexican American	Yes	High School or above	Not poor	No	No	No	2	No	0	No
2447	23451	29	111789.7679	1	2003-2004	Female	47	3	5	6	NA	33.47	132.7	74	2	999	2	999	1	5.1	0	NA	2	2	2	2	2	6.15	1	3	40-59	Non-Hispanic White	Yes	High School or above	Not poor	Yes	No	No	2	No	0	Yes
2450	23454	34	114988.8277	1	2003-2004	Male	45	3	3	1	5	31.04	124.7	94.7	2	999	2	999	1	5.2	97.7	239321.25	2	2	2	2	2	12.32	2	NA	40-59	Non-Hispanic White	Yes	High School or above	Not poor	Yes	No	No	2	Yes	0	Yes
2451	23455	42	29264.81056	2	2003-2004	Male	28	1	5	5	NA	24.98	118	62	2	999	2	999	2	5	96.2	70779.72	2	2	2	2	2	7.39	2	NA	20-39	Mexican American	No	High School or above	Not poor	No	No	No	2	No	0	No
2452	23456	36	23269.77128	2	2003-2004	Male	48	1	4	5	2.15	19.16	130	74	2	999	2	999	1	5.5	94.1	56903.2	2	2	2	2	2	6.84	1	1	40-59	Mexican American	No	High School or above	Not poor	No	Yes	No	2	No	0	Yes
2453	23457	38	5167.559361	2	2003-2004	Female	72	1	1	2	NA	26.34	174	44	1	1	1	1	2	7.1	0	NA	2	2	2	1	2	11.29	1	3	>=60	Mexican American	No	Below high school	Not poor	No	No	Yes	1	Yes	1	No
2459	23463	33	73788.6003	2	2003-2004	Female	24	3	3	5	1.28	20.04	104.7	76.7	2	999	2	999	1	5.1	0	NA	2	2	2	2	2	7.24	1	1	20-39	Non-Hispanic White	No	High School or above	Not poor	No	Yes	No	2	No	0	Yes
2460	23464	34	127044.1071	2	2003-2004	Female	48	3	5	1	5	39.73	100.7	68.7	1	1	2	999	2	5.3	92.3	269775.16	2	2	2	2	2	7.87	2	NA	40-59	Non-Hispanic White	Yes	High School or above	Not poor	Yes	No	No	1	Yes	0	No
2461	23465	37	80529.02483	2	2003-2004	Male	26	3	5	6	1.61	27.95	116.7	85.3	2	999	2	999	1	5.1	93	187023.3	2	2	2	2	2	7.42	2	NA	20-39	Non-Hispanic White	Yes	High School or above	Not poor	No	No	No	2	No	0	Yes
2462	23466	31	22815.01773	1	2003-2004	Female	48	1	1	6	0.2	22.55	144	99	1	1	2	999	999	5.6	94.8	0	2	1	2	1	2	7.98	1	1	40-59	Mexican American	Yes	Below high school	Poor	No	Yes	No	1	Yes	1	No
2463	23467	31	22815.01773	1	2003-2004	Female	48	1	1	1	0.78	33.09	181	78	1	1	2	999	2	5.8	0	NA	2	2	2	2	2	11.02	2	NA	40-59	Mexican American	Yes	Below high school	Poor	Yes	No	No	1	Yes	0	No
2466	23470	32	56288.30164	1	2003-2004	Male	69	3	5	1	3.14	25.95	128	78	1	1	2	999	1	5	0	NA	2	2	2	2	2	17.01	2	NA	>=60	Non-Hispanic White	Yes	High School or above	Not poor	No	No	No	1	Yes	0	Yes
2467	23471	39	47614.64933	1	2003-2004	Female	61	5	5	1	5	31.19	176	82	2	999	2	999	1	6.1	109.1	99320.27	2	2	2	2	2	6.62	2	NA	>=60	Other	Yes	High School or above	Not poor	Yes	No	No	2	Yes	0	Yes
2468	23472	32	28157.68347	2	2003-2004	Female	81	3	3	2	1.24	32.75	136	58	1	1	1	1	2	6.8	0	NA	2	2	1	2	2	19.4	2	NA	>=60	Non-Hispanic White	No	High School or above	Not poor	Yes	No	Yes	1	Yes	1	No
2469	23473	36	17706.00086	2	2003-2004	Male	71	3	3	3	0.64	27.38	124	62	1	1	1	1	2	9.4	239.7	43417.24	2	2	2	2	2	16.27	1	3	>=60	Non-Hispanic White	No	High School or above	Poor	No	No	Yes	1	Yes	0	No
2472	23476	34	5571.899012	1	2003-2004	Female	80	1	1	2	0.76	33.6	155.3	62.7	1	1	1	1	2	5.8	0	NA	2	2	2	2	2	14.64	1	3	>=60	Mexican American	No	Below high school	Poor	Yes	No	Yes	1	Yes	0	No
2474	23478	31	42944.87259	2	2003-2004	Female	51	5	4	3	0.75	37.3	131.3	75.3	1	1	1	1	2	6	0	NA	2	2	2	2	2	5.79	2	NA	40-59	Other	No	High School or above	Poor	Yes	No	Yes	1	Yes	0	No
2476	23480	38	4073.171299	2	2003-2004	Female	36	1	4	3	5	30.46	0	0	1	2	2	999	1	5.4	0	NA	2	2	2	2	2	3.92	2	NA	20-39	Mexican American	No	High School or above	Not poor	Yes	No	No	1	Yes	0	Yes
2477	23481	42	15345.4955	1	2003-2004	Female	49	1	1	1	2.79	29.94	135	76	2	999	2	999	2	5.2	0	NA	2	2	2	2	2	12.14	2	NA	40-59	Mexican American	Yes	Below high school	Not poor	No	No	No	2	No	0	No
2479	23483	38	47657.7597	2	2003-2004	Male	39	1	4	1	1.33	27.81	119.3	89.3	2	999	2	999	1	5.5	0	NA	2	2	2	2	2	5.94	1	3	20-39	Mexican American	Yes	High School or above	Not poor	No	No	No	2	No	0	Yes
2481	23485	40	62338.55705	2	2003-2004	Female	21	5	4	5	0.48	20.22	91	71	2	999	2	999	1	5.3	0	NA	2	2	2	2	2	6.36	2	NA	20-39	Other	No	High School or above	Poor	No	No	No	2	No	0	Yes
2483	23487	32	39275.80736	1	2003-2004	Male	72	3	5	2	5	31.99	122.7	79.3	1	1	1	1	1	6.1	100.4	96309	2	2	2	2	2	20.44	1	3	>=60	Non-Hispanic White	No	High School or above	Not poor	Yes	No	Yes	1	Yes	0	Yes
2484	23488	40	82563.24333	2	2003-2004	Male	40	3	4	1	5	24.97	110	59.3	2	999	2	999	1	5.3	92	184330.75	2	2	2	2	2	6.55	1	2	40-59	Non-Hispanic White	Yes	High School or above	Not poor	No	Yes	No	2	No	0	Yes
2486	23490	41	17788.79085	2	2003-2004	Female	77	4	1	2	NA	35.91	127.3	66.7	1	999	1	1	1	7.2	145.2	50820.1	2	2	2	2	2	13.59	1	3	>=60	Non-Hispanic Black	No	Below high school	Not poor	Yes	No	Yes	1	Yes	0	Yes
2487	23491	42	2534.317967	2	2003-2004	Male	84	1	1	2	0.1	21.45	154	70	1	999	2	999	1	5.3	0	NA	2	2	2	2	2	11.87	2	NA	>=60	Mexican American	No	Below high school	Poor	No	No	No	1	Yes	0	Yes
2491	23495	29	89719.77529	1	2003-2004	Male	30	3	3	1	4.91	23.39	120.7	81.3	2	999	2	999	1	5.2	0	NA	2	2	2	2	2	9.15	1	2	20-39	Non-Hispanic White	Yes	High School or above	Not poor	No	Yes	No	2	No	0	Yes
2494	23498	38	4839.821991	2	2003-2004	Female	68	1	3	2	1.12	24.49	160.7	70	2	999	2	999	1	5.6	96.9	11423.65	2	2	2	2	2	7.79	2	NA	>=60	Mexican American	No	High School or above	Not poor	No	No	No	2	Yes	0	Yes
2495	23499	43	43148.45768	2	2003-2004	Female	66	3	4	3	3.36	27.2	116.7	69.3	2	999	2	999	2	5.7	0	NA	2	2	2	2	2	8.51	1	3	>=60	Non-Hispanic White	No	High School or above	Not poor	No	No	No	2	No	0	No
2496	23500	40	3581.783435	2	2003-2004	Female	66	1	1	4	NA	30.85	155.3	65.3	2	999	2	999	2	5.2	0	NA	2	2	2	2	2	6.52	2	NA	>=60	Mexican American	No	Below high school	Not poor	Yes	No	No	2	Yes	0	No
2498	23502	34	23798.10849	1	2003-2004	Male	42	1	4	5	0.67	25.56	150.7	86.7	1	2	1	2	1	6	149.8	67987.89	2	2	2	2	2	9.29	1	1	40-59	Mexican American	No	High School or above	Poor	No	Yes	Yes	1	Yes	0	Yes
2501	23505	31	58511.44193	2	2003-2004	Female	77	3	1	1	1.12	28.64	138.7	72	1	1	2	999	2	5.1	0	NA	2	2	2	2	2	8.54	2	NA	>=60	Non-Hispanic White	Yes	Below high school	Not poor	No	No	No	1	Yes	0	No
2503	23507	29	12934.05249	2	2003-2004	Male	64	4	4	1	NA	26.83	132	75	1	1	2	999	1	4.9	0	NA	2	2	2	2	2	15.61	1	1	>=60	Non-Hispanic Black	Yes	High School or above	Not poor	No	Yes	No	1	Yes	0	Yes
2504	23508	30	68796.45898	1	2003-2004	Female	25	3	5	6	4.45	18.24	105.3	73.3	2	999	2	999	1	4.5	0	NA	2	2	2	2	2	6.07	2	NA	20-39	Non-Hispanic White	Yes	High School or above	Not poor	No	No	No	2	No	0	Yes
2505	23509	36	30986.3265	1	2003-2004	Female	21	4	2	1	0.31	16.91	98	58	2	999	2	999	2	4.9	0	NA	2	2	2	2	2	8.67	1	1	20-39	Non-Hispanic Black	Yes	Below high school	Poor	No	Yes	No	2	No	0	No
2507	23511	43	42129.37751	2	2003-2004	Female	52	2	4	1	2.99	24.03	120	74	2	999	2	999	2	5.7	0	NA	2	2	2	2	2	6.2	2	NA	40-59	Other	Yes	High School or above	Not poor	No	No	No	2	No	0	No
2513	23517	32	93639.88382	1	2003-2004	Female	57	3	5	5	2.23	38.58	118	66.7	1	1	1	1	2	5.9	0	NA	2	2	2	2	2	9.06	1	3	40-59	Non-Hispanic White	No	High School or above	Not poor	Yes	No	Yes	1	Yes	0	No
2515	23519	29	49913.60558	1	2003-2004	Male	67	3	4	1	4.59	32.34	135	70	1	1	2	999	1	5	89.2	113270.06	2	1	2	1	2	8.35	1	3	>=60	Non-Hispanic White	Yes	High School or above	Not poor	Yes	No	No	1	Yes	1	Yes
2516	23520	37	80529.02483	2	2003-2004	Male	24	3	3	5	3.54	26.89	140	78	2	999	2	999	1	5.3	0	NA	2	2	2	2	2	7.89	1	2	20-39	Non-Hispanic White	No	High School or above	Not poor	No	Yes	No	2	Yes	0	Yes
2520	23524	39	38128.58738	2	2003-2004	Female	76	3	3	3	0.98	26.08	136	66	1	1	1	1	1	7.6	0	NA	2	2	2	2	2	11.7	2	NA	>=60	Non-Hispanic White	No	High School or above	Poor	No	No	Yes	1	Yes	0	Yes
2525	23529	35	13486.9594	2	2003-2004	Female	62	4	4	3	0.48	36.63	150.7	74	1	1	2	999	1	5.6	101.9	34341.86	2	2	1	2	2	9.7	2	NA	>=60	Non-Hispanic Black	No	High School or above	Poor	Yes	No	No	1	Yes	1	Yes
2526	23530	33	76812.71609	1	2003-2004	Female	38	3	5	1	5	22.71	117.3	78	2	999	2	999	1	5.1	0	NA	2	2	2	2	2	8.37	2	NA	20-39	Non-Hispanic White	Yes	High School or above	Not poor	No	No	No	2	No	0	Yes
2528	23532	30	45999.31887	2	2003-2004	Female	67	3	5	1	5	27.28	137.3	71.3	2	999	2	999	2	5.7	0	NA	2	2	2	2	2	8.7	2	NA	>=60	Non-Hispanic White	Yes	High School or above	Not poor	No	No	No	2	No	0	No
2538	23542	29	43172.65323	1	2003-2004	Male	20	3	2	5	1.05	21.56	114	50	2	999	2	999	1	5	83.6	103710.78	2	2	2	2	2	8.42	2	NA	20-39	Non-Hispanic White	No	Below high school	Not poor	No	No	No	2	No	0	Yes
2545	23549	41	13772.95709	1	2003-2004	Male	61	4	3	1	2.78	25.24	120	80	1	1	2	999	1	5.3	0	NA	2	2	2	2	2	10.09	1	3	>=60	Non-Hispanic Black	Yes	High School or above	Not poor	No	No	No	1	Yes	0	Yes
2546	23550	34	42041.87478	1	2003-2004	Male	35	1	3	6	2.12	33.76	126.7	62.7	1	999	2	999	1	5.6	93	100888.84	2	2	2	2	2	8.39	2	NA	20-39	Mexican American	Yes	High School or above	Not poor	Yes	No	No	1	Yes	0	Yes
2549	23553	34	44870.41708	2	2003-2004	Male	44	3	2	1	0.89	24.55	129	71	2	999	2	999	1	5.7	83.3	100177.72	2	2	2	2	2	11.52	1	1	40-59	Non-Hispanic White	Yes	Below high school	Poor	No	Yes	No	2	No	0	Yes
2550	23554	37	82303.63832	2	2003-2004	Female	27	3	4	1	3.2	16.79	109.3	68	2	999	2	999	1	4.9	0	NA	2	2	2	2	2	6.3	1	3	20-39	Non-Hispanic White	Yes	High School or above	Not poor	No	No	No	2	No	0	Yes
2552	23556	31	79835.14559	2	2003-2004	Male	26	3	3	1	1.91	24.03	0	0	2	999	2	999	999	4.7	0	NA	2	2	2	2	2	9.05	2	NA	20-39	Non-Hispanic White	Yes	High School or above	Not poor	No	No	No	2	No	0	No
2553	23557	30	68985.00029	2	2003-2004	Female	56	3	4	1	5	27.1	119.3	68	2	999	2	999	1	5.6	0	NA	2	2	2	2	2	9.53	1	3	40-59	Non-Hispanic White	Yes	High School or above	Not poor	No	No	No	2	No	0	Yes
2554	23558	33	5759.770886	1	2003-2004	Female	22	3	3	5	0.48	24.65	104	50.7	2	999	2	999	1	4.8	0	NA	2	2	2	2	2	4.02	1	3	20-39	Non-Hispanic White	No	High School or above	Poor	No	No	No	2	No	0	Yes
2555	23559	32	32921.12997	1	2003-2004	Female	63	3	3	1	3.56	46.14	110.7	71.3	2	999	2	999	2	5.3	85.2	0	2	2	2	2	2	5.65	1	3	>=60	Non-Hispanic White	Yes	High School or above	Not poor	Yes	No	No	2	No	0	No
2557	23561	34	21851.23086	1	2003-2004	Male	49	1	1	1	0.36	27.58	106	78	2	999	2	999	1	5.2	98	57947.91	2	2	2	2	2	5.78	1	3	40-59	Mexican American	Yes	Below high school	Poor	No	No	No	2	No	0	Yes
2559	23563	29	55320.3416	1	2003-2004	Female	40	3	4	1	0.67	37.54	117	68	2	999	2	999	2	5.4	0	NA	2	2	2	2	2	13.2	1	1	40-59	Non-Hispanic White	Yes	High School or above	Poor	Yes	Yes	No	2	No	0	No
2563	23567	29	89719.77529	1	2003-2004	Male	37	3	5	1	5	24.91	110.7	60	1	999	2	999	1	5.1	92.2	215527.82	2	2	2	2	2	7.38	2	NA	20-39	Non-Hispanic White	Yes	High School or above	Not poor	No	No	No	1	Yes	0	Yes
2564	23568	40	26203.73563	2	2003-2004	Male	24	1	2	6	0.64	25.55	128	84	2	999	2	999	1	5.9	93.3	61270.92	2	2	2	2	2	5.38	1	3	20-39	Mexican American	Yes	Below high school	Poor	No	No	No	2	No	0	Yes
2565	23569	30	91098.18363	2	2003-2004	Female	41	3	4	3	1.6	20.41	100	46.7	2	999	2	999	1	5.3	86.8	207511.7	2	2	2	2	2	6.53	1	3	40-59	Non-Hispanic White	No	High School or above	Not poor	No	No	No	2	No	0	Yes
2569	23573	33	80489.51446	1	2003-2004	Male	39	3	5	1	4.62	24.67	106.7	63.3	2	999	2	999	1	5.5	0	NA	2	2	2	2	2	7.79	1	1	20-39	Non-Hispanic White	Yes	High School or above	Not poor	No	Yes	No	2	No	0	Yes
2570	23574	30	71805.22634	2	2003-2004	Female	34	3	4	1	1.6	25.77	103.3	51.3	2	999	2	999	1	4.9	84.7	171782.12	2	2	2	2	2	6.01	2	NA	20-39	Non-Hispanic White	Yes	High School or above	Not poor	No	No	No	2	No	0	Yes
2573	23577	38	77518.62166	1	2003-2004	Female	28	5	4	5	3.79	41.19	122	75.3	2	999	2	999	1	5	0	NA	2	2	2	2	2	7.24	1	1	20-39	Other	No	High School or above	Not poor	Yes	Yes	No	2	No	0	Yes
2574	23578	35	94677.19847	1	2003-2004	Male	40	3	5	1	5	27.64	114	72	1	2	2	999	1	5	87.5	200218.63	2	2	2	2	2	9.79	1	3	40-59	Non-Hispanic White	Yes	High School or above	Not poor	No	No	No	1	Yes	0	Yes
2575	23579	36	43753.15428	2	2003-2004	Male	73	3	3	1	4	23.7	142	73.3	1	1	2	999	1	5.5	0	NA	2	1	2	1	2	10.8	1	3	>=60	Non-Hispanic White	Yes	High School or above	Not poor	No	No	No	1	Yes	1	Yes
2576	23580	33	28737.16048	2	2003-2004	Female	43	4	5	1	3.45	32.88	135.3	76.7	2	999	2	999	1	6.2	116.4	68018.78	2	2	2	2	2	7.39	1	1	40-59	Non-Hispanic Black	Yes	High School or above	Not poor	Yes	Yes	No	2	No	0	Yes
2578	23582	41	43159.86862	2	2003-2004	Male	30	5	2	5	NA	26.87	93.3	52	2	999	2	999	999	5.7	118.6	100235.92	2	2	2	2	2	7.6	2	NA	20-39	Other	No	Below high school	Not poor	No	No	No	2	No	0	No
2579	23583	32	35579.9159	2	2003-2004	Female	34	1	1	1	2.06	37.13	125	79	2	999	2	999	2	5.6	0	NA	2	2	2	2	2	7.18	2	NA	20-39	Mexican American	Yes	Below high school	Not poor	Yes	No	No	2	No	0	No
2581	23585	36	20311.97288	1	2003-2004	Female	79	4	3	2	5	31.4	126	73	2	999	2	999	2	5.1	0	NA	2	2	2	2	2	8.91	2	NA	>=60	Non-Hispanic Black	No	High School or above	Not poor	Yes	No	No	2	No	0	No
2582	23586	35	107288.7306	2	2003-2004	Female	41	3	5	1	3.63	29.21	112.7	69.3	2	999	2	999	2	5.3	0	NA	2	2	2	2	2	6.9	2	NA	40-59	Non-Hispanic White	Yes	High School or above	Not poor	No	No	No	2	No	0	No
2583	23587	43	23790.45071	1	2003-2004	Female	29	1	2	1	0.99	26.84	112.7	73.3	2	999	2	999	999	4.8	0	NA	2	2	2	2	2	15.54	2	NA	20-39	Mexican American	Yes	Below high school	Poor	No	No	No	2	No	0	No
2584	23588	34	4049.798932	1	2003-2004	Female	61	1	1	5	2.49	37.86	100.7	64.7	1	1	1	1	2	9.6	211.7	11569.71	2	2	2	2	2	12.63	2	NA	>=60	Mexican American	No	Below high school	Not poor	Yes	No	Yes	1	Yes	0	No
2587	23591	30	93751.04521	2	2003-2004	Female	45	3	4	1	4.08	51.54	0	0	1	1	2	999	1	5.7	0	NA	2	2	1	1	2	12.56	1	1	40-59	Non-Hispanic White	Yes	High School or above	Not poor	Yes	Yes	No	1	Yes	1	Yes
2589	23593	34	60663.43094	2	2003-2004	Female	60	3	3	1	NA	25.41	114.7	67.3	2	999	2	999	2	5.6	84.9	133008.18	2	2	2	2	2	9.73	2	NA	>=60	Non-Hispanic White	Yes	High School or above	Not poor	No	No	No	2	No	0	No
2590	23594	41	36714.04523	1	2003-2004	Female	51	3	1	2	0.63	32.04	102	69.3	9	999	1	1	999	7.6	0	NA	2	1	1	1	2	9.24	1	1	40-59	Non-Hispanic White	No	Below high school	Poor	Yes	Yes	Yes	9	No	1	No
2591	23595	35	99805.81654	2	2003-2004	Male	44	3	5	5	4.83	34.24	123	84	2	999	2	999	1	4.9	91.7	207721.51	2	2	2	2	2	9.1	1	3	40-59	Non-Hispanic White	No	High School or above	Not poor	Yes	No	No	2	No	0	Yes
2592	23596	29	74620.57666	2	2003-2004	Male	33	3	5	1	2.4	29.6	126	74	2	999	2	999	1	5.3	0	NA	2	2	2	2	2	11.42	1	1	20-39	Non-Hispanic White	Yes	High School or above	Not poor	No	Yes	No	2	No	0	Yes
2594	23598	41	19485.94048	2	2003-2004	Female	80	5	1	1	NA	35.1	166	58	1	1	2	999	2	6.1	87.5	43863.38	2	2	2	2	2	10.8	2	NA	>=60	Other	Yes	Below high school	Not poor	Yes	No	No	1	Yes	0	No
2596	23600	39	85739.74715	1	2003-2004	Male	39	3	5	6	1.34	27.92	129.3	89.3	1	1	2	999	1	4.9	0	NA	2	2	2	2	2	7.55	2	NA	20-39	Non-Hispanic White	Yes	High School or above	Not poor	No	No	No	1	Yes	0	Yes
2598	23602	34	48677.96144	2	2003-2004	Female	43	3	4	4	0.53	31.15	103	61	2	999	2	999	1	5.3	0	NA	2	2	2	2	2	9.53	1	1	40-59	Non-Hispanic White	No	High School or above	Poor	Yes	Yes	No	2	No	0	Yes
2601	23605	34	11211.79836	2	2003-2004	Male	85	3	1	1	1.24	20.82	154	66	1	999	2	999	1	5.5	90.5	25348.23	1	2	2	2	2	15.67	1	3	>=60	Non-Hispanic White	Yes	Below high school	Not poor	No	No	No	1	Yes	1	Yes
2603	23607	33	100288.9732	1	2003-2004	Female	43	3	5	1	5	21.4	89.3	52	2	999	2	999	1	5.1	69.1	228447.31	2	2	2	2	2	5.03	2	NA	40-59	Non-Hispanic White	Yes	High School or above	Not poor	No	No	No	2	No	0	Yes
2604	23608	43	43514.87653	1	2003-2004	Female	66	3	5	2	3.22	20.89	120	77.3	1	1	2	999	1	5	0	NA	2	2	2	2	2	5.93	1	3	>=60	Non-Hispanic White	No	High School or above	Not poor	No	No	No	1	Yes	0	Yes
2606	23610	29	108626.4668	1	2003-2004	Female	40	3	4	3	3.14	32.25	122	74.7	2	999	2	999	2	5.2	0	NA	2	2	2	2	1	12.57	1	1	40-59	Non-Hispanic White	No	High School or above	Not poor	Yes	Yes	No	2	No	1	No
2610	23614	39	57706.91918	2	2003-2004	Female	68	3	4	1	NA	46.18	167	69	1	1	2	999	1	5.4	0	NA	2	2	2	2	2	10.93	2	NA	>=60	Non-Hispanic White	Yes	High School or above	Not poor	Yes	No	No	1	Yes	0	Yes
2611	23615	33	28077.28796	2	2003-2004	Male	31	4	4	1	3.6	28.36	121.3	76.7	2	999	2	999	1	5.3	0	NA	2	2	2	2	2	7.19	2	NA	20-39	Non-Hispanic Black	Yes	High School or above	Not poor	No	No	No	2	No	0	Yes
2613	23617	32	49377.36185	2	2003-2004	Male	48	3	1	5	0.06	30.98	124	82.7	1	1	2	999	2	5.3	0	NA	2	2	2	2	2	7.02	1	3	40-59	Non-Hispanic White	No	Below high school	Poor	Yes	No	No	1	Yes	0	No
2614	23618	41	27112.73749	2	2003-2004	Male	47	4	2	5	0.84	40.99	116	68.7	2	999	2	999	2	5.8	103.3	76270.04	2	2	2	2	2	8.5	2	NA	40-59	Non-Hispanic Black	No	Below high school	Poor	Yes	No	No	2	No	0	No
2615	23619	35	83217.04	2	2003-2004	Female	52	3	4	1	5	17.66	115.3	70.7	2	999	2	999	1	5.1	99.9	189559.32	2	2	2	2	2	16.1	1	1	40-59	Non-Hispanic White	Yes	High School or above	Not poor	No	Yes	No	2	No	0	Yes
2620	23624	38	74050.2013	1	2003-2004	Male	20	3	4	5	4.35	22.81	124	76	2	999	2	999	2	5.3	0	NA	2	2	2	2	2	6.56	2	NA	20-39	Non-Hispanic White	No	High School or above	Not poor	No	No	No	2	No	0	No
2624	23628	38	86985.40622	1	2003-2004	Male	39	5	2	3	0.78	34.48	115	75	2	999	1	2	1	5.4	0	NA	1	1	9	2	2	13.27	1	3	20-39	Other	No	Below high school	Poor	Yes	No	Yes	2	No	1	Yes
2629	23633	40	44125.15216	2	2003-2004	Female	32	3	2	5	0.77	24.28	98	63.3	2	999	2	999	1	5.2	0	NA	2	2	2	2	2	7.1	1	1	20-39	Non-Hispanic White	No	Below high school	Poor	No	Yes	No	2	No	0	Yes
2632	23636	29	19601.14965	1	2003-2004	Male	85	3	3	1	5	29.32	98	62	1	999	2	999	999	6.5	0	NA	1	1	2	1	2	21.61	2	NA	>=60	Non-Hispanic White	Yes	High School or above	Not poor	No	No	Yes	1	Yes	1	No
2633	23637	31	113807.5018	1	2003-2004	Female	40	3	4	1	2.79	23.09	121	72	2	999	2	999	1	5.2	90.6	259241.04	2	2	2	2	2	5.49	2	NA	40-59	Non-Hispanic White	Yes	High School or above	Not poor	No	No	No	2	No	0	Yes
2634	23638	34	3693.456825	1	2003-2004	Male	60	1	1	1	0.65	27.09	148	70.7	1	999	2	999	1	5.6	0	NA	2	2	2	2	2	11.48	1	3	>=60	Mexican American	Yes	Below high school	Poor	No	No	No	1	Yes	0	Yes
2637	23641	37	31293.95189	2	2003-2004	Female	50	4	3	3	2.23	28.09	139.3	80.7	2	999	2	999	1	5.5	0	NA	2	2	2	2	2	6.96	2	NA	40-59	Non-Hispanic Black	No	High School or above	Not poor	No	No	No	2	No	0	Yes
2638	23642	36	33545.19541	2	2003-2004	Male	52	4	1	1	2.76	31.64	131.3	74	2	999	2	999	1	6.1	0	NA	2	2	2	2	2	7.6	1	2	40-59	Non-Hispanic Black	Yes	Below high school	Not poor	Yes	Yes	No	2	No	0	Yes
2639	23643	30	82472.06549	1	2003-2004	Male	31	3	5	6	3.9	28.37	120.7	80	2	999	2	999	1	4.9	93.7	191535.89	2	2	2	2	2	22.23	2	NA	20-39	Non-Hispanic White	Yes	High School or above	Not poor	No	No	No	2	No	0	Yes
2640	23644	38	5032.105704	2	2003-2004	Female	60	1	4	1	1.65	28.13	130	74	1	1	2	999	2	5.6	106.8	11612.34	2	2	2	2	2	12.37	2	NA	>=60	Mexican American	Yes	High School or above	Not poor	No	No	No	1	Yes	0	No
2643	23647	35	77951.34097	1	2003-2004	Female	37	3	4	1	5	27.23	109.3	67.3	2	999	2	999	1	5.3	78.9	184443.11	2	2	2	2	2	12.36	1	2	20-39	Non-Hispanic White	Yes	High School or above	Not poor	No	Yes	No	2	No	0	Yes
2646	23650	37	16493.16909	2	2003-2004	Male	73	3	3	2	1.72	22.62	122	0	2	999	1	1	1	6.5	0	NA	2	2	2	2	2	10.21	1	1	>=60	Non-Hispanic White	No	High School or above	Not poor	No	Yes	Yes	2	No	0	Yes
2649	23653	35	51299.6699	2	2003-2004	Female	75	3	3	2	1.72	27.11	136.7	61.3	1	1	2	999	1	5.3	105.2	112477.58	2	2	2	2	2	10.6	2	NA	>=60	Non-Hispanic White	No	High School or above	Not poor	No	No	No	1	Yes	0	Yes
2655	23659	38	45743.83099	2	2003-2004	Female	23	1	4	5	3.71	36.54	121.3	66.7	1	999	2	999	1	5.4	0	NA	2	2	2	2	2	5.48	1	3	20-39	Mexican American	No	High School or above	Not poor	Yes	No	No	1	Yes	0	Yes
2656	23660	42	6444.084231	2	2003-2004	Female	29	2	4	1	2.12	22.12	98.7	69.3	2	999	2	999	2	5.1	0	NA	2	2	2	2	2	6.6	2	NA	20-39	Other	Yes	High School or above	Not poor	No	No	No	2	No	0	No
2657	23661	30	34059.04926	2	2003-2004	Male	79	3	3	1	1.6	27.88	174	84.7	1	1	2	999	2	5.5	0	NA	2	2	2	2	2	11.82	2	NA	>=60	Non-Hispanic White	Yes	High School or above	Not poor	No	No	No	1	Yes	0	No
2658	23662	37	32029.85047	1	2003-2004	Female	20	5	3	5	4.3	22.54	109	53	2	999	2	999	999	5.5	0	NA	2	2	2	2	2	5.42	2	NA	20-39	Other	No	High School or above	Not poor	No	No	No	2	No	0	No
2662	23666	38	19535.86269	1	2003-2004	Female	54	1	1	1	2.1	33.23	110	78	2	999	2	999	2	5.8	97.5	40975.94	2	2	2	2	2	7.66	2	NA	40-59	Mexican American	Yes	Below high school	Not poor	Yes	No	No	2	No	0	No
2663	23667	37	106423.0813	2	2003-2004	Male	47	3	5	1	5	27.74	117.3	78	2	999	2	999	1	5.2	88.8	225058.23	2	2	2	2	2	7.82	2	NA	40-59	Non-Hispanic White	Yes	High School or above	Not poor	No	No	No	2	No	0	Yes
2668	23672	40	26878.5073	2	2003-2004	Female	21	1	4	1	1.4	25.65	102.7	58	2	999	2	999	1	5.3	0	NA	2	2	2	2	2	5.92	2	NA	20-39	Mexican American	Yes	High School or above	Not poor	No	No	No	2	No	0	Yes
2670	23674	42	34295.93783	2	2003-2004	Female	33	4	4	1	5	28.3	106	74	2	999	2	999	999	5.1	94.3	88031.78	2	2	2	2	2	6.72	2	NA	20-39	Non-Hispanic Black	Yes	High School or above	Not poor	No	No	No	2	No	0	No
2671	23675	41	13343.0013	1	2003-2004	Female	63	4	3	1	5	36.37	137.3	68	1	1	2	999	1	7.3	104.1	36664.58	2	1	2	2	2	5.32	2	NA	>=60	Non-Hispanic Black	Yes	High School or above	Not poor	Yes	No	Yes	1	Yes	1	Yes
2676	23680	34	34355.79077	1	2003-2004	Female	22	1	2	1	0.68	38.63	96	56	2	999	2	999	2	5.2	0	NA	2	2	2	2	2	4.86	2	NA	20-39	Mexican American	Yes	Below high school	Poor	Yes	No	No	2	No	0	No
2678	23682	33	18569.11348	1	2003-2004	Female	80	3	3	2	1.29	29.59	154.7	70	2	999	2	999	1	5.7	133.8	40713.89	2	2	2	2	2	10.33	1	3	>=60	Non-Hispanic White	No	High School or above	Not poor	No	No	Yes	2	Yes	0	Yes
2679	23683	34	40063.49794	2	2003-2004	Male	58	3	1	4	1.07	35.94	132	54	1	1	1	1	1	6.2	0	NA	2	1	2	2	2	13.99	2	NA	40-59	Non-Hispanic White	No	Below high school	Not poor	Yes	No	Yes	1	Yes	1	Yes
2680	23684	34	4326.814788	1	2003-2004	Female	83	1	1	1	0.99	36.38	132.7	53.3	1	1	2	999	2	7	160.8	10251.04	2	2	2	2	2	10.72	1	3	>=60	Mexican American	Yes	Below high school	Poor	Yes	No	Yes	1	Yes	0	No
2688	23692	40	101199.1298	1	2003-2004	Male	42	3	3	3	4.45	25.57	115.3	79.3	2	999	2	999	1	5.8	0	NA	2	2	2	2	2	12.13	1	1	40-59	Non-Hispanic White	No	High School or above	Not poor	No	Yes	No	2	No	0	Yes
2690	23694	38	25372.41148	2	2003-2004	Male	59	1	2	3	0.6	28.09	120	73	1	1	1	1	1	7.1	135.7	72485.45	2	1	2	2	2	8.32	1	3	40-59	Mexican American	No	Below high school	Poor	No	No	Yes	1	Yes	1	Yes
2692	23696	34	99077.31931	2	2003-2004	Male	39	3	4	5	1.29	18.18	110.7	68	2	999	2	999	1	5.6	0	NA	2	2	2	2	2	9.23	1	1	20-39	Non-Hispanic White	No	High School or above	Not poor	No	Yes	No	2	No	0	Yes
2693	23697	29	83744.68327	2	2003-2004	Male	71	2	3	1	3.2	33.14	113	59	2	999	3	999	1	8.3	198	190043.68	2	2	2	2	2	6.39	1	1	>=60	Other	Yes	High School or above	Not poor	Yes	Yes	Yes	2	No	0	Yes
2694	23698	30	77003.33203	2	2003-2004	Male	55	3	3	1	3.2	30.96	109	64	1	2	2	999	1	5.6	0	NA	2	2	1	2	2	8.83	1	3	40-59	Non-Hispanic White	Yes	High School or above	Not poor	Yes	No	No	1	Yes	1	Yes
2698	23702	41	8056.467141	2	2003-2004	Male	83	5	1	1	NA	24.69	146	51	2	999	1	1	999	11.9	116.3	23016.21	9	9	9	2	2	21.61	2	NA	>=60	Other	Yes	Below high school	Not poor	No	No	Yes	2	Yes	0	No
2699	23703	41	14252.93193	2	2003-2004	Male	65	4	3	1	2.14	24.27	142	58.7	2	999	2	999	999	5.8	92.7	31209.37	2	2	2	2	2	12.73	2	NA	>=60	Non-Hispanic Black	Yes	High School or above	Not poor	No	No	No	2	Yes	0	No
2701	23705	33	42415.39654	1	2003-2004	Female	70	3	3	1	1.76	26.93	120	61.3	1	1	3	999	1	5.9	0	NA	2	2	2	2	1	11.79	2	NA	>=60	Non-Hispanic White	Yes	High School or above	Not poor	No	No	No	1	Yes	1	Yes
2702	23706	34	62947.17598	2	2003-2004	Female	24	3	3	1	0.93	27.82	118.7	72	2	999	2	999	1	5.3	0	NA	2	2	2	2	2	7.09	1	3	20-39	Non-Hispanic White	Yes	High School or above	Poor	No	No	No	2	No	0	Yes
2705	23709	37	8845.188572	1	2003-2004	Female	26	3	4	1	1.64	18.98	90	68	2	999	2	999	2	4.7	77.9	21648	2	2	2	2	2	3.71	2	NA	20-39	Non-Hispanic White	Yes	High School or above	Not poor	No	No	No	2	No	0	No
2706	23710	34	54773.40197	2	2003-2004	Female	60	3	3	2	5	31.47	132.7	70	1	1	2	999	1	5.6	102	123296.42	2	2	2	2	2	10.94	1	1	>=60	Non-Hispanic White	No	High School or above	Not poor	Yes	Yes	No	1	Yes	0	Yes
2709	23713	30	24350.56606	1	2003-2004	Male	44	4	4	1	NA	24.71	132	82.7	2	999	2	999	999	5.9	0	NA	2	2	2	2	2	5.71	1	3	40-59	Non-Hispanic Black	Yes	High School or above	Not poor	No	No	No	2	No	0	No
2711	23715	35	15287.25298	2	2003-2004	Male	69	4	4	3	2.69	31.82	178.7	108	1	1	2	999	2	4.8	0	NA	2	2	2	2	2	11	2	NA	>=60	Non-Hispanic Black	No	High School or above	Not poor	Yes	No	No	1	Yes	0	No
2718	23722	37	15143.4245	1	2003-2004	Female	63	4	1	2	0.89	27.41	127	77	1	1	2	999	2	5.7	106.5	40531.05	2	2	2	2	2	13.33	1	3	>=60	Non-Hispanic Black	No	Below high school	Poor	No	No	No	1	Yes	0	No
2720	23724	31	91134.35238	2	2003-2004	Female	34	3	3	1	2.39	30.59	110.7	73.3	2	999	2	999	1	5.4	103	211129.88	2	2	2	2	2	6.52	2	NA	20-39	Non-Hispanic White	Yes	High School or above	Not poor	Yes	No	No	2	No	0	Yes
2725	23729	32	92784.1755	2	2003-2004	Male	21	3	2	5	3.45	31.3	118	44	2	999	2	999	1	5.3	0	NA	2	2	2	2	2	6.89	1	3	20-39	Non-Hispanic White	No	Below high school	Not poor	Yes	No	No	2	No	0	Yes
2726	23730	31	56405.94329	2	2003-2004	Male	69	3	5	1	3.52	27	107.3	72.7	2	999	2	999	2	5.4	101.5	124678.54	2	1	1	2	1	7.37	1	3	>=60	Non-Hispanic White	Yes	High School or above	Not poor	No	No	No	2	No	1	No
2727	23731	34	97261.2425	2	2003-2004	Female	53	3	1	3	1.29	19.97	106	79.3	2	999	2	999	1	5.5	0	NA	9	2	2	2	2	11.66	1	1	40-59	Non-Hispanic White	No	Below high school	Not poor	No	Yes	No	2	No	0	Yes
2728	23732	43	95358.13208	2	2003-2004	Male	34	2	2	5	1.85	20.43	117.3	55.3	2	999	2	999	1	5	79.5	229072.47	2	2	2	2	2	6.34	1	2	20-39	Other	No	Below high school	Not poor	No	Yes	No	2	No	0	Yes
2730	23734	39	69980.1418	1	2003-2004	Male	20	3	3	5	4.08	26.85	108	56	2	999	2	999	1	5.2	0	NA	2	2	2	2	2	7.79	1	1	20-39	Non-Hispanic White	No	High School or above	Not poor	No	Yes	No	2	No	0	Yes
2731	23735	33	7645.778173	2	2003-2004	Female	30	3	5	1	2.17	25.17	102.7	56.7	2	999	2	999	2	4.9	0	NA	2	2	2	2	2	3	2	NA	20-39	Non-Hispanic White	Yes	High School or above	Not poor	No	No	No	2	No	0	No
2735	23739	42	69891.48356	2	2003-2004	Female	26	2	3	5	2.9	19.32	100	62	NA	999	2	999	2	5	0	NA	2	2	2	2	2	5.4	2	NA	20-39	Other	No	High School or above	Not poor	No	No	No	999	No	0	No
2736	23740	43	3278.521703	1	2003-2004	Female	67	1	1	2	NA	30.99	128	70	2	999	2	999	1	5.6	0	NA	2	2	2	2	2	8.19	1	3	>=60	Mexican American	No	Below high school	Not poor	Yes	No	No	2	No	0	Yes
2737	23741	41	29211.71551	2	2003-2004	Female	26	4	2	5	0.29	28.8	115	61	2	999	2	999	1	5	0	NA	2	2	2	2	2	8.1	1	1	20-39	Non-Hispanic Black	No	Below high school	Poor	No	Yes	No	2	No	0	Yes
2738	23742	39	89525.73345	2	2003-2004	Male	31	5	5	1	5	28.96	113	78	1	1	2	999	1	5.4	82.9	207917.56	2	2	2	2	2	10.32	1	2	20-39	Other	Yes	High School or above	Not poor	No	Yes	No	1	Yes	0	Yes
2740	23744	35	12024.86847	1	2003-2004	Male	85	4	1	4	0.17	21.02	168	56	1	1	2	999	2	5.3	97.6	26330.62	2	2	2	2	2	11.84	2	NA	>=60	Non-Hispanic Black	No	Below high school	Poor	No	No	No	1	Yes	0	No
2742	23746	34	38507.21669	2	2003-2004	Male	52	3	3	3	0.64	19.36	166	84	1	2	2	999	1	5	88.5	85971.24	2	2	2	2	2	10.45	1	1	40-59	Non-Hispanic White	No	High School or above	Poor	No	Yes	No	1	Yes	0	Yes
2743	23747	39	32128.53351	1	2003-2004	Male	30	1	3	1	1.64	30.28	0	0	2	999	2	999	1	5.5	107.2	73554.77	2	2	2	2	2	6.01	1	2	20-39	Mexican American	Yes	High School or above	Not poor	Yes	Yes	No	2	No	0	Yes
2744	23748	34	31156.03712	1	2003-2004	Female	37	1	2	3	0.23	25.09	120.7	68	2	999	2	999	2	4.9	84.8	85439.57	2	2	2	2	2	6.43	2	NA	20-39	Mexican American	No	Below high school	Poor	No	No	No	2	No	0	No
2745	23749	35	7808.332059	2	2003-2004	Female	32	3	5	1	5	35.4	129	62	2	999	2	999	1	5.1	0	NA	2	2	2	2	2	3.8	2	NA	20-39	Non-Hispanic White	Yes	High School or above	Not poor	Yes	No	No	2	No	0	Yes
2750	23754	32	101756.1151	2	2003-2004	Female	58	3	3	3	0.85	43.14	111.3	62.7	1	1	1	2	1	6.7	0	NA	1	2	2	2	2	8.54	1	3	40-59	Non-Hispanic White	No	High School or above	Poor	Yes	No	Yes	1	Yes	1	Yes
2752	23756	37	51024.36592	2	2003-2004	Female	42	5	1	1	3.38	27.24	0	0	2	999	2	999	999	5.6	101.2	110092.7	2	2	2	2	2	4.95	2	NA	40-59	Other	Yes	Below high school	Not poor	No	No	No	2	No	0	No
2754	23758	43	4381.411289	2	2003-2004	Female	36	1	3	1	2.39	31.28	116	38	2	999	2	999	1	5.4	0	NA	2	2	2	2	2	2.93	2	NA	20-39	Mexican American	Yes	High School or above	Not poor	Yes	No	No	2	No	0	Yes
2756	23760	31	43638.07757	1	2003-2004	Male	50	3	5	1	1.11	23.01	120	70	2	999	2	999	1	5.1	90.7	97426.4	2	2	2	2	2	7.7	1	3	40-59	Non-Hispanic White	Yes	High School or above	Not poor	No	No	No	2	No	0	Yes
2758	23762	39	20842.36633	2	2003-2004	Male	84	3	5	1	4.8	25.45	122	69	1	999	2	999	1	5.6	91.1	46069.54	2	2	2	2	2	10.39	2	NA	>=60	Non-Hispanic White	Yes	High School or above	Not poor	No	No	No	1	Yes	0	Yes
2759	23763	33	30502.69389	1	2003-2004	Male	70	2	5	1	5	25.29	124.7	74.7	2	999	2	999	1	5.4	0	NA	2	1	2	1	2	7.87	1	3	>=60	Other	Yes	High School or above	Not poor	No	No	No	2	No	1	Yes
2760	23764	31	60017.4255	2	2003-2004	Female	62	3	5	1	5	25.87	113.3	67.3	2	999	2	999	2	5.5	96.8	131591.77	2	2	2	2	2	8.87	1	1	>=60	Non-Hispanic White	Yes	High School or above	Not poor	No	Yes	No	2	No	0	No
2764	23768	37	30575.36945	2	2003-2004	Male	33	4	3	5	1.84	29.26	117.3	65.3	2	999	2	999	1	5.9	86.3	83412.77	2	2	2	2	2	8.46	1	1	20-39	Non-Hispanic Black	No	High School or above	Not poor	No	Yes	No	2	No	0	Yes
2765	23769	43	23985.12292	2	2003-2004	Male	20	1	4	5	0.79	22.35	115	65	2	999	2	999	1	5.3	92.3	58010.29	2	2	2	2	2	9.84	2	NA	20-39	Mexican American	No	High School or above	Poor	No	No	No	2	No	0	Yes
2768	23772	37	90887.76953	2	2003-2004	Female	57	3	5	5	4.62	20.35	109	71	2	999	2	999	1	5.3	0	NA	2	2	2	2	2	7.44	2	NA	40-59	Non-Hispanic White	No	High School or above	Not poor	No	No	No	2	No	0	Yes
2769	23773	42	14981.60749	1	2003-2004	Male	41	1	1	1	2.09	24.51	130	79	1	2	1	1	1	10.2	0	NA	2	2	2	2	2	6.72	1	1	40-59	Mexican American	Yes	Below high school	Not poor	No	Yes	Yes	1	Yes	0	Yes
2771	23775	31	8594.89738	1	2003-2004	Female	23	3	4	1	1.49	23.48	120.7	24.7	2	999	2	999	1	4.7	0	NA	2	2	2	2	2	4.95	1	3	20-39	Non-Hispanic White	Yes	High School or above	Not poor	No	No	No	2	No	0	Yes
2772	23776	37	78042.18698	1	2003-2004	Female	22	3	4	5	4.59	22.79	108	54	2	999	2	999	1	4.9	0	NA	2	2	2	2	2	7.52	1	3	20-39	Non-Hispanic White	No	High School or above	Not poor	No	No	No	2	No	0	Yes
2778	23782	32	99243.49186	1	2003-2004	Male	31	3	4	1	5	23.59	130	74	2	999	2	999	1	5.2	0	NA	2	2	2	2	2	6.67	1	1	20-39	Non-Hispanic White	Yes	High School or above	Not poor	No	Yes	No	2	No	0	Yes
2779	23783	29	22957.07373	1	2003-2004	Female	85	3	4	2	NA	27.84	150	73.3	2	999	2	999	1	5.5	0	NA	2	2	2	2	1	10.94	1	3	>=60	Non-Hispanic White	No	High School or above	Not poor	No	No	No	2	Yes	1	Yes
2781	23785	40	6459.355197	2	2003-2004	Female	32	3	5	1	1.15	30.72	0	0	2	999	2	999	1	5.2	0	NA	2	2	2	2	2	4.39	1	3	20-39	Non-Hispanic White	Yes	High School or above	Not poor	Yes	No	No	2	No	0	Yes
2785	23789	35	29080.2818	2	2003-2004	Male	53	4	2	3	0.7	26.01	124	66	2	999	2	999	1	5.7	0	NA	2	2	2	2	2	13.3	1	1	40-59	Non-Hispanic Black	No	Below high school	Poor	No	Yes	No	2	No	0	Yes
2786	23790	36	75499.59337	1	2003-2004	Female	21	5	4	5	1.34	27.87	109.3	61.3	2	999	2	999	1	5.4	102.4	180620.28	2	2	2	2	2	7.52	1	3	20-39	Other	No	High School or above	Not poor	No	No	No	2	No	0	Yes
2787	23791	32	55255.75001	1	2003-2004	Female	72	3	3	1	2.06	28.01	114	54.7	2	999	2	999	2	5.6	0	NA	2	2	2	2	2	8.14	2	NA	>=60	Non-Hispanic White	Yes	High School or above	Not poor	No	No	No	2	No	0	No
2788	23792	38	4479.946875	1	2003-2004	Female	76	1	1	2	1.34	31.89	134	62	2	999	1	1	2	7.4	114.9	10985.37	2	2	2	2	2	10.84	2	NA	>=60	Mexican American	No	Below high school	Not poor	Yes	No	Yes	2	No	0	No
2789	23793	32	47037.99403	2	2003-2004	Male	75	3	5	1	3.71	33.61	106.7	56.7	1	1	2	999	1	5.2	92.6	98914.87	2	1	2	2	2	12.49	1	3	>=60	Non-Hispanic White	Yes	High School or above	Not poor	Yes	No	No	1	Yes	1	Yes
2791	23795	35	47887.28014	2	2003-2004	Male	69	3	4	1	4	36.11	122	58	1	1	1	1	1	5.9	114	117425.36	2	2	2	2	2	6.5	2	NA	>=60	Non-Hispanic White	Yes	High School or above	Not poor	Yes	No	Yes	1	Yes	0	Yes
2792	23796	30	13349.36939	1	2003-2004	Female	68	4	2	4	2.89	35.72	97	51	1	1	2	999	1	5.6	110.7	36682.08	2	2	1	2	2	9.25	1	3	>=60	Non-Hispanic Black	No	Below high school	Not poor	Yes	No	No	1	Yes	1	Yes
2794	23798	32	27624.63418	2	2003-2004	Female	83	3	4	2	3.6	24.98	138	76	1	1	2	999	2	5.7	0	NA	2	1	2	2	1	22.78	1	3	>=60	Non-Hispanic White	No	High School or above	Not poor	No	No	No	1	Yes	1	No
2797	23801	34	17991.60734	1	2003-2004	Female	41	1	3	5	2.18	21.6	106	68	2	999	2	999	2	5.5	0	NA	2	2	2	2	2	6.36	2	NA	40-59	Mexican American	No	High School or above	Not poor	No	No	No	2	No	0	No
2798	23802	32	28932.16219	1	2003-2004	Male	50	4	4	3	5	37.11	140.7	74.7	1	1	2	999	1	5.4	0	NA	2	2	2	2	2	8.83	1	2	40-59	Non-Hispanic Black	No	High School or above	Not poor	Yes	Yes	No	1	Yes	0	Yes
2803	23807	38	27353.26037	1	2003-2004	Female	34	1	1	1	0.5	29.86	104	69	2	999	2	999	2	5.3	0	NA	2	2	2	2	2	5.67	2	NA	20-39	Mexican American	Yes	Below high school	Poor	No	No	No	2	No	0	No
2805	23809	36	29031.92668	1	2003-2004	Female	55	4	5	4	5	23.19	107.3	76.7	2	999	2	999	1	5.1	0	NA	2	2	2	2	2	5.79	1	3	40-59	Non-Hispanic Black	No	High School or above	Not poor	No	No	No	2	No	0	Yes
2807	23811	42	6252.887243	1	2003-2004	Male	38	4	4	1	3.71	28.57	110	66	2	999	2	999	1	5.5	0	NA	2	2	2	2	2	9.16	1	1	20-39	Non-Hispanic Black	Yes	High School or above	Not poor	No	Yes	No	2	No	0	Yes
2810	23814	39	100220.2814	2	2003-2004	Male	43	3	3	1	4.91	36.84	125.3	78	1	1	2	999	1	4.9	0	NA	2	2	2	2	2	7.45	2	NA	40-59	Non-Hispanic White	Yes	High School or above	Not poor	Yes	No	No	1	Yes	0	Yes
2811	23815	34	4288.632846	1	2003-2004	Male	65	1	1	1	0.95	38.51	144.7	78.7	2	999	2	999	2	6.4	107.8	8848.42	2	2	2	2	2	10.06	1	3	>=60	Mexican American	Yes	Below high school	Poor	Yes	No	No	2	Yes	0	No
2812	23816	39	15232.41477	2	2003-2004	Female	62	4	4	4	0.38	36.75	130	76	1	1	1	1	1	6.9	137.6	0	1	1	1	1	2	10.43	1	3	>=60	Non-Hispanic Black	No	High School or above	Poor	Yes	No	Yes	1	Yes	1	Yes
2815	23819	32	105916.081	2	2003-2004	Female	36	3	3	1	1.54	31.6	102.7	67.3	2	999	2	999	2	4.9	0	NA	2	2	2	2	2	9.7	1	1	20-39	Non-Hispanic White	Yes	High School or above	Not poor	Yes	Yes	No	2	No	0	No
2816	23820	42	3404.282568	2	2003-2004	Female	74	1	1	5	0.38	24.07	166.7	71.3	1	1	1	2	1	6	0	NA	2	2	2	2	2	7.53	2	NA	>=60	Mexican American	No	Below high school	Poor	No	No	Yes	1	Yes	0	Yes
2819	23823	42	67116.41889	1	2003-2004	Female	39	4	2	5	0.74	44.25	117	71	1	999	2	999	1	9.7	0	NA	2	2	2	2	2	6.45	2	NA	20-39	Non-Hispanic Black	No	Below high school	Poor	Yes	No	Yes	1	Yes	0	Yes
2824	23828	32	60887.27536	2	2003-2004	Female	70	3	4	1	1.23	26.49	139	64	1	1	2	999	2	5.4	99.6	133498.97	2	2	2	2	2	9.96	2	NA	>=60	Non-Hispanic White	Yes	High School or above	Not poor	No	No	No	1	Yes	0	No
2825	23829	36	36823.29807	1	2003-2004	Female	37	4	2	3	1.36	32.57	153.3	81.3	2	999	2	999	1	5.1	92	91530.36	2	2	2	2	2	8.29	1	3	20-39	Non-Hispanic Black	No	Below high school	Not poor	Yes	No	No	2	Yes	0	Yes
2827	23831	30	22957.07373	2	2003-2004	Female	81	3	4	1	NA	24.11	190	64	1	2	2	999	1	5.3	83.8	51484.13	2	2	2	2	2	8.56	1	3	>=60	Non-Hispanic White	Yes	High School or above	Not poor	No	No	No	1	Yes	0	Yes
2828	23832	31	7794.354739	1	2003-2004	Female	28	1	4	1	2.06	30.32	107.3	55.3	2	999	2	999	2	5	0	NA	2	2	2	2	2	2.69	2	NA	20-39	Mexican American	Yes	High School or above	Not poor	Yes	No	No	2	No	0	No
2830	23834	38	27682.02589	2	2003-2004	Female	49	1	3	1	1.5	24.06	115.3	69.3	2	999	2	999	1	5.5	100.9	62284.46	2	2	2	2	2	8.02	1	1	40-59	Mexican American	Yes	High School or above	Not poor	No	Yes	No	2	No	0	Yes
2832	23836	39	71678.35382	1	2003-2004	Male	28	3	5	6	2.23	36.84	119.3	70	2	999	2	999	1	5.4	0	NA	2	2	2	2	2	8.63	1	1	20-39	Non-Hispanic White	Yes	High School or above	Not poor	Yes	Yes	No	2	No	0	Yes
2835	23839	29	21467.88489	1	2003-2004	Male	85	3	5	2	5	23.02	133.3	74.7	2	999	2	999	1	5.2	0	NA	2	1	2	1	2	13.61	1	3	>=60	Non-Hispanic White	No	High School or above	Not poor	No	No	No	2	No	1	Yes
2844	23848	30	91116.30188	1	2003-2004	Male	48	3	4	1	1.77	23.9	120	81.3	2	999	2	999	1	5.5	104.5	203426.32	2	2	2	2	2	6.34	1	1	40-59	Non-Hispanic White	Yes	High School or above	Not poor	No	Yes	No	2	No	0	Yes
2845	23849	32	125594.4668	2	2003-2004	Male	41	3	4	1	2.12	36.36	110.7	72.7	2	999	2	999	2	5.6	0	NA	2	2	2	2	2	8.29	2	NA	40-59	Non-Hispanic White	Yes	High School or above	Not poor	Yes	No	No	2	No	0	No
2846	23850	38	26687.79448	2	2003-2004	Female	43	1	3	2	1.47	28.15	146	85	1	1	2	999	2	4.7	0	NA	2	2	2	2	2	7.28	2	NA	40-59	Mexican American	No	High School or above	Not poor	No	No	No	1	Yes	0	No
2855	23859	30	24350.56606	1	2003-2004	Male	47	4	3	1	1.64	24.41	130	66	2	999	2	999	1	5.2	94.4	65243.41	2	2	2	2	2	9.62	1	1	40-59	Non-Hispanic Black	Yes	High School or above	Not poor	No	Yes	No	2	No	0	Yes
2865	23869	38	140512.2318	2	2003-2004	Male	44	3	5	1	3.45	30.83	118	73	2	999	2	999	1	5.1	0	NA	2	2	2	2	2	7.68	1	3	40-59	Non-Hispanic White	Yes	High School or above	Not poor	Yes	No	No	2	No	0	Yes
2866	23870	41	31648.46488	1	2003-2004	Male	32	1	1	1	0.65	30.45	110	68	1	999	2	999	2	5.9	0	NA	2	2	2	2	2	9.08	2	NA	20-39	Mexican American	Yes	Below high school	Poor	Yes	No	No	1	Yes	0	No
2874	23878	41	13772.95709	1	2003-2004	Male	60	4	5	1	3.53	34.25	169.3	74	2	999	2	999	1	6.1	0	NA	2	2	2	2	2	13.95	1	3	>=60	Non-Hispanic Black	Yes	High School or above	Not poor	Yes	No	No	2	Yes	0	Yes
2875	23879	37	59014.56674	1	2003-2004	Female	66	3	4	1	2.81	35.66	158	0	1	1	1	1	2	5.6	0	NA	2	2	1	2	2	6.99	1	3	>=60	Non-Hispanic White	Yes	High School or above	Not poor	Yes	No	Yes	1	Yes	1	No
2876	23880	35	61878.7466	2	2003-2004	Female	28	5	4	5	1.99	19.98	119.3	72.7	2	999	2	999	1	4.9	0	NA	2	2	2	2	2	10.8	1	1	20-39	Other	No	High School or above	Not poor	No	Yes	No	2	No	0	Yes
2878	23882	31	101681.5857	2	2003-2004	Male	52	3	2	6	1.29	25.28	133.3	82.7	2	999	2	999	999	5.6	120.2	0	2	2	2	2	2	9.23	1	3	40-59	Non-Hispanic White	Yes	Below high school	Not poor	No	No	No	2	No	0	No
2879	23883	43	15092.55281	1	2003-2004	Female	60	4	2	3	1.28	30.26	176	87.3	1	1	1	1	1	5.8	100.3	43117.33	2	2	2	2	1	11.92	1	2	>=60	Non-Hispanic Black	No	Below high school	Not poor	Yes	Yes	Yes	1	Yes	1	Yes
2880	23884	30	40578.04288	2	2003-2004	Male	63	3	3	1	5	34.64	134.7	72	1	1	2	999	1	6.6	0	NA	2	2	2	2	2	8.76	2	NA	>=60	Non-Hispanic White	Yes	High School or above	Not poor	Yes	No	Yes	1	Yes	0	Yes
2882	23886	35	92889.60404	2	2003-2004	Male	51	3	4	1	5	28.63	0	0	2	999	2	999	999	5	0	NA	2	2	2	2	2	6.8	1	3	40-59	Non-Hispanic White	Yes	High School or above	Not poor	No	No	No	2	No	0	No
2884	23888	32	123366.9403	2	2003-2004	Male	49	5	4	1	5	27.04	0	0	2	999	2	999	999	5.1	119.9	298694.46	2	2	2	2	2	8.58	1	3	40-59	Other	Yes	High School or above	Not poor	No	No	No	2	No	0	No
2885	23889	30	71773.05074	2	2003-2004	Female	52	3	2	1	3.12	30.78	152.7	79.3	1	1	2	999	1	5.8	0	NA	2	2	2	2	2	7.16	1	3	40-59	Non-Hispanic White	Yes	Below high school	Not poor	Yes	No	No	1	Yes	0	Yes
2886	23890	43	32135.39399	2	2003-2004	Male	21	3	4	5	1.07	21.01	118	66	2	999	2	999	1	4.7	0	NA	2	2	2	2	2	8.66	2	NA	20-39	Non-Hispanic White	No	High School or above	Not poor	No	No	No	2	No	0	Yes
2890	23894	38	74050.2013	1	2003-2004	Male	26	3	3	1	1.9	22.71	111	75	2	999	2	999	2	5.2	0	NA	2	2	2	2	2	6.43	1	3	20-39	Non-Hispanic White	Yes	High School or above	Not poor	No	No	No	2	No	0	No
2893	23897	29	73644.46034	2	2003-2004	Male	35	2	4	1	5	27.6	0	0	2	999	2	999	1	5.2	97.6	171034.36	2	2	2	2	2	9.83	2	NA	20-39	Other	Yes	High School or above	Not poor	No	No	No	2	No	0	Yes
2895	23899	32	92145.4948	2	2003-2004	Female	24	3	5	1	2.4	26.76	108.7	67.3	1	999	2	999	1	5.1	83.2	218028.34	2	2	2	2	2	6.19	1	1	20-39	Non-Hispanic White	Yes	High School or above	Not poor	No	Yes	No	1	Yes	0	Yes
2896	23900	31	114906.6082	1	2003-2004	Male	52	3	3	1	3.3	29.35	100	70	2	999	2	999	1	5.1	0	NA	2	2	2	2	2	9.52	1	3	40-59	Non-Hispanic White	Yes	High School or above	Not poor	No	No	No	2	No	0	Yes
2897	23901	41	33659.35818	2	2003-2004	Female	30	4	2	5	0.19	26.58	107.3	69.3	2	999	2	999	2	5	80.9	85451.48	2	2	2	2	2	7.89	2	NA	20-39	Non-Hispanic Black	No	Below high school	Poor	No	No	No	2	No	0	No
2900	23904	37	30898.47714	2	2003-2004	Female	51	4	4	1	5	23.76	115	60	2	999	2	999	1	5.8	0	NA	2	2	2	2	2	9.68	1	1	40-59	Non-Hispanic Black	Yes	High School or above	Not poor	No	Yes	No	2	No	0	Yes
2904	23908	30	68985.00029	2	2003-2004	Female	53	3	4	1	4.16	31.15	100	64	2	999	2	999	1	5.4	82.5	146488.02	2	2	2	2	2	8.04	1	1	40-59	Non-Hispanic White	Yes	High School or above	Not poor	Yes	Yes	No	2	No	0	Yes
2906	23910	30	39131.62058	2	2003-2004	Male	37	3	3	3	0.86	24.57	115.3	68	2	999	2	999	2	5.3	0	NA	2	2	2	2	2	8.95	1	1	20-39	Non-Hispanic White	No	High School or above	Poor	No	Yes	No	2	No	0	No
2908	23912	30	64288.7023	2	2003-2004	Female	25	3	5	1	3.19	21.6	100	70.7	2	999	2	999	2	5	0	NA	2	2	2	2	2	7.09	2	NA	20-39	Non-Hispanic White	Yes	High School or above	Not poor	No	No	No	2	No	0	No
2909	23913	31	49410.26544	1	2003-2004	Male	40	3	3	1	1.25	20.52	126.7	76.7	2	999	2	999	1	5.1	96.5	110313.39	2	2	2	2	2	8.21	1	1	40-59	Non-Hispanic White	Yes	High School or above	Not poor	No	Yes	No	2	No	0	Yes
2910	23914	34	26051.77526	2	2003-2004	Female	81	3	2	2	1.03	29.06	166	64	1	1	2	999	2	5.8	105.1	57120.07	2	2	2	2	2	19.03	1	2	>=60	Non-Hispanic White	No	Below high school	Not poor	No	Yes	No	1	Yes	0	No
2911	23915	33	84772.10843	1	2003-2004	Male	51	3	3	1	5	30.31	110	70.7	2	999	2	999	1	5.3	99.8	176432.5	2	2	2	2	2	8.31	2	NA	40-59	Non-Hispanic White	Yes	High School or above	Not poor	Yes	No	No	2	No	0	Yes
2913	23917	35	30452.37339	1	2003-2004	Male	70	2	5	3	2.78	27.12	122	56	1	1	2	999	1	5.5	0	NA	1	9	2	1	2	29.21	1	1	>=60	Other	No	High School or above	Not poor	No	Yes	No	1	Yes	1	Yes
2915	23919	40	52430.69391	2	2003-2004	Female	26	3	5	4	5	20.84	0	0	2	999	2	999	1	5.4	0	NA	2	2	2	2	2	7.02	2	NA	20-39	Non-Hispanic White	No	High School or above	Not poor	No	No	No	2	No	0	Yes
2920	23924	42	2285.516176	1	2003-2004	Male	71	1	1	1	1.98	32.62	126	60	2	999	2	999	1	5.6	0	NA	2	2	2	2	2	9.43	1	1	>=60	Mexican American	Yes	Below high school	Not poor	Yes	Yes	No	2	No	0	Yes
2922	23926	33	36208.26343	2	2003-2004	Female	31	4	5	4	1.53	36.73	116	62	1	999	2	999	1	5.6	92.5	94339	2	2	2	2	2	5.34	2	NA	20-39	Non-Hispanic Black	No	High School or above	Not poor	Yes	No	No	1	Yes	0	Yes
2924	23928	36	110921.2951	2	2003-2004	Male	30	3	5	1	5	25.88	129.3	64.7	1	999	2	999	1	5	101	257607.33	2	2	2	2	2	8.5	2	NA	20-39	Non-Hispanic White	Yes	High School or above	Not poor	No	No	No	1	Yes	0	Yes
2925	23929	35	88116.38222	1	2003-2004	Male	58	3	4	1	5	25.16	124	55.3	1	1	2	999	1	6	124.5	213346.26	2	1	2	2	2	9.26	1	3	40-59	Non-Hispanic White	Yes	High School or above	Not poor	No	No	No	1	Yes	1	Yes
2928	23932	36	53331.36709	2	2003-2004	Male	69	2	1	1	3.4	30.45	129	77	1	1	1	1	2	6.8	0	NA	2	2	2	2	2	13.39	2	NA	>=60	Other	Yes	Below high school	Not poor	Yes	No	Yes	1	Yes	0	No
2931	23935	30	26177.7291	1	2003-2004	Male	31	4	3	5	1.65	34.59	148	76	2	999	2	999	1	5.4	94.7	0	2	2	2	2	2	7.5	1	1	20-39	Non-Hispanic Black	No	High School or above	Not poor	Yes	Yes	No	2	Yes	0	Yes
2932	23936	33	24341.91278	1	2003-2004	Male	44	4	5	1	3.26	22.9	126	81.3	2	999	2	999	2	5.3	0	NA	2	2	2	2	2	11.2	1	3	40-59	Non-Hispanic Black	Yes	High School or above	Not poor	No	No	No	2	No	0	No
2937	23941	37	30393.73077	1	2003-2004	Female	41	5	4	1	5	34.13	141	84	1	2	2	999	1	5.8	96	71939.77	2	2	2	2	2	5.35	1	3	40-59	Other	Yes	High School or above	Not poor	Yes	No	No	1	Yes	0	Yes
2938	23942	32	24247.19225	2	2003-2004	Male	85	3	3	1	3.36	25.96	0	0	2	999	2	999	2	5.1	0	NA	2	2	2	2	2	8.54	2	NA	>=60	Non-Hispanic White	Yes	High School or above	Not poor	No	No	No	2	No	0	No
2940	23944	37	32029.85047	1	2003-2004	Female	22	4	3	6	0.63	33.1	110.7	55.3	2	999	2	999	1	5.6	90	83452.34	2	2	2	2	2	5.7	2	NA	20-39	Non-Hispanic Black	Yes	High School or above	Poor	Yes	No	No	2	No	0	Yes
2943	23947	39	21679.99118	2	2003-2004	Female	81	5	1	2	NA	23.72	169	57	1	1	2	999	2	5.9	0	NA	2	2	2	2	2	20.43	1	3	>=60	Other	No	Below high school	Not poor	No	No	No	1	Yes	0	No
2944	23948	40	26878.5073	2	2003-2004	Female	20	1	4	5	NA	26.63	100.7	59.3	2	999	2	999	2	5.5	0	NA	2	2	2	2	2	8	2	NA	20-39	Mexican American	No	High School or above	Not poor	No	No	No	2	No	0	No
2946	23950	43	40455.10331	1	2003-2004	Female	33	3	4	3	0.72	23.28	98.7	66	2	999	2	999	999	5.3	94.4	99011.13	2	2	2	2	2	5.13	2	NA	20-39	Non-Hispanic White	No	High School or above	Poor	No	No	No	2	No	0	No
2947	23951	40	17840.67112	1	2003-2004	Male	53	1	1	1	2.89	32.4	130	84.7	NA	999	2	999	1	6.1	0	NA	2	2	2	2	2	9.52	1	2	40-59	Mexican American	Yes	Below high school	Not poor	Yes	Yes	No	999	No	0	Yes
2949	23953	31	77576.06048	2	2003-2004	Male	24	3	5	1	4.56	25.56	0	0	2	999	2	999	1	4.4	95.1	182160.43	2	2	2	2	2	6.51	2	NA	20-39	Non-Hispanic White	Yes	High School or above	Not poor	No	No	No	2	No	0	Yes
2954	23958	42	24655.31206	1	2003-2004	Female	61	4	3	2	0.78	38.23	174.7	84.7	1	1	1	1	1	8.4	0	NA	2	1	2	2	2	10.16	1	3	>=60	Non-Hispanic Black	No	High School or above	Poor	Yes	No	Yes	1	Yes	1	Yes
2955	23959	36	29403.51114	1	2003-2004	Female	44	4	3	4	2.03	31.52	170	100.7	2	999	2	999	1	5.5	0	NA	2	2	2	2	2	8.87	1	1	40-59	Non-Hispanic Black	No	High School or above	Not poor	Yes	Yes	No	2	Yes	0	Yes
2957	23961	37	89136.51955	1	2003-2004	Female	39	3	2	1	3.6	24.25	108.7	67.3	2	999	2	999	2	5.3	92.7	218155.62	2	2	2	2	2	6.03	1	1	20-39	Non-Hispanic White	Yes	Below high school	Not poor	No	Yes	No	2	No	0	No
2960	23964	32	60216.05418	2	2003-2004	Female	45	3	4	1	0.39	23.87	142.7	87.3	1	999	2	999	1	4.9	0	NA	2	2	2	2	2	7.3	1	3	40-59	Non-Hispanic White	Yes	High School or above	Poor	No	No	No	1	Yes	0	Yes
2962	23966	30	18727.96927	2	2003-2004	Female	83	3	3	2	2.15	24.3	0	0	2	999	2	999	2	5.7	0	NA	2	2	2	2	2	13.77	2	NA	>=60	Non-Hispanic White	No	High School or above	Not poor	No	No	No	2	No	0	No
2963	23967	39	3107.569358	1	2003-2004	Female	65	1	4	3	4.01	24.15	127.3	62.7	1	1	2	999	1	5.2	0	NA	2	2	2	2	2	5.29	2	NA	>=60	Mexican American	No	High School or above	Not poor	No	No	No	1	Yes	0	Yes
2964	23968	35	86107.35119	2	2003-2004	Male	39	3	4	1	2.65	26.65	0	0	2	999	2	999	999	5	0	NA	2	2	2	2	2	6.4	1	1	20-39	Non-Hispanic White	Yes	High School or above	Not poor	No	Yes	No	2	No	0	No
2965	23969	32	47037.99403	2	2003-2004	Male	75	3	5	1	3.71	20.88	119.3	72	2	999	2	999	2	5.7	102.8	106345.98	2	2	2	2	2	11.52	2	NA	>=60	Non-Hispanic White	Yes	High School or above	Not poor	No	No	No	2	No	0	No
2968	23972	37	29582.9117	2	2003-2004	Male	23	4	3	5	2.23	21.31	121	61	2	999	2	999	999	4.8	0	NA	2	2	2	2	2	10.34	2	NA	20-39	Non-Hispanic Black	No	High School or above	Not poor	No	No	No	2	No	0	No
2969	23973	31	44304.00519	1	2003-2004	Male	72	3	1	1	3.28	24.33	148	68	1	999	2	999	1	5.3	106	100164.84	2	2	2	2	2	9.57	1	3	>=60	Non-Hispanic White	Yes	Below high school	Not poor	No	No	No	1	Yes	0	Yes
2973	23977	29	101529.1137	1	2003-2004	Male	43	3	3	1	3.26	31.29	122	84	2	999	2	999	1	5.1	85.8	211308.13	2	2	2	2	2	11.5	1	3	40-59	Non-Hispanic White	Yes	High School or above	Not poor	Yes	No	No	2	No	0	Yes
2974	23978	34	4889.221005	1	2003-2004	Female	64	1	2	1	0.83	28.14	134	75.3	2	999	2	999	1	5.8	0	NA	2	2	1	2	2	9.87	1	3	>=60	Mexican American	Yes	Below high school	Poor	No	No	No	2	No	1	Yes
2975	23979	32	101756.1151	2	2003-2004	Female	57	3	3	1	3.84	25.08	95.3	62	2	999	2	999	1	5.1	0	NA	2	2	2	2	2	7.16	1	3	40-59	Non-Hispanic White	Yes	High School or above	Not poor	No	No	No	2	No	0	Yes
2976	23980	42	25868.39489	1	2003-2004	Female	81	3	4	2	1.76	36.76	154	57	1	1	2	999	2	5.8	93	53959.36	2	2	2	2	1	15.16	2	NA	>=60	Non-Hispanic White	No	High School or above	Not poor	Yes	No	No	1	Yes	1	No
2981	23985	29	24753.19698	2	2003-2004	Female	66	3	4	3	0.91	29.46	150	61	1	2	1	1	1	8.6	0	NA	2	2	1	2	1	11.73	2	NA	>=60	Non-Hispanic White	No	High School or above	Poor	No	No	Yes	1	Yes	1	Yes
2989	23993	38	75682.04132	1	2003-2004	Female	27	3	2	1	1.9	27.7	107.3	67.3	2	999	2	999	2	5.1	0	NA	2	2	2	2	2	4.92	2	NA	20-39	Non-Hispanic White	Yes	Below high school	Not poor	No	No	No	2	No	0	No
2994	23998	40	22966.91446	1	2003-2004	Female	85	3	3	2	2.48	26.23	177.3	86.7	2	999	2	999	2	5.8	93.6	50356.33	2	2	2	2	2	10.06	2	NA	>=60	Non-Hispanic White	No	High School or above	Not poor	No	No	No	2	Yes	0	No
2998	24002	29	37587.1365	1	2003-2004	Male	70	3	3	1	2.49	35.1	158	47.3	1	1	2	999	1	5.6	0	NA	2	2	1	1	2	7.67	1	1	>=60	Non-Hispanic White	Yes	High School or above	Not poor	Yes	Yes	No	1	Yes	1	Yes
2999	24003	38	4571.807903	2	2003-2004	Female	68	1	1	3	1.12	31.06	148	70	2	999	1	1	2	7.1	158	13061.02	2	2	2	2	2	7.97	2	NA	>=60	Mexican American	No	Below high school	Not poor	Yes	No	Yes	2	Yes	0	No
3001	24005	31	42403.25635	1	2003-2004	Male	59	3	4	3	1	20.17	118.7	64	1	1	2	999	1	4.8	0	NA	2	2	2	2	2	9.34	1	1	40-59	Non-Hispanic White	No	High School or above	Not poor	No	Yes	No	1	Yes	0	Yes
3004	24008	43	25532.88974	2	2003-2004	Male	30	1	1	5	1.83	29.37	118.7	69.3	2	999	2	999	999	5	0	NA	2	2	2	2	2	8.18	1	3	20-39	Mexican American	No	Below high school	Not poor	No	No	No	2	No	0	No
3006	24010	31	42025.00325	2	2003-2004	Male	44	3	3	1	0.75	33.23	128	86	2	999	2	999	1	5.4	0	NA	2	2	2	2	2	8.88	1	3	40-59	Non-Hispanic White	Yes	High School or above	Poor	Yes	No	No	2	No	0	Yes
3013	24017	38	85603.68367	1	2003-2004	Female	53	3	5	5	NA	54.93	0	0	1	1	1	1	2	6.2	0	NA	2	2	2	2	2	11.62	2	NA	40-59	Non-Hispanic White	No	High School or above	Not poor	Yes	No	Yes	1	Yes	0	No
3014	24018	30	40578.04288	2	2003-2004	Male	66	3	4	1	5	43.9	95.3	58	1	1	2	999	2	5.9	0	NA	2	2	2	2	2	10.93	2	NA	>=60	Non-Hispanic White	Yes	High School or above	Not poor	Yes	No	No	1	Yes	0	No
3015	24019	41	28181.19972	1	2003-2004	Female	27	4	2	5	0.82	28.16	110	64	2	999	2	999	1	5.7	101.1	0	2	2	2	2	2	5.67	2	NA	20-39	Non-Hispanic Black	No	Below high school	Poor	No	No	No	2	No	0	Yes
3016	24020	31	108066.4077	2	2003-2004	Male	42	3	4	1	2.12	33.45	122	82.7	1	1	2	999	2	5.6	0	NA	2	2	2	2	2	7.37	2	NA	40-59	Non-Hispanic White	Yes	High School or above	Not poor	Yes	No	No	1	Yes	0	No
3020	24024	35	21347.87289	2	2003-2004	Female	82	3	1	5	1.29	24.79	150	59.3	2	999	2	999	1	5.3	0	NA	2	2	2	2	2	10.3	2	NA	>=60	Non-Hispanic White	No	Below high school	Not poor	No	No	No	2	Yes	0	Yes
3021	24025	37	29209.06008	2	2003-2004	Male	26	4	3	6	3.22	32.09	107.3	56.7	2	999	2	999	999	5.6	0	NA	2	2	2	2	2	6.51	2	NA	20-39	Non-Hispanic Black	Yes	High School or above	Not poor	Yes	No	No	2	No	0	No
3023	24027	36	17373.55735	2	2003-2004	Female	68	4	1	1	3.51	32.45	172	73.3	1	1	2	999	2	5.7	0	NA	2	2	2	2	2	8.3	2	NA	>=60	Non-Hispanic Black	Yes	Below high school	Not poor	Yes	No	No	1	Yes	0	No
3025	24029	30	41875.42809	1	2003-2004	Male	32	3	2	1	1.24	36.69	126	94	2	999	2	999	1	5.1	86.1	95220.68	2	2	2	2	2	8.05	2	NA	20-39	Non-Hispanic White	Yes	Below high school	Not poor	Yes	No	No	2	Yes	0	Yes
3026	24030	36	8950.298172	2	2003-2004	Female	29	3	5	1	4	28.52	109.3	75.3	2	999	2	999	1	4.8	0	NA	2	2	2	2	2	2.8	1	3	20-39	Non-Hispanic White	Yes	High School or above	Not poor	No	No	No	2	No	0	Yes
3031	24035	34	114988.8277	1	2003-2004	Male	46	3	4	1	4.35	32.21	128.7	93.3	2	999	2	999	1	4.9	0	NA	2	2	2	2	2	7.44	1	3	40-59	Non-Hispanic White	Yes	High School or above	Not poor	Yes	No	No	2	Yes	0	Yes
3036	24040	33	36208.26343	2	2003-2004	Female	31	4	4	1	2.39	30.56	116	86	2	999	2	999	1	5.3	0	NA	2	2	2	2	2	6.05	2	NA	20-39	Non-Hispanic Black	Yes	High School or above	Not poor	Yes	No	No	2	No	0	Yes
3038	24042	39	91283.13846	1	2003-2004	Male	51	5	5	1	5	26.74	137	85	2	999	2	999	1	5.1	103	193041.04	2	2	2	2	2	8.9	2	NA	40-59	Other	Yes	High School or above	Not poor	No	No	No	2	No	0	Yes
3039	24043	37	14549.06597	2	2003-2004	Male	79	3	2	2	5	28.4	126.7	68.7	2	999	2	999	1	5.5	104.4	32158.96	2	1	2	2	2	6.98	2	NA	>=60	Non-Hispanic White	No	Below high school	Not poor	No	No	No	2	No	1	Yes
3040	24044	38	39860.6818	1	2003-2004	Male	48	3	3	4	NA	25.66	116.7	76	2	999	2	999	1	5.2	99.5	84295.39	2	2	2	2	2	7.08	1	3	40-59	Non-Hispanic White	No	High School or above	Not poor	No	No	No	2	No	0	Yes
3041	24045	33	29844.65114	1	2003-2004	Male	72	3	4	1	2.29	30.13	116.7	64.7	2	999	2	999	1	5.3	89.4	67727.13	2	2	2	2	2	7.93	2	NA	>=60	Non-Hispanic White	Yes	High School or above	Not poor	Yes	No	No	2	No	0	Yes
3042	24046	33	49355.85145	2	2003-2004	Male	68	3	4	1	2.72	36.53	120	57.3	1	1	2	999	2	9.8	0	NA	2	1	2	7	2	7.16	1	3	>=60	Non-Hispanic White	Yes	High School or above	Not poor	Yes	No	Yes	1	Yes	1	No
3043	24047	36	119658.0204	2	2003-2004	Male	54	3	5	1	5	30.54	122	65.3	2	999	2	999	1	5.5	95.5	280482.57	2	2	2	2	2	9	1	3	40-59	Non-Hispanic White	Yes	High School or above	Not poor	Yes	No	No	2	No	0	Yes
3045	24049	30	27878.42472	1	2003-2004	Female	23	4	5	5	3.23	24.89	99	70	2	999	2	999	1	5.3	0	NA	2	2	2	2	2	8.53	2	NA	20-39	Non-Hispanic Black	No	High School or above	Not poor	No	No	No	2	No	0	Yes
3046	24050	37	87166.7447	1	2003-2004	Female	35	3	4	1	2.79	34.21	111	64	2	999	2	999	1	5.2	0	NA	2	2	2	2	2	7.9	1	1	20-39	Non-Hispanic White	Yes	High School or above	Not poor	Yes	Yes	No	2	No	0	Yes
3049	24053	32	24010.74579	2	2003-2004	Male	48	1	2	5	1.65	28.53	147.3	86	2	999	2	999	999	5.7	0	NA	2	2	2	2	2	7.37	1	3	40-59	Mexican American	No	Below high school	Not poor	No	No	No	2	Yes	0	No
3050	24054	38	47657.7597	2	2003-2004	Male	39	1	3	1	2.68	37.64	147	88	1	999	2	999	1	5.7	0	NA	2	2	2	2	2	7.76	1	2	20-39	Mexican American	Yes	High School or above	Not poor	Yes	Yes	No	1	Yes	0	Yes
3054	24058	29	24066.2442	1	2003-2004	Female	85	3	1	2	1.78	23.45	140	40	2	999	2	999	1	5.4	104.3	53971.59	2	2	2	2	2	8.92	2	NA	>=60	Non-Hispanic White	No	Below high school	Not poor	No	No	No	2	Yes	0	Yes
3055	24059	33	13947.95452	2	2003-2004	Male	78	4	3	1	2.31	27.1	128.7	74	1	1	2	999	1	4.7	0	NA	2	2	2	2	2	13.23	2	NA	>=60	Non-Hispanic Black	Yes	High School or above	Not poor	No	No	No	1	Yes	0	Yes
3058	24062	34	23779.62058	2	2003-2004	Male	80	3	1	2	2.58	27.47	128	62	1	1	2	999	1	5.4	124.8	0	2	1	2	1	2	15.28	2	NA	>=60	Non-Hispanic White	No	Below high school	Not poor	No	No	No	1	Yes	1	Yes
3060	24064	30	18225.85242	2	2003-2004	Female	85	3	4	2	1.61	25.8	146	57.3	2	999	2	999	1	6.1	0	NA	2	1	1	2	2	8.33	2	NA	>=60	Non-Hispanic White	No	High School or above	Not poor	No	No	No	2	Yes	1	Yes
3062	24066	32	84795.82203	1	2003-2004	Female	27	3	5	1	5	25.98	107	63	2	999	2	999	1	4.7	0	NA	2	2	2	2	2	4.41	1	3	20-39	Non-Hispanic White	Yes	High School or above	Not poor	No	No	No	2	No	0	Yes
3063	24067	30	29243.55203	2	2003-2004	Male	54	3	2	1	0.51	36.43	138.7	85.3	1	1	1	1	1	9.5	252.4	71708.7	1	2	2	1	2	9.16	1	3	40-59	Non-Hispanic White	Yes	Below high school	Poor	Yes	No	Yes	1	Yes	1	Yes
3064	24068	38	4702.397114	2	2003-2004	Female	60	1	2	2	1.08	32.3	136	76.7	2	999	2	999	1	5.6	0	NA	2	2	2	2	2	20.88	1	3	>=60	Mexican American	No	Below high school	Not poor	Yes	No	No	2	No	0	Yes
3067	24071	42	46310.21676	1	2003-2004	Female	34	1	1	6	0	42.44	103.3	66	2	999	2	999	2	5.3	85.5	130335.73	2	2	2	2	2	8.85	2	NA	20-39	Mexican American	Yes	Below high school	Poor	Yes	No	No	2	No	0	No
3070	24074	36	113613.0284	2	2003-2004	Male	31	3	5	5	5	24.73	96.7	62	2	999	2	999	1	5.3	0	NA	2	2	2	2	2	6.4	1	2	20-39	Non-Hispanic White	No	High School or above	Not poor	No	Yes	No	2	No	0	Yes
3071	24075	30	11711.50314	1	2003-2004	Male	70	4	1	2	0.67	23.42	138	78	1	1	1	1	1	10.9	0	NA	2	2	2	2	2	11.42	1	1	>=60	Non-Hispanic Black	No	Below high school	Poor	No	Yes	Yes	1	Yes	0	Yes
3073	24077	42	22546.1534	1	2003-2004	Male	22	4	2	3	0	24.91	126	65.3	2	999	2	999	1	4	89.5	63621.69	2	2	2	2	2	6.66	2	NA	20-39	Non-Hispanic Black	No	Below high school	Poor	No	No	No	2	No	0	Yes
3075	24079	41	29211.71551	2	2003-2004	Female	25	4	3	5	0.4	31.34	116	90	2	999	2	999	2	7.7	0	NA	2	2	2	2	2	5.35	2	NA	20-39	Non-Hispanic Black	No	High School or above	Poor	Yes	No	Yes	2	Yes	0	No
3077	24081	30	21431.10122	1	2003-2004	Female	85	3	1	5	2.48	21.83	0	0	2	999	2	999	1	5.2	74.7	0	2	2	2	2	1	13.31	2	NA	>=60	Non-Hispanic White	No	Below high school	Not poor	No	No	No	2	No	1	Yes
3080	24084	34	126609.7367	1	2003-2004	Female	43	3	3	1	5	21.87	0	0	1	999	2	999	1	5.1	90.2	288403.14	2	2	2	2	2	7.02	1	3	40-59	Non-Hispanic White	Yes	High School or above	Not poor	No	No	No	1	Yes	0	Yes
3081	24085	40	16437.2356	2	2003-2004	Male	82	3	5	1	4	29.55	126	65.3	1	1	1	1	1	5.8	0	NA	2	2	2	2	2	16.24	2	NA	>=60	Non-Hispanic White	Yes	High School or above	Not poor	No	No	Yes	1	Yes	0	Yes
3082	24086	32	138287.1944	2	2003-2004	Female	40	3	4	1	3.98	29.96	109.3	72.7	2	999	2	999	1	4.7	0	NA	2	2	2	2	2	7.05	1	3	40-59	Non-Hispanic White	Yes	High School or above	Not poor	No	No	No	2	No	0	Yes
3084	24088	33	56823.55985	2	2003-2004	Female	71	5	2	1	1.12	38.81	154	57.3	1	1	1	1	1	6.3	0	NA	2	2	2	2	1	38.54	2	NA	>=60	Other	Yes	Below high school	Not poor	Yes	No	Yes	1	Yes	1	Yes
3085	24089	35	75357.39074	2	2003-2004	Female	24	3	5	6	2.47	25.72	111.3	80	2	999	2	999	1	4.8	0	NA	2	2	2	2	2	9.8	1	1	20-39	Non-Hispanic White	Yes	High School or above	Not poor	No	Yes	No	2	No	0	Yes
3086	24090	32	41915.00955	2	2003-2004	Male	57	3	4	6	0	17.54	133	66	1	999	2	999	1	5.3	117.3	93579.48	2	2	2	2	2	11.85	1	1	40-59	Non-Hispanic White	Yes	High School or above	Poor	No	Yes	No	1	Yes	0	Yes
3087	24091	32	7818.283312	1	2003-2004	Female	27	3	5	1	5	21.68	96.7	52	2	999	2	999	1	4.7	0	NA	2	2	2	2	2	3.72	2	NA	20-39	Non-Hispanic White	Yes	High School or above	Not poor	No	No	No	2	No	0	Yes
3090	24094	41	66428.89075	1	2003-2004	Male	25	3	4	1	5	24.8	116	74	2	999	2	999	1	4.9	0	NA	2	2	2	2	2	6.83	2	NA	20-39	Non-Hispanic White	Yes	High School or above	Not poor	No	No	No	2	No	0	Yes
3091	24095	38	27353.26037	1	2003-2004	Female	30	1	1	4	0.02	33.4	116	75.3	2	999	2	999	2	4.5	0	NA	2	2	2	2	2	5.59	2	NA	20-39	Mexican American	No	Below high school	Poor	Yes	No	No	2	No	0	No
3103	24107	37	43638.07757	1	2003-2004	Male	50	3	4	1	1.89	24.09	118	64	1	999	2	999	1	5.4	83	97426.4	2	2	2	2	2	8.64	1	3	40-59	Non-Hispanic White	Yes	High School or above	Not poor	No	No	No	1	Yes	0	Yes
3105	24109	39	32575.4225	1	2003-2004	Female	30	1	3	4	0.94	28.95	112.7	61.3	2	999	2	999	999	5.5	96.2	89331.96	2	2	2	2	2	4.62	2	NA	20-39	Mexican American	No	High School or above	Poor	No	No	No	2	No	0	No
3107	24111	35	28281.62369	1	2003-2004	Female	26	4	5	5	3.56	22.71	122	67.3	2	999	2	999	2	5.6	0	NA	2	2	2	2	2	5.72	2	NA	20-39	Non-Hispanic Black	No	High School or above	Not poor	No	No	No	2	No	0	No
3110	24114	40	21588.58387	2	2003-2004	Female	41	1	3	1	3.92	29.92	140	76.7	2	999	2	999	2	5.2	93.7	46010.19	2	2	2	2	2	6.93	2	NA	40-59	Mexican American	Yes	High School or above	Not poor	No	No	No	2	Yes	0	No
3113	24117	31	127057.4534	1	2003-2004	Male	49	3	4	1	2.61	29.26	140	92	1	999	2	999	1	5.4	0	NA	2	2	2	2	2	7.55	2	NA	40-59	Non-Hispanic White	Yes	High School or above	Not poor	No	No	No	1	Yes	0	Yes
3114	24118	42	132898.4912	1	2003-2004	Female	32	3	5	6	5	31.32	118	72	2	999	2	999	2	4.7	0	NA	2	2	2	2	2	7.14	2	NA	20-39	Non-Hispanic White	Yes	High School or above	Not poor	Yes	No	No	2	No	0	No
3115	24119	40	27649.24113	2	2003-2004	Male	70	3	5	1	4.8	26.28	127.3	66.7	2	999	2	999	1	5.5	0	NA	2	2	2	2	2	10.2	2	NA	>=60	Non-Hispanic White	Yes	High School or above	Not poor	No	No	No	2	No	0	Yes
3119	24123	38	35905.14695	1	2003-2004	Male	78	3	5	1	5	22.33	184	74	1	999	2	999	1	5.4	0	NA	2	2	2	2	2	9.49	2	NA	>=60	Non-Hispanic White	Yes	High School or above	Not poor	No	No	No	1	Yes	0	Yes
3120	24124	29	60904.75782	2	2003-2004	Male	23	3	5	5	1.07	18.15	96.7	49.3	2	999	2	999	1	4.8	0	NA	2	2	2	2	2	7.89	1	2	20-39	Non-Hispanic White	No	High School or above	Not poor	No	Yes	No	2	No	0	Yes
3121	24125	35	20776.92313	1	2003-2004	Male	85	3	5	2	5	25.72	141.3	55.3	2	999	2	999	1	5.7	0	NA	2	2	2	2	2	15.37	2	NA	>=60	Non-Hispanic White	No	High School or above	Not poor	No	No	No	2	Yes	0	Yes
3122	24126	40	2144.76997	2	2003-2004	Male	77	1	1	2	1.02	25.99	140	66	1	1	1	1	1	6.1	0	NA	2	2	2	2	2	16.7	1	3	>=60	Mexican American	No	Below high school	Not poor	No	No	Yes	1	Yes	0	Yes
3124	24128	30	67313.08441	1	2003-2004	Male	27	3	4	1	NA	24.12	116	58.7	2	999	2	999	999	5.2	88.7	161701.72	2	2	2	2	2	7.19	2	NA	20-39	Non-Hispanic White	Yes	High School or above	Not poor	No	No	No	2	No	0	No
3127	24131	34	126609.7367	1	2003-2004	Female	43	3	5	1	5	23.36	96	60	2	999	2	999	2	5.1	0	NA	2	2	2	2	2	4.48	2	NA	40-59	Non-Hispanic White	Yes	High School or above	Not poor	No	No	No	2	No	0	No
3128	24132	36	36443.37549	2	2003-2004	Female	48	4	4	6	3.44	27.49	120.7	71.3	1	999	2	999	1	5.2	0	NA	2	2	2	2	2	7.77	1	1	40-59	Non-Hispanic Black	Yes	High School or above	Not poor	No	Yes	No	1	Yes	0	Yes
3129	24133	34	5223.655323	1	2003-2004	Female	75	1	1	1	1.09	24.1	114.7	61.3	2	999	2	999	2	5.4	89.1	12329.63	2	2	2	2	2	12.2	2	NA	>=60	Mexican American	Yes	Below high school	Not poor	No	No	No	2	No	0	No
3131	24135	36	36823.29807	1	2003-2004	Female	37	4	2	5	1.11	30.66	107.3	76	2	999	2	999	2	5.5	94.8	91530.36	2	2	2	2	2	5.82	2	NA	20-39	Non-Hispanic Black	No	Below high school	Not poor	Yes	No	No	2	No	0	No
3132	24136	30	64288.7023	2	2003-2004	Female	20	3	3	5	NA	28.22	105.3	61.3	2	999	2	999	999	5.4	0	NA	2	2	2	2	2	6.75	2	NA	20-39	Non-Hispanic White	No	High School or above	Not poor	No	No	No	2	No	0	No
3133	24137	36	14271.37648	1	2003-2004	Male	70	4	2	2	5	27.08	139.3	73.3	1	1	2	999	1	5.3	0	NA	2	2	2	2	2	14.72	1	3	>=60	Non-Hispanic Black	No	Below high school	Not poor	No	No	No	1	Yes	0	Yes
3134	24138	43	70246.54913	2	2003-2004	Female	64	3	4	1	NA	30.92	134.7	74.7	1	1	2	999	1	5.6	105	146528.57	2	2	2	2	2	9.53	2	NA	>=60	Non-Hispanic White	Yes	High School or above	Not poor	Yes	No	No	1	Yes	0	Yes
3137	24141	31	79835.14559	2	2003-2004	Male	21	3	3	5	3.83	33.97	112	52.7	2	999	2	999	1	4.6	0	NA	2	2	2	2	2	9.87	1	1	20-39	Non-Hispanic White	No	High School or above	Not poor	Yes	Yes	No	2	No	0	Yes
3139	24143	36	45917.9445	2	2003-2004	Female	37	4	4	1	5	23.58	105.3	62.7	2	999	2	999	2	5.6	99.6	120577.99	2	2	2	2	2	8	2	NA	20-39	Non-Hispanic Black	Yes	High School or above	Not poor	No	No	No	2	No	0	No
3140	24144	39	74843.43506	2	2003-2004	Male	23	5	3	5	3.27	32.34	125.3	76	2	999	2	999	2	5.2	99.6	170186.75	2	2	2	2	2	11.85	1	1	20-39	Other	No	High School or above	Not poor	Yes	Yes	No	2	No	0	No
3143	24147	34	80898.60414	1	2003-2004	Female	51	3	3	5	4.45	23.03	126	79.3	2	999	2	999	1	5	80	184278.17	2	2	2	2	2	8.04	1	1	40-59	Non-Hispanic White	No	High School or above	Not poor	No	Yes	No	2	No	0	Yes
3149	24153	38	27510.88681	1	2003-2004	Male	28	4	4	5	1.65	20.52	116	53	2	999	2	999	999	5	0	NA	2	2	2	2	2	7.91	2	NA	20-39	Non-Hispanic Black	No	High School or above	Not poor	No	No	No	2	No	0	No
3153	24157	33	28373.99697	2	2003-2004	Female	45	4	5	5	5	32.5	107.3	70.7	2	999	2	999	2	5.5	110.3	67159.2	2	2	2	2	2	7.61	1	3	40-59	Non-Hispanic Black	No	High School or above	Not poor	Yes	No	No	2	No	0	No
3155	24159	29	17145.06837	2	2003-2004	Male	84	3	4	6	3.76	26.54	123	49	2	999	1	1	1	6.6	183.2	42041.77	2	2	2	2	2	12.3	1	3	>=60	Non-Hispanic White	Yes	High School or above	Not poor	No	No	Yes	2	No	0	Yes
3158	24162	31	108066.4077	2	2003-2004	Male	40	3	3	5	3.32	29.94	112.7	83.3	1	1	2	999	1	5.5	99.3	228533.46	2	2	2	2	2	8.49	1	1	40-59	Non-Hispanic White	No	High School or above	Not poor	No	Yes	No	1	Yes	0	Yes
3161	24165	34	64081.06378	2	2003-2004	Female	65	3	3	1	4.8	24.26	117.3	64.7	1	1	1	1	2	8.5	188.7	0	2	2	2	2	2	15.37	1	3	>=60	Non-Hispanic White	Yes	High School or above	Not poor	No	No	Yes	1	Yes	0	No
3164	24168	31	15203.05817	2	2003-2004	Female	66	4	1	3	1.07	27.23	140.7	80	2	999	2	999	2	5.9	104.2	40690.66	2	2	2	2	2	7.88	2	NA	>=60	Non-Hispanic Black	No	Below high school	Not poor	No	No	No	2	Yes	0	No
3165	24169	29	43684.21588	2	2003-2004	Female	67	3	3	2	1.5	31.08	179.3	61.3	1	1	1	1	1	6.9	0	NA	2	2	2	2	2	10.89	1	3	>=60	Non-Hispanic White	No	High School or above	Not poor	Yes	No	Yes	1	Yes	0	Yes
3167	24171	39	27858.69098	2	2003-2004	Male	25	4	3	5	1.61	41.72	0	0	2	999	2	999	1	5.5	0	NA	2	2	2	2	2	6.97	2	NA	20-39	Non-Hispanic Black	No	High School or above	Not poor	Yes	No	No	2	No	0	Yes
3171	24175	37	19729.25083	2	2003-2004	Male	55	1	5	1	5	23.41	120	75.3	2	999	2	999	1	5.4	0	NA	2	2	2	2	2	8.54	2	NA	40-59	Mexican American	Yes	High School or above	Not poor	No	No	No	2	No	0	Yes
3172	24176	38	26787.72388	1	2003-2004	Male	42	4	5	1	5	27.36	118	76.7	2	999	2	999	1	5.2	0	NA	2	2	2	2	2	14.03	2	NA	40-59	Non-Hispanic Black	Yes	High School or above	Not poor	No	No	No	2	No	0	Yes
3173	24177	42	29371.72388	2	2003-2004	Male	27	1	3	1	1.44	40.87	118	67.3	2	999	2	999	1	5.6	103.5	70483.99	2	2	2	2	2	14.31	1	3	20-39	Mexican American	Yes	High School or above	Not poor	Yes	No	No	2	No	0	Yes
3174	24178	35	51993.13403	1	2003-2004	Female	70	3	2	1	1.2	19.22	115.3	70	2	999	2	999	2	5.3	0	NA	2	1	2	2	2	8.66	1	1	>=60	Non-Hispanic White	Yes	Below high school	Not poor	No	Yes	No	2	No	1	No
3176	24180	42	51361.6286	2	2003-2004	Male	60	3	3	3	NA	22.5	150	74.7	1	2	2	999	1	5.6	0	NA	2	2	2	2	2	12.77	1	1	>=60	Non-Hispanic White	No	High School or above	Not poor	No	Yes	No	1	Yes	0	Yes
3177	24181	41	11420.58973	1	2003-2004	Male	85	4	4	1	4.04	21.87	120.7	70.7	1	999	2	999	1	5.6	92.2	25007.45	2	2	2	2	2	12.39	2	NA	>=60	Non-Hispanic Black	Yes	High School or above	Not poor	No	No	No	1	Yes	0	Yes
3179	24183	36	125521.2772	2	2003-2004	Male	49	3	4	1	4.24	22.22	131.3	77.3	2	999	2	999	1	5.4	95.5	280238.89	2	2	2	2	2	8.6	1	3	40-59	Non-Hispanic White	Yes	High School or above	Not poor	No	No	No	2	No	0	Yes
3180	24184	42	21491.09696	1	2003-2004	Male	63	4	5	1	5	27.89	116	51	2	999	2	999	1	5.5	0	NA	2	2	2	2	2	10.54	1	3	>=60	Non-Hispanic Black	Yes	High School or above	Not poor	No	No	No	2	No	0	Yes
3181	24185	30	25007.93534	1	2003-2004	Male	21	4	4	5	0.99	19.25	108	55.3	2	999	2	999	1	5.2	86.5	70568.45	2	2	2	2	2	8.19	1	1	20-39	Non-Hispanic Black	No	High School or above	Poor	No	Yes	No	2	No	0	Yes
3183	24187	41	32253.91243	2	2003-2004	Male	50	5	1	1	0.24	25.04	120	73.3	NA	999	2	999	1	5.6	0	NA	2	2	2	2	2	6.21	2	NA	40-59	Other	Yes	Below high school	Poor	No	No	No	999	No	0	Yes
3185	24189	43	52789.83627	2	2003-2004	Female	27	2	3	1	0.73	27.93	110	61	2	999	2	999	999	5.2	0	NA	2	2	2	2	2	13.51	1	1	20-39	Other	Yes	High School or above	Poor	No	Yes	No	2	No	0	No
3186	24190	38	48974.69028	1	2003-2004	Female	75	3	3	1	2.06	21.11	125.3	64.7	2	999	2	999	2	5.3	102.2	109831.91	2	2	2	2	2	6.55	2	NA	>=60	Non-Hispanic White	Yes	High School or above	Not poor	No	No	No	2	No	0	No
3187	24191	40	2390.994692	2	2003-2004	Male	66	1	1	1	2.75	24.74	130	64	2	999	2	999	1	5.5	0	NA	2	2	2	2	2	16.77	1	1	>=60	Mexican American	Yes	Below high school	Not poor	No	Yes	No	2	No	0	Yes
3188	24192	40	11907.73711	1	2003-2004	Male	71	4	5	1	2.15	26.51	150.7	69.3	1	1	2	999	1	5.6	105.9	26990.83	2	1	1	1	2	10.93	1	3	>=60	Non-Hispanic Black	Yes	High School or above	Not poor	No	No	No	1	Yes	1	Yes
3189	24193	36	14080.08494	1	2003-2004	Female	66	4	3	2	5	37.68	192.7	87.3	1	1	2	999	2	5.6	0	NA	2	2	2	2	2	16.23	1	2	>=60	Non-Hispanic Black	No	High School or above	Not poor	Yes	Yes	No	1	Yes	0	No
3190	24194	31	44195.46616	2	2003-2004	Female	59	3	3	1	0.91	38.59	154.7	69.3	1	1	2	999	1	5.4	0	NA	2	2	1	2	2	7.28	2	NA	40-59	Non-Hispanic White	Yes	High School or above	Poor	Yes	No	No	1	Yes	1	Yes
3191	24195	42	89305.62796	1	2003-2004	Female	46	3	3	1	4.18	28.15	123	82	2	999	2	999	1	5.1	0	NA	2	2	2	2	2	8.15	2	NA	40-59	Non-Hispanic White	Yes	High School or above	Not poor	No	No	No	2	No	0	Yes
3193	24197	30	80518.12758	1	2003-2004	Male	37	3	3	1	2.79	30.15	129	91	2	999	2	999	1	5	86.3	0	2	2	2	2	2	9.38	1	3	20-39	Non-Hispanic White	Yes	High School or above	Not poor	Yes	No	No	2	Yes	0	Yes
3194	24198	30	62902.52302	2	2003-2004	Male	21	3	3	5	NA	17.59	96.7	68	2	999	2	999	1	5.4	0	NA	2	2	2	2	2	11.1	1	3	20-39	Non-Hispanic White	No	High School or above	Not poor	No	No	No	2	No	0	Yes
3195	24199	34	5571.899012	1	2003-2004	Female	75	1	1	4	0.67	31.02	152	0	1	1	2	999	2	5.4	0	NA	2	2	2	1	2	12.35	1	1	>=60	Mexican American	No	Below high school	Poor	Yes	Yes	No	1	Yes	1	No
3200	24204	29	85621.33431	1	2003-2004	Female	39	3	4	1	5	23.14	94	60	2	999	2	999	1	4.9	82.7	209552.44	2	2	2	2	2	7.99	1	1	20-39	Non-Hispanic White	Yes	High School or above	Not poor	No	Yes	No	2	No	0	Yes
3201	24205	42	26934.78283	2	2003-2004	Male	38	4	4	1	5	25.93	118.7	77.3	2	999	2	999	1	5.4	87.9	0	2	2	2	2	2	7.93	1	1	20-39	Non-Hispanic Black	Yes	High School or above	Not poor	No	Yes	No	2	No	0	Yes
3203	24207	31	30830.82571	1	2003-2004	Male	60	3	4	3	1.34	23.02	156	86	1	999	2	999	1	5.7	157.6	69703.96	2	2	2	2	2	12.22	1	3	>=60	Non-Hispanic White	No	High School or above	Not poor	No	No	Yes	1	Yes	0	Yes
3204	24208	31	22298.48967	1	2003-2004	Female	81	3	3	1	5	27.67	194	74	1	1	2	999	1	5.6	93.2	48890.76	2	2	2	2	2	19.75	2	NA	>=60	Non-Hispanic White	Yes	High School or above	Not poor	No	No	No	1	Yes	0	Yes
3206	24210	38	35571.62905	2	2003-2004	Female	27	1	2	1	1.98	25.94	101.3	75.3	2	999	2	999	2	5.4	87.2	97548.49	2	2	2	2	2	6.51	2	NA	20-39	Mexican American	Yes	Below high school	Not poor	No	No	No	2	No	0	No
3209	24213	37	96326.68525	2	2003-2004	Male	32	3	4	5	2.4	31.97	122	68	2	999	2	999	999	5.3	88.8	0	2	2	2	2	2	43.57	2	NA	20-39	Non-Hispanic White	No	High School or above	Not poor	Yes	No	No	2	No	0	No
3214	24218	29	6606.378325	2	2003-2004	Female	32	3	5	1	5	23.41	119.3	68	2	999	2	999	1	5.1	0	NA	2	2	2	2	2	5.33	1	3	20-39	Non-Hispanic White	Yes	High School or above	Not poor	No	No	No	2	No	0	Yes
3215	24219	38	26054.94635	2	2003-2004	Male	58	1	1	3	0.16	30.37	130.7	78.7	2	999	2	999	999	5.7	0	NA	2	2	2	2	2	10.8	1	1	40-59	Mexican American	No	Below high school	Poor	Yes	Yes	No	2	No	0	No
3217	24221	39	55936.99086	2	2003-2004	Female	72	3	4	1	1.32	23.23	138	66	2	999	1	2	2	5.6	0	NA	2	2	2	1	2	8.61	1	3	>=60	Non-Hispanic White	Yes	High School or above	Not poor	No	No	Yes	2	No	1	No
3218	24222	38	19747.24778	1	2003-2004	Female	43	1	5	3	5	41.11	126	84	2	999	2	999	1	5.3	98.2	46648.9	2	2	2	2	2	7.14	1	1	40-59	Mexican American	No	High School or above	Not poor	Yes	Yes	No	2	No	0	Yes
3219	24223	41	18025.54915	2	2003-2004	Female	85	2	4	2	5	21.64	152.7	52	1	1	2	999	2	5.3	0	NA	2	2	2	2	2	8.53	2	NA	>=60	Other	No	High School or above	Not poor	No	No	No	1	Yes	0	No
3222	24226	38	75847.18168	1	2003-2004	Male	26	3	4	5	5	17.66	106	66	2	999	2	999	1	5.1	0	NA	2	2	2	2	2	7.56	1	1	20-39	Non-Hispanic White	No	High School or above	Not poor	No	Yes	No	2	No	0	Yes
3223	24227	32	99243.49186	1	2003-2004	Male	31	3	5	1	5	35.54	130	102	2	999	2	999	1	5.4	0	NA	2	2	2	2	2	8.83	1	3	20-39	Non-Hispanic White	Yes	High School or above	Not poor	Yes	No	No	2	Yes	0	Yes
3224	24228	40	16091.49898	2	2003-2004	Female	49	1	1	1	0.82	31.96	181	106	2	999	2	999	2	6.2	103.3	38012.93	2	2	2	2	2	8.09	2	NA	40-59	Mexican American	Yes	Below high school	Poor	Yes	No	No	2	Yes	0	No
3225	24229	39	34149.44669	1	2003-2004	Male	34	1	2	1	3.15	28.15	112	70	2	999	2	999	1	5.2	96.9	79850	2	2	2	2	2	5.83	2	NA	20-39	Mexican American	Yes	Below high school	Not poor	No	No	No	2	No	0	Yes
3226	24230	39	24890.66942	2	2003-2004	Female	82	3	4	2	3.22	29.41	118	62	1	9	2	999	2	6.2	0	NA	1	1	2	2	2	22.65	2	NA	>=60	Non-Hispanic White	No	High School or above	Not poor	No	No	No	1	Yes	1	No
3227	24231	35	40630.28526	1	2003-2004	Male	25	2	2	5	0.79	28.54	110.7	50	2	999	2	999	999	5	75.8	0	2	2	2	2	2	6.64	1	1	20-39	Other	No	Below high school	Poor	No	Yes	No	2	No	0	No
3230	24234	37	7195.589517	1	2003-2004	Female	20	3	3	5	3.14	24.4	110	53	2	999	2	999	1	4.3	0	NA	2	2	2	2	2	3.62	1	3	20-39	Non-Hispanic White	No	High School or above	Not poor	No	No	No	2	No	0	Yes
3235	24239	43	15623.18603	2	2003-2004	Male	85	5	5	1	1.34	22.52	158	72	1	1	2	999	999	6	0	NA	2	1	2	2	2	11.42	1	3	>=60	Other	Yes	High School or above	Not poor	No	No	No	1	Yes	1	No
3237	24241	30	35181.66615	2	2003-2004	Male	29	3	3	5	0.8	38.92	124.7	90.7	1	1	2	999	2	5.3	98.9	83855.11	2	2	2	2	2	9.37	1	2	20-39	Non-Hispanic White	No	High School or above	Poor	Yes	Yes	No	1	Yes	0	No
3239	24243	34	38925.73453	2	2003-2004	Male	52	5	4	1	1.56	22.61	124	72	2	999	2	999	1	5.3	77.1	86905.62	2	2	2	2	2	6.81	1	1	40-59	Other	Yes	High School or above	Not poor	No	Yes	No	2	No	0	Yes
3240	24244	30	43287.13003	1	2003-2004	Male	31	5	1	5	2.78	29.44	121.3	49.3	2	999	2	999	2	5.5	87.3	0	2	2	2	2	2	8.29	2	NA	20-39	Other	No	Below high school	Not poor	No	No	No	2	No	0	No
3241	24245	36	29403.51114	1	2003-2004	Female	55	4	4	3	0.85	30.26	128	74	1	1	2	999	1	5.5	103.2	61793.92	2	2	2	2	2	10.76	2	NA	40-59	Non-Hispanic Black	No	High School or above	Poor	Yes	No	No	1	Yes	0	Yes
3244	24248	34	49063.80329	2	2003-2004	Male	26	3	3	1	1.27	22.47	105.3	53.3	2	999	2	999	2	5.3	105.1	117862.69	2	2	2	2	2	6.65	1	1	20-39	Non-Hispanic White	Yes	High School or above	Not poor	No	Yes	No	2	No	0	No
3246	24250	30	23972.49489	2	2003-2004	Female	61	2	1	1	1.36	26.52	138	65.3	2	999	2	999	2	5.6	0	NA	2	2	2	2	2	8.43	2	NA	>=60	Other	Yes	Below high school	Not poor	No	No	No	2	No	0	No
3250	24254	35	33656.85908	1	2003-2004	Male	73	3	3	2	1.65	33.4	154	74.7	1	1	1	2	2	6.1	0	NA	2	2	2	2	2	8.95	2	NA	>=60	Non-Hispanic White	No	High School or above	Not poor	Yes	No	Yes	1	Yes	0	No
3253	24257	37	80529.02483	2	2003-2004	Male	22	3	4	5	4.3	33.56	106	54	2	999	2	999	1	4.9	0	NA	2	2	2	2	2	6.89	1	3	20-39	Non-Hispanic White	No	High School or above	Not poor	Yes	No	No	2	No	0	Yes
3257	24261	39	27902.34191	1	2003-2004	Male	60	3	4	1	1.34	37.04	152.7	82.7	1	1	2	999	1	5.1	0	NA	2	2	2	2	2	8.9	1	3	>=60	Non-Hispanic White	Yes	High School or above	Not poor	Yes	No	No	1	Yes	0	Yes
3258	24262	34	63861.96732	1	2003-2004	Female	63	3	5	1	4.13	22.32	130	53	1	1	2	999	1	5.2	101.1	143218.51	2	2	2	2	2	5.94	2	NA	>=60	Non-Hispanic White	Yes	High School or above	Not poor	No	No	No	1	Yes	0	Yes
3259	24263	42	30135.10161	2	2003-2004	Female	27	1	3	1	0.64	30.6	96.7	48	NA	999	2	999	2	4.8	0	NA	2	2	2	2	2	5.8	2	NA	20-39	Mexican American	Yes	High School or above	Poor	Yes	No	No	999	No	0	No
3260	24264	41	23164.87873	1	2003-2004	Male	54	4	3	1	2.56	34.41	120.7	77.3	1	1	1	2	2	6.2	113.3	66178.84	2	2	2	2	2	12.21	1	1	40-59	Non-Hispanic Black	Yes	High School or above	Not poor	Yes	Yes	Yes	1	Yes	0	No
3261	24265	31	58393.34062	1	2003-2004	Male	39	3	4	1	0.98	31.36	126.7	79.3	1	999	2	999	1	5.6	0	NA	2	2	2	2	2	9.84	1	1	20-39	Non-Hispanic White	Yes	High School or above	Poor	Yes	Yes	No	1	Yes	0	Yes
3263	24267	42	33370.79234	2	2003-2004	Male	36	1	1	1	1.44	21.92	118.7	68	2	999	2	999	999	5.2	0	NA	2	2	2	2	2	8.56	1	3	20-39	Mexican American	Yes	Below high school	Not poor	No	No	No	2	No	0	No
3266	24270	33	29537.5943	1	2003-2004	Female	25	1	2	1	0.78	29.11	104	64	2	999	2	999	2	5.2	80.4	81898.32	2	2	2	2	2	7.95	2	NA	20-39	Mexican American	Yes	Below high school	Poor	No	No	No	2	No	0	No
3267	24271	34	4049.798932	1	2003-2004	Female	63	1	1	2	1.67	25.13	137.3	78.7	1	1	2	999	1	5.4	87.2	9345.52	2	2	1	2	2	6.71	2	NA	>=60	Mexican American	No	Below high school	Not poor	No	No	No	1	Yes	1	Yes
3268	24272	40	4408.668865	1	2003-2004	Female	67	1	1	1	0	28.7	170	94	2	999	2	999	1	6	117.7	10173.67	2	2	2	2	2	6.93	2	NA	>=60	Mexican American	Yes	Below high school	Poor	No	No	No	2	Yes	0	Yes
3270	24274	33	26444.96348	1	2003-2004	Female	51	4	4	1	5	29.64	118	86	1	1	2	999	1	5.5	0	NA	2	2	2	2	2	11.03	1	3	40-59	Non-Hispanic Black	Yes	High School or above	Not poor	No	No	No	1	Yes	0	Yes
3273	24277	34	30664.49303	2	2003-2004	Male	62	3	2	1	4	28	140	68	1	1	2	999	1	6	101.8	67780.16	2	2	2	2	2	11.09	1	1	>=60	Non-Hispanic White	Yes	Below high school	Not poor	No	Yes	No	1	Yes	0	Yes
3274	24278	40	35959.86843	2	2003-2004	Male	25	3	5	4	5	25.68	0	0	1	999	2	999	1	5	0	NA	2	2	2	2	2	5.63	1	2	20-39	Non-Hispanic White	No	High School or above	Not poor	No	Yes	No	1	Yes	0	Yes
3275	24279	32	138287.1944	2	2003-2004	Female	46	3	4	1	3.02	28.03	164	106	2	999	2	999	2	5.1	103.7	298375.3	2	2	2	2	2	6.43	2	NA	40-59	Non-Hispanic White	Yes	High School or above	Not poor	No	No	No	2	Yes	0	No
3280	24284	35	13038.731	1	2003-2004	Male	74	3	5	1	0.83	32.13	0	0	1	1	1	1	999	6.4	120.1	31972.53	1	2	1	1	2	19.19	1	3	>=60	Non-Hispanic White	Yes	High School or above	Poor	Yes	No	Yes	1	Yes	1	No
3285	24289	40	83321.09522	1	2003-2004	Female	37	5	5	4	NA	21.77	106.7	72	2	999	2	999	2	5	83.8	203922.76	2	2	2	2	2	5.94	2	NA	20-39	Other	No	High School or above	Not poor	No	No	No	2	No	0	No
3286	24290	43	19489.9886	1	2003-2004	Female	40	1	1	1	1.58	23.53	127	67	2	999	2	999	2	5.6	91.8	43852.4	2	2	2	2	2	6.26	2	NA	40-59	Mexican American	Yes	Below high school	Not poor	No	No	No	2	No	0	No
3287	24291	37	120021.8987	2	2003-2004	Female	49	5	3	1	1.92	29.58	119.3	80.7	2	999	2	999	1	5.5	89.2	258965.19	2	2	2	2	2	3.94	2	NA	40-59	Other	Yes	High School or above	Not poor	No	No	No	2	No	0	Yes
3288	24292	29	75005.65387	1	2003-2004	Male	23	3	3	5	5	25.06	93.3	56.7	2	999	2	999	1	5.1	89.1	174195.64	2	2	2	2	2	8.2	2	NA	20-39	Non-Hispanic White	No	High School or above	Not poor	No	No	No	2	No	0	Yes
3290	24294	41	33947.48315	1	2003-2004	Male	26	1	2	5	2.15	33.4	128.7	71.3	2	999	2	999	1	5.4	0	NA	2	2	2	2	2	8.26	1	1	20-39	Mexican American	No	Below high school	Not poor	Yes	Yes	No	2	No	0	Yes
3291	24295	34	3576.900423	1	2003-2004	Male	60	1	3	3	1.34	33.57	99.3	54.7	1	1	1	1	1	10.3	205.6	8770.99	1	2	2	1	2	12.31	1	1	>=60	Mexican American	No	High School or above	Not poor	Yes	Yes	Yes	1	Yes	1	Yes
3295	24299	39	26445.10278	2	2003-2004	Male	47	4	4	4	0.64	35.49	129.3	69.3	1	1	2	999	1	5.7	0	NA	2	2	2	2	2	5.41	1	1	40-59	Non-Hispanic Black	No	High School or above	Poor	Yes	Yes	No	1	Yes	0	Yes
3296	24300	33	42025.00325	1	2003-2004	Male	49	3	5	1	4.59	42.2	112.7	64.7	1	1	2	999	2	6.5	0	NA	2	2	2	2	2	12.57	1	1	40-59	Non-Hispanic White	Yes	High School or above	Not poor	Yes	Yes	Yes	1	Yes	0	No
3297	24301	32	91083.92257	2	2003-2004	Male	40	3	5	1	5	26.57	116.7	67.3	2	999	2	999	1	5.3	0	NA	2	2	2	2	2	8.93	2	NA	40-59	Non-Hispanic White	Yes	High School or above	Not poor	No	No	No	2	No	0	Yes
3301	24305	39	86568.56508	2	2003-2004	Female	34	3	3	3	2.96	21.6	96	66	2	999	2	999	1	5.3	94.4	211870.72	2	2	2	2	2	6.8	1	1	20-39	Non-Hispanic White	No	High School or above	Not poor	No	Yes	No	2	No	0	Yes
3305	24309	42	26426.13855	2	2003-2004	Female	38	1	1	6	3.17	33.47	105.3	78	2	999	2	999	2	5.7	95.9	74373.87	2	2	2	2	2	3.76	2	NA	20-39	Mexican American	Yes	Below high school	Not poor	Yes	No	No	2	No	0	No
3307	24311	33	6340.867456	1	2003-2004	Female	26	3	4	1	1.9	27.12	98.7	36	2	999	2	999	1	5.2	79.1	15003.33	2	2	2	2	2	3	2	NA	20-39	Non-Hispanic White	Yes	High School or above	Not poor	No	No	No	2	No	0	Yes
3309	24313	35	50022.97801	2	2003-2004	Male	66	3	3	1	4.56	26.72	118.7	64	2	999	2	999	2	5.6	0	NA	2	1	1	2	2	11	2	NA	>=60	Non-Hispanic White	Yes	High School or above	Not poor	No	No	No	2	No	1	No
3312	24316	35	21556.64049	1	2003-2004	Female	85	3	2	2	1.22	34.3	126	61.3	1	1	2	999	2	5.6	101.7	44965.39	2	2	2	2	2	11.4	2	NA	>=60	Non-Hispanic White	No	Below high school	Not poor	Yes	No	No	1	Yes	0	No
3315	24319	40	3324.808882	2	2003-2004	Female	21	1	4	1	0.92	30.59	121.3	44	2	999	2	999	2	5.2	69	8927.14	2	2	2	2	2	3.69	2	NA	20-39	Mexican American	Yes	High School or above	Poor	Yes	No	No	2	No	0	No
3316	24320	42	30573.51083	2	2003-2004	Male	30	1	1	1	0.11	27.26	105.3	46	2	999	2	999	1	5.9	99.1	71488.56	2	2	2	2	2	6.14	1	1	20-39	Mexican American	Yes	Below high school	Poor	No	Yes	No	2	No	0	Yes
3317	24321	37	8282.759611	1	2003-2004	Female	32	3	5	1	4.95	31.44	118	73	2	999	2	999	1	5.1	0	NA	2	2	2	2	2	4.69	2	NA	20-39	Non-Hispanic White	Yes	High School or above	Not poor	Yes	No	No	2	No	0	Yes
3318	24322	33	6803.403382	2	2003-2004	Female	28	3	3	1	3.63	35.55	113.3	64	2	999	2	999	2	5.1	0	NA	2	2	2	2	2	4.24	2	NA	20-39	Non-Hispanic White	Yes	High School or above	Not poor	Yes	No	No	2	No	0	No
3322	24326	34	44870.41708	2	2003-2004	Male	43	3	3	1	0.64	23.15	126.7	71.3	1	999	2	999	1	5.5	0	NA	2	2	1	1	2	12.06	1	1	40-59	Non-Hispanic White	Yes	High School or above	Poor	No	Yes	No	1	Yes	1	Yes
3325	24329	36	102420.7181	1	2003-2004	Male	43	3	5	6	5	26.45	112.7	88.7	2	999	2	999	1	5.4	0	NA	2	2	2	2	2	9.04	2	NA	40-59	Non-Hispanic White	Yes	High School or above	Not poor	No	No	No	2	No	0	Yes
3326	24330	34	3409.928096	1	2003-2004	Male	72	1	1	1	1.82	26.35	148.7	49.3	1	1	2	999	1	5.7	92.5	7395.13	2	2	2	2	2	13.37	1	1	>=60	Mexican American	Yes	Below high school	Not poor	No	Yes	No	1	Yes	0	Yes
3328	24332	38	33813.6513	1	2003-2004	Male	26	1	2	6	2.23	39.73	130	92	2	999	1	1	1	9.5	132.9	96600.9	2	2	2	2	2	5.95	1	3	20-39	Mexican American	Yes	Below high school	Not poor	Yes	No	Yes	2	Yes	0	Yes
3329	24333	33	70440.90555	1	2003-2004	Female	25	3	4	5	2.78	25.61	122	56	2	999	2	999	1	4.8	114.5	166672.44	2	2	2	2	2	6.56	1	1	20-39	Non-Hispanic White	No	High School or above	Not poor	No	Yes	No	2	No	0	Yes
3330	24334	41	16520.96493	1	2003-2004	Female	79	4	5	2	NA	31.42	130.7	63.3	1	1	1	1	2	7	151.7	47198.1	2	2	2	2	2	14.23	2	NA	>=60	Non-Hispanic Black	No	High School or above	Not poor	Yes	No	Yes	1	Yes	0	No
3333	24337	37	31293.95189	2	2003-2004	Female	46	4	2	1	1.83	29.99	124.7	72.7	1	1	2	999	2	5.6	0	NA	2	2	2	2	2	8.58	2	NA	40-59	Non-Hispanic Black	Yes	Below high school	Not poor	No	No	No	1	Yes	0	No
3336	24340	33	84772.10843	1	2003-2004	Male	54	3	4	1	4.59	29.3	158.7	85.3	1	2	2	999	1	5.5	0	NA	2	2	2	2	2	10.3	1	1	40-59	Non-Hispanic White	Yes	High School or above	Not poor	No	Yes	No	1	Yes	0	Yes
3344	24348	42	14522.48925	2	2003-2004	Male	65	4	5	1	1.06	30.69	0	0	1	2	2	999	2	5	109.4	31918.74	2	2	2	2	2	7.71	1	3	>=60	Non-Hispanic Black	Yes	High School or above	Not poor	Yes	No	No	1	Yes	0	No
3346	24350	30	78576.436	1	2003-2004	Female	39	3	4	5	3.48	37.33	124.7	77.3	1	2	2	999	999	5.6	0	NA	2	2	2	2	2	7.53	1	1	20-39	Non-Hispanic White	No	High School or above	Not poor	Yes	Yes	No	1	Yes	0	No
3348	24352	37	13693.69496	1	2003-2004	Male	61	4	4	1	5	30.76	0	0	1	1	2	999	999	5.9	0	NA	2	2	2	2	2	12.02	1	3	>=60	Non-Hispanic Black	Yes	High School or above	Not poor	Yes	No	No	1	Yes	0	No
3349	24353	39	8399.844092	1	2003-2004	Male	64	1	4	1	5	34.64	142	0	1	1	2	999	1	6.5	0	NA	2	2	2	2	2	9.19	1	3	>=60	Mexican American	Yes	High School or above	Not poor	Yes	No	Yes	1	Yes	0	Yes
3351	24355	30	5759.770886	2	2003-2004	Female	27	3	4	1	5	23.48	102.7	44	2	999	2	999	1	5.3	0	NA	2	2	2	2	2	6.02	2	NA	20-39	Non-Hispanic White	Yes	High School or above	Not poor	No	No	No	2	No	0	Yes
3353	24357	32	94828.85503	2	2003-2004	Female	26	5	4	1	1.17	28.64	100.7	66.7	2	999	2	999	2	5.1	92.8	224377.53	2	2	2	2	2	5.97	2	NA	20-39	Other	Yes	High School or above	Not poor	No	No	No	2	No	0	No
3355	24359	40	108786.5071	1	2003-2004	Female	45	3	5	1	5	24.62	113.3	66.7	2	999	2	999	1	5.3	92.3	247803.77	2	2	2	2	2	7.54	2	NA	40-59	Non-Hispanic White	Yes	High School or above	Not poor	No	No	No	2	No	0	Yes
3358	24362	43	30108.0249	2	2003-2004	Female	52	4	4	3	1.38	28.34	144.7	60.7	1	2	2	999	1	4.9	83.2	73609.11	2	2	2	2	2	11.9	1	1	40-59	Non-Hispanic Black	No	High School or above	Not poor	No	Yes	No	1	Yes	0	Yes
3361	24365	34	41991.72197	2	2003-2004	Male	77	3	1	1	NA	27.09	178	31	1	2	2	999	2	5.6	0	NA	2	2	2	2	2	9.06	1	3	>=60	Non-Hispanic White	Yes	Below high school	Not poor	No	No	No	1	Yes	0	No
3369	24373	40	26203.73563	2	2003-2004	Male	22	1	3	4	4.3	27.73	110.7	82.7	2	999	2	999	2	5.5	85.3	61270.92	2	2	2	2	2	9.67	1	3	20-39	Mexican American	No	High School or above	Not poor	No	No	No	2	No	0	No
3373	24377	38	37137.38	1	2003-2004	Female	30	4	3	1	1.86	46.16	0	0	2	999	2	999	1	5	0	NA	2	2	2	2	2	7.45	2	NA	20-39	Non-Hispanic Black	Yes	High School or above	Not poor	Yes	No	No	2	No	0	Yes
3374	24378	35	79842.99052	1	2003-2004	Female	31	5	5	1	5	20.67	112	82	2	999	2	999	1	5.4	0	NA	2	2	2	2	2	8.35	2	NA	20-39	Other	Yes	High School or above	Not poor	No	No	No	2	No	0	Yes
3376	24380	35	48663.58692	1	2003-2004	Female	77	3	5	1	2.48	25.6	151.3	63.3	1	1	1	1	1	7	0	NA	2	2	2	2	2	11.36	2	NA	>=60	Non-Hispanic White	Yes	High School or above	Not poor	No	No	Yes	1	Yes	0	Yes
3377	24381	43	14501.80535	2	2003-2004	Female	51	1	2	2	1.61	30.98	124	75.3	2	999	2	999	2	5.5	101.2	30417.14	2	2	2	2	2	6.8	1	1	40-59	Mexican American	No	Below high school	Not poor	Yes	Yes	No	2	No	0	No
3380	24384	39	7590.791072	1	2003-2004	Female	31	5	4	6	5	30.71	112	66.7	2	999	2	999	1	5.4	84.7	18432.99	2	2	2	2	2	3.62	2	NA	20-39	Other	Yes	High School or above	Not poor	Yes	No	No	2	No	0	Yes
3385	24389	42	46605.07908	1	2003-2004	Male	30	4	4	5	5	29.81	142	84	2	999	2	999	2	5.1	0	NA	2	2	2	2	2	11.84	2	NA	20-39	Non-Hispanic Black	No	High School or above	Not poor	No	No	No	2	Yes	0	No
3388	24392	29	62246.91246	2	2003-2004	Female	25	3	5	5	1.5	19.94	108	68	2	999	2	999	1	5.1	89.4	152345.12	2	2	2	2	2	8.36	1	2	20-39	Non-Hispanic White	No	High School or above	Not poor	No	Yes	No	2	No	0	Yes
3389	24393	41	17706.27329	2	2003-2004	Female	41	1	1	5	NA	29.97	94.7	62	2	999	2	999	2	5.3	93.6	43204.23	2	2	2	2	2	7.58	2	NA	40-59	Mexican American	No	Below high school	Not poor	No	No	No	2	No	0	No
3393	24397	38	6659.333245	1	2003-2004	Female	26	4	3	5	0.55	24.48	116	58	2	999	2	999	2	5	0	NA	2	2	2	2	2	3.55	2	NA	20-39	Non-Hispanic Black	No	High School or above	Poor	No	No	No	2	No	0	No
3394	24398	35	9146.502139	2	2003-2004	Male	84	3	3	1	1.12	28.81	126	46	1	1	2	999	2	5.6	95.7	20217.24	1	2	2	2	2	9	1	3	>=60	Non-Hispanic White	Yes	High School or above	Not poor	No	No	No	1	Yes	1	No
3396	24400	34	36310.85421	2	2003-2004	Female	63	3	4	2	0.97	29.55	109	72	2	999	2	999	1	5.2	94.5	79613.71	2	2	2	2	2	5.74	1	3	>=60	Non-Hispanic White	No	High School or above	Poor	No	No	No	2	No	0	Yes
3400	24404	33	83462.01937	2	2003-2004	Female	51	3	3	1	2.88	34.34	109.3	82.7	2	999	2	999	1	5.6	108.9	199606.55	2	2	2	2	1	6.46	2	NA	40-59	Non-Hispanic White	Yes	High School or above	Not poor	Yes	No	No	2	No	1	Yes
3403	24407	30	68985.00029	2	2003-2004	Female	53	3	5	1	5	20.24	118	69.3	2	999	2	999	1	5.3	104.3	157140.29	2	2	2	2	2	5.88	1	3	40-59	Non-Hispanic White	Yes	High School or above	Not poor	No	No	No	2	No	0	Yes
3405	24409	36	14080.08494	1	2003-2004	Female	60	5	4	3	5	27.72	192.7	82.7	1	1	2	999	1	5.7	0	NA	2	2	1	2	2	7.47	1	3	>=60	Other	No	High School or above	Not poor	No	No	No	1	Yes	1	Yes
3408	24412	40	42385.14179	2	2003-2004	Male	66	3	4	1	2.8	25.89	133.3	73.3	1	1	2	999	1	5.8	139.3	93687.24	2	2	2	2	2	12.76	2	NA	>=60	Non-Hispanic White	Yes	High School or above	Not poor	No	No	Yes	1	Yes	0	Yes
3412	24416	30	85146.08009	2	2003-2004	Male	41	3	3	3	4.47	32.85	119.3	72	2	999	2	999	1	6	105	199585.38	2	2	2	2	2	12.85	1	1	40-59	Non-Hispanic White	No	High School or above	Not poor	Yes	Yes	No	2	No	0	Yes
3414	24418	39	49216.48683	2	2003-2004	Female	47	3	3	3	0.75	22.75	106	74	1	999	2	999	999	5.3	0	NA	2	2	1	2	2	5.36	1	3	40-59	Non-Hispanic White	No	High School or above	Poor	No	No	No	1	Yes	1	No
3416	24420	31	18523.28687	1	2003-2004	Male	72	3	3	1	1.98	25.77	144.7	72	2	999	2	999	1	6.1	106.2	40943.49	2	2	2	2	2	7.5	1	3	>=60	Non-Hispanic White	Yes	High School or above	Not poor	No	No	No	2	Yes	0	Yes
3418	24422	41	26860.40365	1	2003-2004	Female	22	4	3	5	0.37	32.78	108	58	2	999	2	999	1	5.3	0	NA	2	2	2	2	2	11.3	2	NA	20-39	Non-Hispanic Black	No	High School or above	Poor	Yes	No	No	2	No	0	Yes
3419	24423	33	9097.469242	2	2003-2004	Female	29	1	4	1	1.36	43.07	108.7	49.3	2	999	2	999	1	5.3	0	NA	2	2	2	2	2	3.39	2	NA	20-39	Mexican American	Yes	High School or above	Not poor	Yes	No	No	2	No	0	Yes
3420	24424	30	77688.60836	1	2003-2004	Female	58	3	2	1	3.48	38.34	152.7	78	1	1	2	999	999	5.6	0	NA	2	2	2	2	2	16.97	1	1	40-59	Non-Hispanic White	Yes	Below high school	Not poor	Yes	Yes	No	1	Yes	0	No
3421	24425	41	34926.09302	2	2003-2004	Female	39	4	2	5	0.29	40.03	112.7	66	2	999	2	999	1	5.4	98.5	90998.37	2	2	2	2	2	7.14	1	2	20-39	Non-Hispanic Black	No	Below high school	Poor	Yes	Yes	No	2	No	0	Yes
3423	24427	43	20303.31058	2	2003-2004	Male	56	1	1	1	1.85	21.78	121	71	2	999	2	999	1	5.7	102.6	49649.11	2	2	2	2	2	7.97	2	NA	40-59	Mexican American	Yes	Below high school	Not poor	No	No	No	2	No	0	Yes
3424	24428	34	43002.41628	2	2003-2004	Female	76	3	2	3	0.75	25.79	157.3	76	1	1	2	999	2	5.8	0	NA	2	2	2	2	2	11.62	1	3	>=60	Non-Hispanic White	No	Below high school	Poor	No	No	No	1	Yes	0	No
3426	24430	43	55055.0941	2	2003-2004	Female	39	2	1	1	0.85	28.77	110	78	2	999	2	999	999	5.4	0	NA	2	2	2	2	2	9.14	2	NA	20-39	Other	Yes	Below high school	Poor	No	No	No	2	No	0	No
3430	24434	32	7818.283312	1	2003-2004	Female	28	3	3	1	5	28.77	115	58	2	999	2	999	1	5.1	0	NA	2	2	2	2	2	3.93	2	NA	20-39	Non-Hispanic White	Yes	High School or above	Not poor	No	No	No	2	No	0	Yes
3434	24438	39	88162.2512	1	2003-2004	Male	54	3	3	1	5	29.73	113.3	58.7	1	1	2	999	1	5.3	100.8	213457.32	2	2	2	2	2	8.19	1	3	40-59	Non-Hispanic White	Yes	High School or above	Not poor	No	No	No	1	Yes	0	Yes
3437	24441	35	86107.35119	2	2003-2004	Male	35	3	5	1	5	33.75	121.3	82.7	2	999	2	999	1	5.2	92.7	195799.8	2	2	2	2	2	8.1	1	3	20-39	Non-Hispanic White	Yes	High School or above	Not poor	Yes	No	No	2	No	0	Yes
3440	24444	41	30813.2067	2	2003-2004	Male	35	1	3	1	1.6	28.48	125.3	68.7	2	999	2	999	2	5.7	0	NA	2	2	2	2	2	6.53	1	3	20-39	Mexican American	Yes	High School or above	Not poor	No	No	No	2	No	0	No
3441	24445	36	77331.74623	1	2003-2004	Female	29	3	5	5	1.67	22.12	112.7	82	2	999	2	999	1	4.8	83.3	189264.23	2	2	2	2	2	8.88	2	NA	20-39	Non-Hispanic White	No	High School or above	Not poor	No	No	No	2	No	0	Yes
3443	24447	36	125521.2772	2	2003-2004	Male	41	3	5	1	5	23.51	130	68	2	999	2	999	1	5.5	0	NA	2	2	2	2	2	9.1	2	NA	40-59	Non-Hispanic White	Yes	High School or above	Not poor	No	No	No	2	No	0	Yes
3444	24448	40	3436.291946	2	2003-2004	Male	60	1	1	1	1.59	29.99	161.3	76	1	1	1	1	2	8.4	0	NA	2	2	2	2	2	8.15	1	3	>=60	Mexican American	Yes	Below high school	Not poor	No	No	Yes	1	Yes	0	No
3448	24452	39	84517.57242	2	2003-2004	Female	36	3	4	5	1.77	37.7	102	72	1	999	2	999	999	4.9	0	NA	2	2	2	2	2	6.43	1	3	20-39	Non-Hispanic White	No	High School or above	Not poor	Yes	No	No	1	Yes	0	No
3451	24455	34	4864.383369	1	2003-2004	Male	69	1	1	1	1.34	25.41	146.7	91.3	1	1	2	999	1	5.2	96.7	10549.42	2	2	2	2	2	5.34	1	3	>=60	Mexican American	Yes	Below high school	Not poor	No	No	No	1	Yes	0	Yes
3452	24456	34	47675.45099	2	2003-2004	Male	20	3	3	6	0.32	38.95	152	0	2	999	2	999	1	4.9	112.7	113633.91	2	2	2	2	2	8.84	2	NA	20-39	Non-Hispanic White	Yes	High School or above	Poor	Yes	No	No	2	Yes	0	Yes
3454	24458	33	86829.27793	1	2003-2004	Male	51	3	3	3	4.12	24.51	115.3	74	2	999	2	999	1	5.1	0	NA	2	2	2	2	2	11.86	1	1	40-59	Non-Hispanic White	No	High School or above	Not poor	No	Yes	No	2	No	0	Yes
3456	24460	39	113026.5006	2	2003-2004	Female	46	3	3	1	5	27.14	108.7	70	2	999	2	999	1	5.4	93.1	243871.57	2	2	2	2	2	7.17	1	3	40-59	Non-Hispanic White	Yes	High School or above	Not poor	No	No	No	2	No	0	Yes
3458	24462	32	27624.63418	2	2003-2004	Female	80	3	3	2	1.6	32.72	138	74	2	999	2	999	1	5.4	0	NA	2	2	2	2	2	10.93	2	NA	>=60	Non-Hispanic White	No	High School or above	Not poor	Yes	No	No	2	No	0	Yes
3459	24463	35	27180.45831	1	2003-2004	Female	59	4	1	3	1.39	29.82	166	94	1	2	2	999	2	5.5	89.9	66451.7	2	2	2	2	2	6.16	2	NA	40-59	Non-Hispanic Black	No	Below high school	Not poor	No	No	No	1	Yes	0	No
3462	24466	33	28436.65384	2	2003-2004	Male	32	4	3	1	2.39	31.02	109.3	72.7	2	999	2	999	1	4.3	0	NA	2	2	2	2	2	17.19	2	NA	20-39	Non-Hispanic Black	Yes	High School or above	Not poor	Yes	No	No	2	No	0	Yes
3465	24469	34	52863.63456	2	2003-2004	Female	70	5	3	2	1.85	21.76	112	73.3	2	999	2	999	2	5.7	98.2	118553.36	2	2	2	2	2	5.88	1	3	>=60	Other	No	High School or above	Not poor	No	No	No	2	No	0	No
3467	24471	41	26417.05428	1	2003-2004	Female	22	1	2	5	0.16	22.1	96	60.7	2	999	2	999	1	5	0	NA	2	2	2	2	2	7.13	1	3	20-39	Mexican American	No	Below high school	Poor	No	No	No	2	No	0	Yes
3470	24474	43	19101.79102	1	2003-2004	Male	44	1	5	1	1.12	30.03	134	86	2	999	2	999	1	4.8	101.8	43544.49	2	2	2	2	2	8.47	1	3	40-59	Mexican American	Yes	High School or above	Not poor	Yes	No	No	2	No	0	Yes
3471	24475	42	19639.65693	2	2003-2004	Male	80	3	3	1	2.4	22.68	113.3	57.3	2	999	2	999	1	5.4	0	NA	2	2	2	2	2	13.79	1	1	>=60	Non-Hispanic White	Yes	High School or above	Not poor	No	Yes	No	2	No	0	Yes
3474	24478	35	30176.12698	2	2003-2004	Female	60	3	4	3	1.61	20.02	124	60.7	2	999	2	999	2	5.2	97.2	67673.77	2	2	2	2	2	15.5	1	1	>=60	Non-Hispanic White	No	High School or above	Not poor	No	Yes	No	2	No	0	No
3475	24479	38	62145.32922	1	2003-2004	Female	26	3	4	4	0.21	41.52	133.3	72.7	2	999	2	999	1	5.2	0	NA	2	2	2	2	2	4.13	1	3	20-39	Non-Hispanic White	No	High School or above	Poor	Yes	No	No	2	No	0	Yes
3478	24482	40	24375.15633	2	2003-2004	Female	33	1	3	5	1.03	33.07	104	63.3	2	999	2	999	2	5.7	0	NA	2	2	2	2	2	4.64	2	NA	20-39	Mexican American	No	High School or above	Not poor	Yes	No	No	2	No	0	No
3482	24486	30	77003.33203	2	2003-2004	Male	52	3	5	1	5	46.51	120.7	72	1	1	1	1	1	6.3	0	NA	2	2	2	2	2	8.52	2	NA	40-59	Non-Hispanic White	Yes	High School or above	Not poor	Yes	No	Yes	1	Yes	0	Yes
3485	24489	40	17868.32873	1	2003-2004	Female	41	1	1	1	NA	27.61	101.3	64.7	2	999	2	999	2	6	0	NA	2	2	2	2	2	7.86	2	NA	40-59	Mexican American	Yes	Below high school	Not poor	No	No	No	2	No	0	No
3488	24492	29	84442.4876	2	2003-2004	Male	44	3	5	3	5	31.58	113.3	70	2	999	2	999	1	5.3	0	NA	2	2	2	2	2	9.17	2	NA	40-59	Non-Hispanic White	No	High School or above	Not poor	Yes	No	No	2	No	0	Yes
3490	24494	30	24350.56606	1	2003-2004	Male	46	4	3	1	0.28	23.62	147.3	104	2	999	2	999	1	5.3	0	NA	2	2	2	2	2	9.12	1	1	40-59	Non-Hispanic Black	Yes	High School or above	Poor	No	Yes	No	2	Yes	0	Yes
3492	24496	42	31274.38255	2	2003-2004	Male	36	1	1	5	NA	21.07	113.3	48	2	999	2	999	1	4.8	81	0	2	2	2	2	2	8.78	1	2	20-39	Mexican American	No	Below high school	Not poor	No	Yes	No	2	No	0	Yes
3494	24498	38	3693.456825	2	2003-2004	Male	61	1	1	1	1.61	26.41	122.7	66.7	2	999	2	999	1	5.2	105.4	8010.02	2	2	2	2	2	11.59	1	1	>=60	Mexican American	Yes	Below high school	Not poor	No	Yes	No	2	No	0	Yes
3495	24499	36	46505.65591	2	2003-2004	Female	32	4	5	1	1.27	23.42	120.7	83.3	2	999	2	999	2	5.6	0	NA	2	2	2	2	2	5.7	2	NA	20-39	Non-Hispanic Black	Yes	High School or above	Not poor	No	No	No	2	No	0	No
3496	24500	30	12375.91145	2	2003-2004	Male	66	4	3	2	2.16	37.23	161.3	78.7	1	1	1	1	1	7.4	0	NA	9	1	1	1	2	18.81	2	NA	>=60	Non-Hispanic Black	No	High School or above	Not poor	Yes	No	Yes	1	Yes	1	Yes
3498	24502	32	109645.6104	1	2003-2004	Male	40	3	3	1	2.17	25.68	116	68	2	999	2	999	1	5.2	0	NA	2	2	2	2	2	10.67	1	3	40-59	Non-Hispanic White	Yes	High School or above	Not poor	No	No	No	2	No	0	Yes
3499	24503	37	7408.713128	2	2003-2004	Female	26	3	5	1	5	22.01	94	49	2	999	2	999	2	5	85.2	18132.33	2	2	2	2	2	5.05	2	NA	20-39	Non-Hispanic White	Yes	High School or above	Not poor	No	No	No	2	No	0	No
3500	24504	33	7481.175172	1	2003-2004	Male	72	1	1	1	1.39	26.79	116.7	64	2	999	2	999	1	5.6	89.4	16224.47	2	2	2	2	2	9.42	1	3	>=60	Mexican American	Yes	Below high school	Not poor	No	No	No	2	No	0	Yes
3503	24507	39	83562.61645	2	2003-2004	Female	51	5	4	1	3.27	23.27	143.3	88	1	1	2	999	2	5.2	107.8	190346.5	2	2	2	2	1	7.03	2	NA	40-59	Other	Yes	High School or above	Not poor	No	No	No	1	Yes	1	No
3504	24508	35	77070.57622	1	2003-2004	Female	53	5	4	1	4.91	27.51	142	86	1	1	2	999	1	6.7	0	NA	2	2	2	2	2	8.81	2	NA	40-59	Other	Yes	High School or above	Not poor	No	No	Yes	1	Yes	0	Yes
3505	24509	32	113583.531	2	2003-2004	Male	56	3	3	1	4	24.05	122.7	74	2	999	2	999	1	5.5	0	NA	2	2	2	2	2	9.05	1	1	40-59	Non-Hispanic White	Yes	High School or above	Not poor	No	Yes	No	2	No	0	Yes
3507	24511	35	107288.7306	2	2003-2004	Female	49	5	5	1	5	20.01	124	76	2	999	2	999	1	5.2	0	NA	2	2	2	2	2	9.3	1	1	40-59	Other	Yes	High School or above	Not poor	No	Yes	No	2	No	0	Yes
3509	24513	34	21662.64958	2	2003-2004	Female	54	1	5	3	1.07	24.45	102	67	1	999	2	999	1	5.1	0	NA	2	2	2	2	2	15.48	1	1	40-59	Mexican American	No	High School or above	Not poor	No	Yes	No	1	Yes	0	Yes
3511	24515	33	25366.19433	1	2003-2004	Female	69	3	4	1	1.2	31.89	154	77.3	1	1	2	999	2	6.1	0	NA	2	2	1	1	2	9.15	2	NA	>=60	Non-Hispanic White	Yes	High School or above	Not poor	Yes	No	No	1	Yes	1	No
3513	24517	34	44870.41708	2	2003-2004	Male	45	3	3	1	0.86	36.31	115.3	74.7	2	999	2	999	1	5.4	0	NA	2	2	2	2	2	9.34	1	2	40-59	Non-Hispanic White	Yes	High School or above	Poor	Yes	Yes	No	2	No	0	Yes
3517	24521	41	74034.09742	1	2003-2004	Female	30	3	4	5	2.72	30.62	0	0	2	999	2	999	1	5	83.3	179779.63	2	2	2	2	2	5.73	1	1	20-39	Non-Hispanic White	No	High School or above	Not poor	Yes	Yes	No	2	No	0	Yes
3519	24523	41	30646.90618	2	2003-2004	Male	23	1	2	1	0.64	28.09	113.3	56	2	999	2	999	1	4.8	0	NA	2	2	2	2	2	6.48	2	NA	20-39	Mexican American	Yes	Below high school	Poor	No	No	No	2	No	0	Yes
3521	24525	32	123454.6789	1	2003-2004	Female	46	3	1	3	3.93	24.01	102	72	2	999	2	999	2	5	88.8	281216.26	2	2	2	2	2	5.22	2	NA	40-59	Non-Hispanic White	No	Below high school	Not poor	No	No	No	2	No	0	No
3524	24528	38	21440.71859	1	2003-2004	Female	84	3	3	2	NA	22.17	180	82	9	999	2	999	2	5.5	0	NA	2	2	2	2	2	7.86	2	NA	>=60	Non-Hispanic White	No	High School or above	Not poor	No	No	No	9	Yes	0	No
3525	24529	32	31834.09412	1	2003-2004	Female	50	4	3	2	1.11	18.77	97	68	2	999	2	999	2	4.7	69.1	71766.95	2	2	2	2	2	12.14	2	NA	40-59	Non-Hispanic Black	No	High School or above	Not poor	No	No	No	2	No	0	No
3535	24539	39	17496.95429	1	2003-2004	Male	51	1	1	5	0.78	22.89	118	76	2	999	2	999	1	5.5	94	42786.53	2	2	2	2	2	8.83	1	1	40-59	Mexican American	No	Below high school	Poor	No	Yes	No	2	No	0	Yes
3536	24540	30	12830.00269	1	2003-2004	Female	60	4	3	1	0.51	28.31	0	0	1	1	1	1	2	6.9	0	NA	2	2	2	2	2	7.6	1	1	>=60	Non-Hispanic Black	Yes	High School or above	Poor	No	Yes	Yes	1	Yes	0	No
3538	24542	41	24278.97695	2	2003-2004	Male	43	4	5	1	3.63	25.8	112	67	2	999	2	999	2	4.9	87.1	61617.77	2	2	2	2	2	8.26	2	NA	40-59	Non-Hispanic Black	Yes	High School or above	Not poor	No	No	No	2	No	0	No
3541	24545	31	44195.46616	2	2003-2004	Female	56	3	3	1	0.09	44.19	164.7	89.3	2	999	2	999	2	5.1	0	NA	2	2	2	2	2	10	2	NA	40-59	Non-Hispanic White	Yes	High School or above	Poor	Yes	No	No	2	Yes	0	No
3547	24551	40	19472.97889	1	2003-2004	Male	41	1	1	1	2.05	27.84	124.7	80.7	2	999	2	999	1	5.5	0	NA	2	2	2	2	2	6.7	1	3	40-59	Mexican American	Yes	Below high school	Not poor	No	No	No	2	No	0	Yes
3556	24560	31	37115.57377	2	2003-2004	Male	58	3	3	1	0.91	25.03	108.7	73.3	2	999	2	999	1	5.2	0	NA	2	2	2	2	2	8.29	1	3	40-59	Non-Hispanic White	Yes	High School or above	Poor	No	No	No	2	No	0	Yes
3558	24562	30	45999.31887	2	2003-2004	Female	62	3	4	1	5	35.82	108.7	72.7	2	999	2	999	1	5.9	0	NA	2	2	2	2	2	8.74	2	NA	>=60	Non-Hispanic White	Yes	High School or above	Not poor	Yes	No	No	2	No	0	Yes
3563	24567	43	2306.589017	1	2003-2004	Male	68	1	1	1	0.58	28.17	135	82	2	999	2	999	1	5.5	105.7	5296.42	2	2	2	2	2	9.72	1	3	>=60	Mexican American	Yes	Below high school	Poor	No	No	No	2	No	0	Yes
3564	24568	39	29588.04583	2	2003-2004	Female	33	1	3	1	1.49	27.51	104	75	2	999	2	999	1	5.1	90.6	81139.64	2	2	2	2	2	3.65	2	NA	20-39	Mexican American	Yes	High School or above	Not poor	No	No	No	2	No	0	Yes
3567	24571	42	27049.14947	1	2003-2004	Female	67	4	3	3	0.89	28.77	119.3	62.7	1	1	3	999	2	6.6	122.5	76652.98	2	9	1	2	2	7.36	2	NA	>=60	Non-Hispanic Black	No	High School or above	Poor	No	No	Yes	1	Yes	1	No
3568	24572	31	87166.7447	1	2003-2004	Female	31	3	3	1	2.55	22.14	122	70	2	999	2	999	2	5.1	0	NA	2	2	2	2	2	5.33	2	NA	20-39	Non-Hispanic White	Yes	High School or above	Not poor	No	No	No	2	No	0	No
3569	24573	32	93639.88382	1	2003-2004	Female	56	3	3	1	5	33.28	113.3	76	2	999	2	999	1	5.3	90	198842.08	2	2	2	2	2	10.29	1	3	40-59	Non-Hispanic White	Yes	High School or above	Not poor	Yes	No	No	2	No	0	Yes
3570	24574	32	101756.1151	2	2003-2004	Female	52	3	5	1	5	40.58	127	88	1	1	2	999	1	5.5	105	216076.71	2	2	2	2	2	11.45	2	NA	40-59	Non-Hispanic White	Yes	High School or above	Not poor	Yes	No	No	1	Yes	0	Yes
3571	24575	34	62334.69055	2	2003-2004	Female	64	3	3	1	4	22.31	148	50	2	999	2	999	2	5.5	104.8	139793.4	2	2	2	2	2	8.14	1	3	>=60	Non-Hispanic White	Yes	High School or above	Not poor	No	No	No	2	Yes	0	No
3572	24576	34	98738.56886	1	2003-2004	Male	37	3	5	1	5	41.06	112.7	76.7	1	1	2	999	2	5	78.8	235342.28	2	2	2	2	2	8.55	2	NA	20-39	Non-Hispanic White	Yes	High School or above	Not poor	Yes	No	No	1	Yes	0	No
3578	24582	38	41483.44323	2	2003-2004	Female	38	1	4	1	3.71	18.67	106	78	2	999	2	999	1	5	0	NA	2	2	2	2	2	7.36	2	NA	20-39	Mexican American	Yes	High School or above	Not poor	No	No	No	2	No	0	Yes
3579	24583	42	92618.37506	1	2003-2004	Female	63	3	3	2	2.34	26.03	129	62	2	999	2	999	2	5.2	0	NA	2	2	2	1	1	12.55	1	1	>=60	Non-Hispanic White	No	High School or above	Not poor	No	Yes	No	2	No	1	No
3582	24586	41	31959.21285	2	2003-2004	Male	54	3	4	1	2.08	45.98	144	90	1	1	2	999	1	5.2	0	NA	2	2	2	2	2	31.91	1	1	40-59	Non-Hispanic White	Yes	High School or above	Not poor	Yes	Yes	No	1	Yes	0	Yes
3584	24588	29	14801.59446	1	2003-2004	Male	78	3	5	1	2.06	22.58	138	76	2	999	2	999	2	5.5	94.6	33464.23	2	2	1	1	2	12.37	1	3	>=60	Non-Hispanic White	Yes	High School or above	Not poor	No	No	No	2	No	1	No
3585	24589	42	2825.26373	2	2003-2004	Male	60	1	1	1	0.7	30.89	168	112	1	1	1	1	2	7.3	193.3	6927.89	2	2	2	2	2	24.61	1	3	>=60	Mexican American	Yes	Below high school	Poor	Yes	No	Yes	1	Yes	0	No
3595	24599	29	21467.88489	1	2003-2004	Male	84	3	5	1	2.97	25.35	130.7	50	2	999	2	999	2	6.1	115.1	47452.17	2	2	2	2	2	12.06	1	3	>=60	Non-Hispanic White	Yes	High School or above	Not poor	No	No	No	2	No	0	No
3597	24601	32	7240.337451	1	2003-2004	Female	23	4	2	6	0.07	28.41	104	54	2	999	2	999	1	4.6	71.9	18381.14	2	2	2	2	2	3.68	2	NA	20-39	Non-Hispanic Black	Yes	Below high school	Poor	No	No	No	2	No	0	Yes
3598	24602	30	26792.95818	1	2003-2004	Female	42	4	3	3	NA	28.6	132	76	2	999	2	999	1	5.2	0	NA	2	2	2	2	2	6.94	2	NA	40-59	Non-Hispanic Black	No	High School or above	Not poor	No	No	No	2	No	0	Yes
3599	24603	31	123462.1245	1	2003-2004	Male	48	3	3	3	1.11	25.95	124	70	2	999	2	999	2	5.1	0	NA	2	2	2	2	2	8.61	1	1	40-59	Non-Hispanic White	No	High School or above	Not poor	No	Yes	No	2	No	0	No
3600	24604	31	50491.78798	1	2003-2004	Female	55	3	4	3	5	25.12	113	81	2	999	2	999	1	5.1	80.4	108943.58	2	2	2	2	2	6.83	2	NA	40-59	Non-Hispanic White	No	High School or above	Not poor	No	No	No	2	No	0	Yes
3601	24605	36	36443.37549	2	2003-2004	Female	40	4	4	3	1.04	51.67	0	0	2	999	2	999	1	5.4	86.4	86258.84	2	2	2	2	2	7.9	2	NA	40-59	Non-Hispanic Black	No	High School or above	Not poor	Yes	No	No	2	No	0	Yes
3604	24608	40	2144.76997	2	2003-2004	Male	80	1	1	2	1.07	27.99	114	60	1	1	2	999	1	4.9	0	NA	2	2	2	2	2	7.93	2	NA	>=60	Mexican American	No	Below high school	Not poor	No	No	No	1	Yes	0	Yes
3605	24609	30	85146.08009	2	2003-2004	Male	46	3	3	1	3.45	26.13	114	79.3	2	999	2	999	1	5.5	86.3	180062.69	2	2	2	2	2	8.51	1	3	40-59	Non-Hispanic White	Yes	High School or above	Not poor	No	No	No	2	No	0	Yes
3606	24610	38	46066.58433	1	2003-2004	Male	33	3	4	5	0.11	31.71	116.7	69.3	2	999	2	999	1	4.8	73.4	0	2	2	2	2	2	7.42	2	NA	20-39	Non-Hispanic White	No	High School or above	Poor	Yes	No	No	2	No	0	Yes
3607	24611	32	28157.68347	2	2003-2004	Female	81	3	3	2	0.75	24.7	141	82	1	1	2	999	1	5.5	0	NA	2	2	2	2	2	11.29	1	3	>=60	Non-Hispanic White	No	High School or above	Poor	No	No	No	1	Yes	0	Yes
3612	24616	42	17164.46652	2	2003-2004	Male	49	1	4	1	4.99	28.86	106.7	70	2	999	2	999	1	5.3	0	NA	2	2	2	2	2	9.13	1	3	40-59	Mexican American	Yes	High School or above	Not poor	No	No	No	2	No	0	Yes
3613	24617	36	63750.67395	2	2003-2004	Female	61	3	3	2	2.69	24.65	150	82	2	999	2	999	2	4.9	0	NA	2	2	2	2	2	7.1	2	NA	>=60	Non-Hispanic White	No	High School or above	Not poor	No	No	No	2	Yes	0	No
3616	24620	30	79245.73877	2	2003-2004	Male	54	3	5	1	4.79	25.62	124	76.7	2	999	2	999	2	5.5	96.1	167584.94	2	2	2	2	2	10.36	2	NA	40-59	Non-Hispanic White	Yes	High School or above	Not poor	No	No	No	2	No	0	No
3618	24622	34	4615.459309	1	2003-2004	Male	66	1	2	1	4.54	27	116.7	57.3	1	1	1	1	1	7.6	0	NA	2	2	2	2	1	15.55	2	NA	>=60	Mexican American	Yes	Below high school	Not poor	No	No	Yes	1	Yes	1	Yes
3621	24625	36	6603.013273	1	2003-2004	Female	24	4	2	1	0.27	39.5	117.3	52.7	2	999	2	999	2	5.4	0	NA	2	2	2	2	2	3.05	2	NA	20-39	Non-Hispanic Black	Yes	Below high school	Poor	Yes	No	No	2	No	0	No
3622	24626	31	112278.7913	1	2003-2004	Male	35	3	4	1	4.18	31.06	127.3	86	2	999	2	999	1	5.2	0	NA	2	2	2	2	2	6.74	2	NA	20-39	Non-Hispanic White	Yes	High School or above	Not poor	Yes	No	No	2	No	0	Yes
3623	24627	32	15466.58317	1	2003-2004	Male	78	3	1	2	0	18.49	155	65	2	999	2	999	2	5.3	83.5	34967.67	2	2	2	2	2	7.23	2	NA	>=60	Non-Hispanic White	No	Below high school	Poor	No	No	No	2	Yes	0	No
3626	24630	36	75499.59337	1	2003-2004	Female	23	2	4	5	2.72	31.38	117.3	79.3	2	999	2	999	1	5.8	0	NA	2	2	2	2	2	5.95	1	1	20-39	Other	No	High School or above	Not poor	Yes	Yes	No	2	No	0	Yes
3627	24631	30	26512.78221	1	2003-2004	Male	38	4	4	1	0.33	33.1	132.7	77.3	2	999	2	999	1	5.5	0	NA	2	2	2	2	2	10.1	1	1	20-39	Non-Hispanic Black	Yes	High School or above	Poor	Yes	Yes	No	2	No	0	Yes
3628	24632	40	101199.1298	1	2003-2004	Male	40	3	5	1	5	32.07	118.7	84	1	1	2	999	1	5	0	0	2	2	2	2	2	11.07	2	NA	40-59	Non-Hispanic White	Yes	High School or above	Not poor	Yes	No	No	1	Yes	0	Yes
3629	24633	37	96326.68525	2	2003-2004	Male	31	3	4	6	2.58	23.77	110.7	55.3	2	999	2	999	999	5.5	95.9	231399.16	2	2	2	2	2	8.03	1	1	20-39	Non-Hispanic White	Yes	High School or above	Not poor	No	Yes	No	2	No	0	No
3632	24636	35	6141.014252	1	2003-2004	Female	22	4	4	1	0.56	28.48	100	74.7	2	999	2	999	2	4.8	0	NA	2	2	2	2	2	7.42	2	NA	20-39	Non-Hispanic Black	Yes	High School or above	Poor	No	No	No	2	No	0	No
3633	24637	42	7205.997248	1	2003-2004	Male	34	1	3	1	NA	26.89	113.3	60.7	2	999	2	999	1	5.5	0	NA	2	2	2	2	2	9.06	1	1	20-39	Mexican American	Yes	High School or above	Not poor	No	Yes	No	2	No	0	Yes
3636	24640	30	26792.95818	1	2003-2004	Female	46	4	4	4	2.62	25.1	184	100.7	1	999	2	999	1	5.4	0	NA	2	2	2	2	2	15.04	1	1	40-59	Non-Hispanic Black	No	High School or above	Not poor	No	Yes	No	1	Yes	0	Yes
3637	24641	30	25007.93534	1	2003-2004	Male	24	4	5	5	1.11	34.19	133	101	1	999	2	999	1	5.4	0	NA	2	2	2	2	2	9.9	2	NA	20-39	Non-Hispanic Black	No	High School or above	Not poor	Yes	No	No	1	Yes	0	Yes
3638	24642	31	24435.24226	2	2003-2004	Female	85	3	3	2	1.18	24.84	158	55.3	2	999	2	999	2	5.4	0	NA	2	2	2	2	2	9.63	2	NA	>=60	Non-Hispanic White	No	High School or above	Not poor	No	No	No	2	Yes	0	No
3639	24643	43	3372.169462	1	2003-2004	Female	65	1	1	4	2.23	29.11	111	58	2	999	2	999	1	5.5	96.9	7781.79	2	2	2	2	2	6.69	2	NA	>=60	Mexican American	No	Below high school	Not poor	No	No	No	2	No	0	Yes
3640	24644	30	11333.78192	2	2003-2004	Male	78	3	1	1	1.2	26.03	112	68	2	999	2	999	1	5.7	105.3	25051.96	2	2	2	2	2	9.74	1	3	>=60	Non-Hispanic White	Yes	Below high school	Not poor	No	No	No	2	No	0	Yes
3643	24647	35	52775.45502	1	2003-2004	Female	61	3	4	1	4.21	28.03	130.7	78	2	999	2	999	2	5.8	0	NA	2	2	2	2	2	6.36	1	3	>=60	Non-Hispanic White	Yes	High School or above	Not poor	No	No	No	2	No	0	No
3644	24648	41	23164.87873	1	2003-2004	Male	53	4	3	6	0.67	26.87	130	80.7	1	1	2	999	1	6.3	0	NA	2	2	2	2	2	12.8	1	2	40-59	Non-Hispanic Black	Yes	High School or above	Poor	No	Yes	No	1	Yes	0	Yes
3645	24649	37	33758.60634	1	2003-2004	Female	33	4	3	4	1.38	31.91	118	60.7	2	999	2	999	2	5.2	81.6	87956.53	2	2	2	2	2	8.4	2	NA	20-39	Non-Hispanic Black	No	High School or above	Not poor	Yes	No	No	2	No	0	No
3647	24651	43	23892.24407	1	2003-2004	Male	24	1	2	1	0.8	30.74	132	46	2	999	2	999	1	5.5	0	NA	2	2	2	2	2	7.31	2	NA	20-39	Mexican American	Yes	Below high school	Poor	Yes	No	No	2	No	0	Yes
3649	24653	30	28724.89234	2	2003-2004	Male	54	2	3	1	1.36	27.44	118.7	78	2	999	2	999	2	5.4	0	NA	2	2	2	2	2	13.01	2	NA	40-59	Other	Yes	High School or above	Not poor	No	No	No	2	No	0	No
3651	24655	42	23355.87086	1	2003-2004	Male	26	4	2	5	0.72	20.32	111.3	62.7	2	999	2	999	2	5.4	0	NA	2	2	2	2	2	8.92	2	NA	20-39	Non-Hispanic Black	No	Below high school	Poor	No	No	No	2	No	0	No
3652	24656	35	24702.74246	1	2003-2004	Male	57	4	4	1	1.61	23.21	125.3	75.3	2	999	1	1	2	9.8	161.9	70572.3	2	2	2	2	2	14.08	2	NA	40-59	Non-Hispanic Black	Yes	High School or above	Not poor	No	No	Yes	2	No	0	No
3655	24659	38	90726.38856	1	2003-2004	Male	31	3	4	1	3.47	30.04	0	0	2	999	2	999	1	5.3	0	NA	2	2	2	2	2	7.66	1	1	20-39	Non-Hispanic White	Yes	High School or above	Not poor	Yes	Yes	No	2	No	0	Yes
3656	24660	42	23850.19591	1	2003-2004	Female	44	4	3	5	1.86	36.14	102	57.3	1	1	2	999	1	5.4	0	NA	2	2	2	2	2	6.56	1	1	40-59	Non-Hispanic Black	No	High School or above	Not poor	Yes	Yes	No	1	Yes	0	Yes
3658	24662	37	61278.49639	2	2003-2004	Female	63	3	2	1	3.16	32.36	132	72.7	2	999	2	999	2	5	87.9	137939.56	2	2	2	2	2	9.79	2	NA	>=60	Non-Hispanic White	Yes	Below high school	Not poor	Yes	No	No	2	No	0	No
3664	24668	34	41981.29452	2	2003-2004	Female	50	3	3	6	NA	42.6	0	0	2	999	3	999	2	6	0	NA	2	2	2	2	2	6.17	1	1	40-59	Non-Hispanic White	Yes	High School or above	Not poor	Yes	Yes	No	2	No	0	No
3665	24669	30	85146.08009	2	2003-2004	Male	42	3	5	1	5	42.38	114	70	2	999	2	999	1	5.5	101.1	199585.38	2	2	2	2	2	7.91	2	NA	40-59	Non-Hispanic White	Yes	High School or above	Not poor	Yes	No	No	2	No	0	Yes
3667	24671	39	19241.94228	1	2003-2004	Female	72	4	4	5	1.54	26.68	188	86	1	1	2	999	2	5.7	0	NA	2	2	2	2	1	11.38	2	NA	>=60	Non-Hispanic Black	No	High School or above	Not poor	No	No	No	1	Yes	1	No
3668	24672	38	86050.16517	1	2003-2004	Male	37	3	2	1	2.14	22.64	119	84	2	999	2	999	1	5.3	95.5	206712.56	2	2	2	2	2	9.76	1	1	20-39	Non-Hispanic White	Yes	Below high school	Not poor	No	Yes	No	2	No	0	Yes
3669	24673	34	3801.395997	1	2003-2004	Male	63	1	3	1	3.05	32.21	127.3	72	2	999	1	1	2	11.7	244.8	9321.48	2	2	2	2	2	10.32	2	NA	>=60	Mexican American	Yes	High School or above	Not poor	Yes	No	Yes	2	No	0	No
3672	24676	32	35579.9159	2	2003-2004	Female	37	1	3	3	0.85	42.65	0	0	2	999	2	999	1	5.4	97.3	100136.31	2	2	2	2	2	7.87	1	1	20-39	Mexican American	No	High School or above	Poor	Yes	Yes	No	2	No	0	Yes
3676	24680	34	4450.406011	1	2003-2004	Female	74	1	1	2	0.33	33.91	205.3	81.3	1	1	2	999	1	5.5	96.9	10543.85	9	9	9	2	2	10.88	2	NA	>=60	Mexican American	No	Below high school	Poor	Yes	No	No	1	Yes	0	Yes
3683	24687	32	59854.51888	2	2003-2004	Male	61	3	4	1	5	29.54	129.3	76	1	999	2	999	1	5.1	96.6	132301.2	2	2	2	2	2	9.38	1	1	>=60	Non-Hispanic White	Yes	High School or above	Not poor	No	Yes	No	1	Yes	0	Yes
3684	24688	30	85146.08009	2	2003-2004	Male	40	3	5	1	3.63	27.87	107.3	77.3	1	999	2	999	1	5.6	0	NA	2	2	2	2	2	7.93	1	3	40-59	Non-Hispanic White	Yes	High School or above	Not poor	No	No	No	1	Yes	0	Yes
3689	24693	37	27274.01482	1	2003-2004	Male	43	4	4	1	5	27.71	126	67	2	999	2	999	2	5.7	0	NA	2	2	2	2	2	6.53	2	NA	40-59	Non-Hispanic Black	Yes	High School or above	Not poor	No	No	No	2	No	0	No
3692	24696	43	21989.97339	2	2003-2004	Male	30	4	3	1	2.27	29.64	124.7	68.7	2	999	2	999	999	5.7	104	0	2	2	2	2	2	10.68	2	NA	20-39	Non-Hispanic Black	Yes	High School or above	Not poor	No	No	No	2	No	0	No
3697	24701	35	82173.92742	2	2003-2004	Female	33	3	5	1	5	44.46	107	74	2	999	2	999	2	5.1	98.5	199545.87	2	2	2	2	2	6.3	2	NA	20-39	Non-Hispanic White	Yes	High School or above	Not poor	Yes	No	No	2	No	0	No
3698	24702	31	55341.31732	2	2003-2004	Female	71	3	3	1	1.92	22.51	142	70	2	999	2	999	2	5.4	0	NA	2	2	2	2	2	8.16	1	3	>=60	Non-Hispanic White	Yes	High School or above	Not poor	No	No	No	2	Yes	0	No
3701	24705	35	11743.79096	2	2003-2004	Male	85	4	3	2	1.93	26.41	125	42	2	999	2	999	1	6	107	25141.06	2	2	2	2	2	8	2	NA	>=60	Non-Hispanic Black	No	High School or above	Not poor	No	No	No	2	No	0	Yes
3703	24707	31	24529.63556	1	2003-2004	Male	82	3	5	1	4.13	24.86	152	74	2	999	2	999	1	6.3	102	55457.9	2	2	2	2	2	7.39	1	3	>=60	Non-Hispanic White	Yes	High School or above	Not poor	No	No	No	2	Yes	0	Yes
3704	24708	38	3846.989277	2	2003-2004	Male	70	1	1	1	0.88	29.94	138	70	2	999	2	999	1	6.3	0	NA	2	2	2	2	2	11.54	1	3	>=60	Mexican American	Yes	Below high school	Poor	No	No	No	2	No	0	Yes
3706	24710	30	40578.04288	2	2003-2004	Male	66	3	3	1	1.92	28.77	118	60	1	1	2	999	1	5.9	0	NA	2	2	2	2	2	11.32	1	3	>=60	Non-Hispanic White	Yes	High School or above	Not poor	No	No	No	1	Yes	0	Yes
3713	24717	36	14080.08494	1	2003-2004	Female	66	4	3	5	2.27	26.46	170	74.7	1	999	2	999	999	5.4	88.6	37685.05	2	2	2	2	2	7.27	2	NA	>=60	Non-Hispanic Black	No	High School or above	Not poor	No	No	No	1	Yes	0	No
3715	24719	41	38687.52518	1	2003-2004	Female	31	4	4	1	0.82	35.29	125.3	73.3	1	1	2	999	1	5.3	93.8	100798.61	2	2	2	2	2	6.44	1	1	20-39	Non-Hispanic Black	Yes	High School or above	Poor	Yes	Yes	No	1	Yes	0	Yes
3716	24720	33	70440.90555	1	2003-2004	Female	24	3	4	6	3.9	26.61	122	48	2	999	2	999	1	5.1	0	NA	2	2	2	2	2	3.94	1	3	20-39	Non-Hispanic White	Yes	High School or above	Not poor	No	No	No	2	No	0	Yes
3717	24721	37	88273.2359	1	2003-2004	Female	58	3	3	1	5	26.75	0	0	1	1	2	999	2	5.4	91.3	190462.7	2	2	2	2	2	6.02	2	NA	40-59	Non-Hispanic White	Yes	High School or above	Not poor	No	No	No	1	Yes	0	No
3718	24722	37	82303.63832	2	2003-2004	Female	23	3	5	6	1.61	23.29	113.3	68	2	999	2	999	1	5	84	201432.6	2	2	2	2	2	7.02	1	3	20-39	Non-Hispanic White	Yes	High School or above	Not poor	No	No	No	2	No	0	Yes
3719	24723	40	4363.44899	2	2003-2004	Male	78	1	1	1	0.66	25.2	199.3	72.7	2	999	2	999	1	5.4	0	NA	2	9	2	1	2	13	1	3	>=60	Mexican American	Yes	Below high school	Poor	No	No	No	2	Yes	1	Yes
3721	24725	35	29813.62557	2	2003-2004	Female	21	4	3	5	1.32	29.38	100.7	66.7	2	999	2	999	1	5.4	0	NA	2	2	2	2	2	7.4	2	NA	20-39	Non-Hispanic Black	No	High School or above	Not poor	No	No	No	2	No	0	Yes
3722	24726	41	26203.94445	2	2003-2004	Male	22	4	2	5	0.29	17.19	113.3	65.3	2	999	2	999	2	5.1	71.8	0	2	2	2	2	2	12.83	1	1	20-39	Non-Hispanic Black	No	Below high school	Poor	No	Yes	No	2	No	0	No
3726	24730	29	101529.1137	1	2003-2004	Male	45	3	2	1	5	29.91	104.7	64	2	999	2	999	1	5.3	87.9	214708.71	2	2	2	2	2	8.69	1	3	40-59	Non-Hispanic White	Yes	Below high school	Not poor	No	No	No	2	No	0	Yes
3727	24731	39	29097.57954	2	2003-2004	Female	56	4	4	1	5	27.48	124	67	1	1	1	2	1	7.1	0	NA	2	2	2	2	2	10.75	1	3	40-59	Non-Hispanic Black	Yes	High School or above	Not poor	No	No	Yes	1	Yes	0	Yes
3729	24733	34	53754.94882	2	2003-2004	Female	48	2	3	1	0.83	30.27	129.3	80.7	2	999	2	999	2	5.3	0	NA	2	2	1	1	2	10.62	1	1	40-59	Other	Yes	High School or above	Poor	Yes	Yes	No	2	No	1	No
3732	24736	37	8086.523493	1	2003-2004	Female	30	3	4	1	5	51.14	123	73	2	999	2	999	1	5.6	0	NA	2	2	2	2	2	5.48	2	NA	20-39	Non-Hispanic White	Yes	High School or above	Not poor	Yes	No	No	2	No	0	Yes
3734	24738	33	6453.373925	2	2003-2004	Female	26	4	2	5	0.38	27.01	98.7	53.3	2	999	2	999	1	4.9	81.9	16383.27	2	2	2	2	2	4.53	1	1	20-39	Non-Hispanic Black	No	Below high school	Poor	No	Yes	No	2	No	0	Yes
3735	24739	41	32611.44264	1	2003-2004	Male	71	3	5	1	2.56	29.28	140	68	1	1	2	999	1	5.2	0	NA	1	2	2	1	2	13.28	1	3	>=60	Non-Hispanic White	Yes	High School or above	Not poor	No	No	No	1	Yes	1	Yes
3738	24742	42	35539.33732	1	2003-2004	Female	83	3	2	2	1.77	31.32	130	72	1	1	2	999	2	5.6	0	NA	2	2	2	1	2	10.73	2	NA	>=60	Non-Hispanic White	No	Below high school	Not poor	Yes	No	No	1	Yes	1	No
3741	24745	37	31293.95189	2	2003-2004	Female	55	4	5	1	5	18.76	113	79	1	1	2	999	2	5.8	85	70549.25	2	2	2	2	2	7.13	2	NA	40-59	Non-Hispanic Black	Yes	High School or above	Not poor	No	No	No	1	Yes	0	No
3742	24746	35	97441.20536	2	2003-2004	Male	47	3	3	1	3.63	23.09	123	80	2	999	2	999	2	5.7	0	NA	2	2	2	2	2	12	2	NA	40-59	Non-Hispanic White	Yes	High School or above	Not poor	No	No	No	2	No	0	No
3744	24748	30	19089.34711	2	2003-2004	Female	80	3	3	2	0.84	26.16	124	8	1	1	2	999	2	5.8	0	NA	2	9	2	2	2	9.3	2	NA	>=60	Non-Hispanic White	No	High School or above	Poor	No	No	No	1	Yes	0	No
3747	24751	37	56028.33957	2	2003-2004	Female	76	3	4	5	1.5	25.66	144	9	1	1	2	999	2	6.2	121.8	122845.47	2	1	2	1	2	10.13	2	NA	>=60	Non-Hispanic White	No	High School or above	Not poor	No	No	No	1	Yes	1	No
3748	24752	31	90104.63404	2	2003-2004	Female	54	3	3	1	4.47	29.51	113.3	76.7	1	1	1	1	1	9.5	241.9	220947.38	2	2	2	2	2	8.49	1	1	40-59	Non-Hispanic White	Yes	High School or above	Not poor	No	Yes	Yes	1	Yes	0	Yes
3751	24755	37	50501.96677	1	2003-2004	Female	79	3	3	2	2.23	26.92	169	59	1	1	2	999	2	5.5	106.1	110728.56	9	1	2	2	2	9.69	1	3	>=60	Non-Hispanic White	No	High School or above	Not poor	No	No	No	1	Yes	1	No
3752	24756	29	83198.51814	1	2003-2004	Female	38	3	4	3	2.23	28.46	103.3	70	2	999	2	999	1	5.2	89.3	196858.62	2	2	2	2	2	6.01	2	NA	20-39	Non-Hispanic White	No	High School or above	Not poor	No	No	No	2	No	0	Yes
3753	24757	30	20274.46812	1	2003-2004	Female	82	3	2	2	3.71	31.02	166	73.3	2	999	2	999	2	5.9	96.8	42290.89	2	2	2	2	2	9.1	1	3	>=60	Non-Hispanic White	No	Below high school	Not poor	Yes	No	No	2	Yes	0	No
3755	24759	29	53379.4996	1	2003-2004	Female	68	3	4	1	1.64	32.21	155.3	69.3	1	1	1	1	2	6.8	0	NA	2	2	2	2	1	11.13	1	1	>=60	Non-Hispanic White	Yes	High School or above	Not poor	Yes	Yes	Yes	1	Yes	1	No
3756	24760	33	6968.501952	2	2003-2004	Female	25	3	4	1	5	31.67	118	41.3	2	999	2	999	1	4.9	94.6	0	2	2	2	2	2	3.81	1	3	20-39	Non-Hispanic White	Yes	High School or above	Not poor	Yes	No	No	2	No	0	Yes
3758	24762	42	31395.95876	2	2003-2004	Male	32	1	3	1	1.54	27.34	107.3	66.7	2	999	2	999	1	5.1	104.5	73411.65	2	2	2	2	2	8.34	1	3	20-39	Mexican American	Yes	High School or above	Not poor	No	No	No	2	No	0	Yes
3759	24763	29	84653.90704	1	2003-2004	Female	52	3	3	1	4.42	22.14	125.3	87.3	1	999	2	999	1	5.8	83.6	192832.34	2	2	2	2	2	10.82	1	3	40-59	Non-Hispanic White	Yes	High School or above	Not poor	No	No	No	1	Yes	0	Yes
3763	24767	32	9825.913312	2	2003-2004	Female	30	3	4	1	5	31.06	0	0	2	999	2	999	1	4.9	99.4	22763.58	2	2	2	2	2	5.63	2	NA	20-39	Non-Hispanic White	Yes	High School or above	Not poor	Yes	No	No	2	No	0	Yes
3764	24768	40	3021.596098	2	2003-2004	Male	70	1	1	1	2.4	27.52	184	68.7	1	1	2	999	2	5.6	104.5	6552.96	2	1	2	2	2	49.84	1	2	>=60	Mexican American	Yes	Below high school	Not poor	No	Yes	No	1	Yes	1	No
3767	24771	34	3143.56371	1	2003-2004	Male	77	1	1	1	0.83	20.93	92	50	2	999	2	999	1	5.3	0	NA	2	1	2	2	2	10.61	1	3	>=60	Mexican American	Yes	Below high school	Poor	No	No	No	2	No	1	Yes
3769	24773	32	58098.9094	1	2003-2004	Female	61	3	3	2	2.23	22.11	117	72	2	999	2	999	1	5.3	91.6	130294.13	2	2	2	2	2	6.58	2	NA	>=60	Non-Hispanic White	No	High School or above	Not poor	No	No	No	2	No	0	Yes
3772	24776	30	42415.39654	2	2003-2004	Female	73	3	4	2	2.58	44.68	156.7	39.3	2	999	2	999	2	5.6	0	NA	2	2	2	2	2	11.12	2	NA	>=60	Non-Hispanic White	No	High School or above	Not poor	Yes	No	No	2	Yes	0	No
3779	24783	40	31102.89103	1	2003-2004	Female	21	1	1	1	1.44	24.71	0	0	2	999	2	999	1	5.3	0	NA	2	2	2	2	2	4.96	2	NA	20-39	Mexican American	Yes	Below high school	Not poor	No	No	No	2	No	0	Yes
3780	24784	38	53112.84529	1	2003-2004	Female	69	3	2	1	3.71	33.86	126	86	1	1	2	999	2	6.2	86	110789.06	2	2	2	2	2	7.65	1	3	>=60	Non-Hispanic White	Yes	Below high school	Not poor	Yes	No	No	1	Yes	0	No
3781	24785	30	28780.98093	2	2003-2004	Male	78	3	3	6	2.4	28.12	130.7	70.7	1	1	2	999	1	6.1	130.1	63616.89	2	2	2	2	2	10.15	1	3	>=60	Non-Hispanic White	Yes	High School or above	Not poor	No	No	Yes	1	Yes	0	Yes
3783	24787	37	14730.15212	2	2003-2004	Female	65	4	2	2	4.8	39.31	138	0	1	1	2	999	2	6.2	98.9	40476.26	2	2	2	2	1	8	1	3	>=60	Non-Hispanic Black	No	Below high school	Not poor	Yes	No	No	1	Yes	1	No
3784	24788	29	68739.16087	2	2003-2004	Female	53	2	4	1	5	27.42	0	0	2	999	2	999	1	5.2	0	NA	2	2	2	2	2	8.84	2	NA	40-59	Other	Yes	High School or above	Not poor	No	No	No	2	No	0	Yes
3785	24789	38	44595.45467	2	2003-2004	Male	29	1	3	6	0.97	32.2	123	59	2	999	2	999	1	5.2	91.4	102096.43	2	2	2	2	2	6.85	1	1	20-39	Mexican American	Yes	High School or above	Poor	Yes	Yes	No	2	No	0	Yes
3787	24791	34	3693.456825	1	2003-2004	Male	68	1	1	2	3.28	23.91	121.3	61.3	2	999	2	999	1	5.1	96.6	0	2	2	2	2	2	6.56	1	3	>=60	Mexican American	No	Below high school	Not poor	No	No	No	2	No	0	Yes
3790	24794	39	7410.949154	1	2003-2004	Female	34	5	5	1	5	21.84	103.3	66	2	999	2	999	2	5.2	0	NA	2	2	2	2	2	2.93	2	NA	20-39	Other	Yes	High School or above	Not poor	No	No	No	2	No	0	No
3791	24795	35	21486.77685	1	2003-2004	Female	80	3	3	3	1.56	22.57	0	0	1	1	2	999	1	4.9	0	NA	1	2	1	1	2	11.39	1	3	>=60	Non-Hispanic White	No	High School or above	Not poor	No	No	No	1	Yes	1	Yes
3796	24800	36	27795.83342	1	2003-2004	Male	25	4	2	5	2.62	23.61	110	70.7	2	999	2	999	1	5.1	0	NA	2	2	2	2	2	5.69	1	1	20-39	Non-Hispanic Black	No	Below high school	Not poor	No	Yes	No	2	No	0	Yes
3799	24803	30	47620.14468	1	2003-2004	Female	35	3	3	1	NA	23.53	0	0	2	999	2	999	999	5.1	0	NA	2	2	2	2	2	4.49	1	1	20-39	Non-Hispanic White	Yes	High School or above	Not poor	No	Yes	No	2	No	0	No
3801	24805	31	76812.71609	2	2003-2004	Female	39	3	5	1	3.8	32.23	108.7	63.3	2	999	2	999	1	4.8	0	NA	2	2	2	2	2	6.07	2	NA	20-39	Non-Hispanic White	Yes	High School or above	Not poor	Yes	No	No	2	No	0	Yes
3805	24809	32	96892.20333	1	2003-2004	Male	37	3	4	1	3.65	24.81	114.7	56.7	2	999	2	999	1	5.6	0	NA	2	2	2	2	2	8.44	1	1	20-39	Non-Hispanic White	Yes	High School or above	Not poor	No	Yes	No	2	No	0	Yes
3807	24811	31	15203.05817	2	2003-2004	Female	61	4	2	4	0.74	49.53	148	66	1	1	1	1	2	6.9	0	NA	2	2	2	2	2	11.16	1	1	>=60	Non-Hispanic Black	No	Below high school	Poor	Yes	Yes	Yes	1	Yes	0	No
3808	24812	34	22963.65048	2	2003-2004	Female	77	4	1	3	0.84	36.23	0	0	1	1	2	999	2	5.9	0	NA	2	2	2	2	2	14.8	1	3	>=60	Non-Hispanic Black	No	Below high school	Poor	Yes	No	No	1	Yes	0	No
3812	24816	38	4734.929231	2	2003-2004	Female	67	1	3	1	2.03	23.15	218	86.7	1	1	1	2	1	4.9	0	NA	1	2	1	2	2	13.11	2	NA	>=60	Mexican American	Yes	High School or above	Not poor	No	No	Yes	1	Yes	1	Yes
3814	24818	36	26723.14626	1	2003-2004	Male	42	4	2	1	0.57	28.24	130	58	1	999	2	999	1	5.4	0	NA	2	2	2	2	2	7.67	1	1	40-59	Non-Hispanic Black	Yes	Below high school	Poor	No	Yes	No	1	Yes	0	Yes
3817	24821	39	52378.16068	2	2003-2004	Female	39	3	2	5	0.64	34.33	120.7	88.7	1	1	2	999	1	5.4	0	NA	2	2	2	2	2	9.28	1	2	20-39	Non-Hispanic White	No	Below high school	Poor	Yes	Yes	No	1	Yes	0	Yes
3819	24823	31	25304.22298	1	2003-2004	Male	85	3	3	1	4.13	21.31	149.3	0	2	999	2	999	1	5.5	120.2	57209.13	2	2	2	2	2	10.29	2	NA	>=60	Non-Hispanic White	Yes	High School or above	Not poor	No	No	No	2	Yes	0	Yes
3820	24824	35	97441.20536	2	2003-2004	Male	47	3	3	1	3.25	29.13	129.3	70.7	2	999	2	999	1	5.4	88.1	206063.81	2	2	2	2	2	7.4	1	1	40-59	Non-Hispanic White	Yes	High School or above	Not poor	No	Yes	No	2	No	0	Yes
3822	24826	36	29096.03642	1	2003-2004	Male	36	4	3	5	3.06	30.25	114.7	82	2	999	2	999	2	6.1	100.9	81463.78	2	2	2	2	2	8.32	2	NA	20-39	Non-Hispanic Black	No	High School or above	Not poor	Yes	No	No	2	No	0	No
3831	24835	40	84566.81018	2	2003-2004	Male	43	3	3	1	4	29.75	116.7	76.7	1	1	2	999	1	5.1	84.1	178837.68	2	2	2	2	1	9.1	1	3	40-59	Non-Hispanic White	Yes	High School or above	Not poor	No	No	No	1	Yes	1	Yes
3833	24837	35	13375.31214	2	2003-2004	Male	78	3	4	1	2	21.45	146.7	76	1	1	2	999	2	6.8	0	NA	2	2	2	2	2	11	1	3	>=60	Non-Hispanic White	Yes	High School or above	Not poor	No	No	Yes	1	Yes	0	No
3835	24839	36	19692.64965	2	2003-2004	Male	61	4	2	1	5	29.96	128	64	1	1	2	999	1	5.4	0	NA	2	2	2	2	2	9.4	1	3	>=60	Non-Hispanic Black	Yes	Below high school	Not poor	No	No	No	1	Yes	0	Yes
3837	24841	31	112278.7913	1	2003-2004	Male	36	3	3	1	2.34	25.11	133.3	76.7	2	999	2	999	1	4.8	96.1	260760.02	2	2	2	2	2	10.11	1	1	20-39	Non-Hispanic White	Yes	High School or above	Not poor	No	Yes	No	2	No	0	Yes
3840	24844	35	53254.55321	2	2003-2004	Female	62	3	4	3	3.87	23.37	108	67.3	2	999	2	999	1	5.4	0	NA	2	2	2	2	2	11.1	2	NA	>=60	Non-Hispanic White	No	High School or above	Not poor	No	No	No	2	No	0	Yes
3844	24848	36	14650.05577	1	2003-2004	Female	69	4	2	3	0.8	42.44	130	64	1	2	1	2	1	8	0	NA	1	2	2	2	2	15.52	1	3	>=60	Non-Hispanic Black	No	Below high school	Poor	Yes	No	Yes	1	Yes	1	Yes
3845	24849	30	26512.78221	1	2003-2004	Male	37	4	3	1	1.82	23.16	135	81	1	999	2	999	1	5.2	0	NA	2	2	2	2	2	7.06	1	3	20-39	Non-Hispanic Black	Yes	High School or above	Not poor	No	No	No	1	Yes	0	Yes
3846	24850	41	25488.34493	1	2003-2004	Female	48	4	5	3	1.07	28.62	95.3	70.7	2	999	2	999	2	4.9	0	NA	2	2	2	2	2	14.85	2	NA	40-59	Non-Hispanic Black	No	High School or above	Not poor	No	No	No	2	No	0	No
3850	24854	35	20599.316	1	2003-2004	Female	85	4	1	2	2.19	31.62	118	44	2	999	2	999	2	5.7	0	NA	2	2	2	2	2	8.07	2	NA	>=60	Non-Hispanic Black	No	Below high school	Not poor	Yes	No	No	2	No	0	No
3853	24857	43	40495.77981	2	2003-2004	Male	49	2	1	5	2.99	29.36	172	111.3	1	1	2	999	999	5.4	0	NA	2	2	2	2	2	9.41	1	1	40-59	Other	No	Below high school	Not poor	No	Yes	No	1	Yes	0	No
3856	24860	41	21967.29008	1	2003-2004	Male	66	3	4	1	2.64	27.48	119.3	72.7	1	1	1	1	1	7.9	0	NA	2	2	2	2	2	11.21	1	3	>=60	Non-Hispanic White	Yes	High School or above	Not poor	No	No	Yes	1	Yes	0	Yes
3858	24862	30	31509.86998	2	2003-2004	Female	79	3	3	2	0.85	24.38	138	72	1	1	2	999	2	5.8	0	NA	2	2	2	2	1	12.53	1	1	>=60	Non-Hispanic White	No	High School or above	Poor	No	Yes	No	1	Yes	1	No
3859	24863	31	92794.42755	2	2003-2004	Male	33	3	3	3	0.43	29.1	110.7	70.7	2	999	2	999	1	5.1	96.3	217895.48	2	2	2	2	2	8.1	1	1	20-39	Non-Hispanic White	No	High School or above	Poor	No	Yes	No	2	No	0	Yes
3863	24867	37	86181.85598	1	2003-2004	Female	51	3	5	1	5	21.13	136	84	2	999	2	999	1	5.2	0	NA	2	2	2	2	2	9	1	3	40-59	Non-Hispanic White	Yes	High School or above	Not poor	No	No	No	2	No	0	Yes
3864	24868	31	7794.354739	1	2003-2004	Female	26	1	1	1	0.82	27.24	0	0	2	999	2	999	2	5.1	83.7	21611.26	2	2	2	2	2	3.87	2	NA	20-39	Mexican American	Yes	Below high school	Poor	No	No	No	2	No	0	No
3867	24871	35	13486.9594	2	2003-2004	Female	69	4	1	1	1.47	28.43	137	82	1	2	2	999	2	5.3	0	NA	2	2	2	2	2	11.5	2	NA	>=60	Non-Hispanic Black	Yes	Below high school	Not poor	No	No	No	1	Yes	0	No
3868	24872	39	26445.10278	2	2003-2004	Male	58	4	3	1	5	33.48	130	54	1	1	1	1	1	9.2	0	NA	2	1	2	2	2	6.43	2	NA	40-59	Non-Hispanic Black	Yes	High School or above	Not poor	Yes	No	Yes	1	Yes	1	Yes
3872	24876	34	22984.68914	1	2003-2004	Male	58	1	2	1	0.99	34.38	161	71	1	1	2	999	1	5.1	113.3	59011.44	2	1	2	1	2	14.3	1	3	40-59	Mexican American	Yes	Below high school	Poor	Yes	No	No	1	Yes	1	Yes
3874	24878	35	45392.8223	1	2003-2004	Female	41	2	4	3	1.45	25.67	106	64.7	2	999	2	999	2	5.2	0	NA	2	2	2	2	2	8.18	1	2	40-59	Other	No	High School or above	Not poor	No	Yes	No	2	No	0	No
3875	24879	41	10580.49665	1	2003-2004	Male	76	4	4	1	2.18	38.17	115.3	58.7	1	1	1	1	1	9	213.8	30227.01	2	2	2	2	2	21.89	2	NA	>=60	Non-Hispanic Black	Yes	High School or above	Not poor	Yes	No	Yes	1	Yes	0	Yes
3877	24881	41	25062.23734	1	2003-2004	Female	32	1	2	1	1.46	31.76	114.7	65.3	2	999	2	999	1	5.3	0	NA	2	2	2	2	2	7.02	2	NA	20-39	Mexican American	Yes	Below high school	Not poor	Yes	No	No	2	No	0	Yes
3879	24883	39	84517.57242	2	2003-2004	Female	32	3	4	1	1.33	20.07	104.7	72.7	2	999	2	999	1	5.2	0	NA	2	2	2	2	2	5.87	2	NA	20-39	Non-Hispanic White	Yes	High School or above	Not poor	No	No	No	2	No	0	Yes
3882	24886	34	4615.459309	1	2003-2004	Male	68	1	1	1	1.57	30.7	112	72.7	1	1	2	999	1	5.6	0	NA	2	2	2	2	2	11.56	2	NA	>=60	Mexican American	Yes	Below high school	Not poor	Yes	No	No	1	Yes	0	Yes
3884	24888	31	51962.15455	1	2003-2004	Female	51	3	3	3	1.31	25.41	106	74.7	2	999	2	999	2	5.4	0	NA	2	2	2	2	2	7.24	1	1	40-59	Non-Hispanic White	No	High School or above	Not poor	No	Yes	No	2	No	0	No
3885	24889	31	14289.19278	2	2003-2004	Male	73	4	3	1	NA	34.95	144	78	1	1	2	999	1	6.7	182.3	31405.98	2	2	2	1	2	12.26	1	3	>=60	Non-Hispanic Black	Yes	High School or above	Not poor	Yes	No	Yes	1	Yes	1	Yes
3888	24892	38	3650.128109	2	2003-2004	Male	70	1	1	1	1.84	28.7	138	60	2	999	1	1	1	5.9	118.1	10427.91	2	2	2	2	2	22.89	1	3	>=60	Mexican American	Yes	Below high school	Not poor	No	No	Yes	2	No	0	Yes
3890	24894	43	57184.99602	1	2003-2004	Male	29	3	3	1	3.61	22.55	127.3	77.3	2	999	2	999	1	5.4	115.7	137371.69	2	2	2	2	2	8.17	1	1	20-39	Non-Hispanic White	Yes	High School or above	Not poor	No	Yes	No	2	No	0	Yes
3893	24897	41	25488.34493	1	2003-2004	Female	42	4	4	1	1.49	26.5	120	64	2	999	2	999	1	5.6	0	NA	2	2	2	2	2	6.42	1	3	40-59	Non-Hispanic Black	Yes	High School or above	Not poor	No	No	No	2	No	0	Yes
3895	24899	39	51770.87552	1	2003-2004	Female	60	3	5	1	4.13	22.68	125	65	2	999	2	999	1	5	78.4	116102.71	2	2	2	2	2	6.72	1	3	>=60	Non-Hispanic White	Yes	High School or above	Not poor	No	No	No	2	No	0	Yes
3896	24900	34	20523.97259	1	2003-2004	Female	58	1	1	1	4.95	27.43	168.7	90	1	1	2	999	1	5	86	43741.26	2	2	2	2	2	6.63	1	3	40-59	Mexican American	Yes	Below high school	Not poor	No	No	No	1	Yes	0	Yes
3898	24902	33	56271.89532	2	2003-2004	Female	68	3	4	1	4.32	24.04	124.7	78	2	999	2	999	1	5.2	80	126196.82	2	2	2	2	2	8.45	2	NA	>=60	Non-Hispanic White	Yes	High School or above	Not poor	No	No	No	2	No	0	Yes
3899	24903	33	28737.16048	2	2003-2004	Female	40	4	5	1	5	29.56	145.3	94.7	2	999	2	999	2	5.5	0	NA	2	2	2	2	2	5.25	2	NA	40-59	Non-Hispanic Black	Yes	High School or above	Not poor	No	No	No	2	Yes	0	No
3901	24905	38	3959.415347	2	2003-2004	Male	70	1	3	1	2.62	26.23	0	0	1	1	1	1	1	7.2	161.9	11311.5	2	2	2	2	2	10.09	1	3	>=60	Mexican American	Yes	High School or above	Not poor	No	No	Yes	1	Yes	0	Yes
3902	24906	38	27492.16203	2	2003-2004	Female	51	1	3	1	5	23.61	132	78.7	1	1	2	999	1	5.4	0	NA	2	2	2	2	2	3.92	2	NA	40-59	Mexican American	Yes	High School or above	Not poor	No	No	No	1	Yes	0	Yes
3903	24907	40	29169.18119	1	2003-2004	Female	35	1	4	3	0.39	27.95	97.3	65.3	2	999	2	999	2	5.3	0	NA	2	2	2	2	2	3.68	2	NA	20-39	Mexican American	No	High School or above	Poor	No	No	No	2	No	0	No
3904	24908	30	71805.22634	2	2003-2004	Female	34	3	5	1	5	23.83	82.7	61.3	2	999	2	999	1	5.3	0	NA	2	2	2	2	2	6.76	2	NA	20-39	Non-Hispanic White	Yes	High School or above	Not poor	No	No	No	2	No	0	Yes
3906	24910	40	74730.43869	2	2003-2004	Male	32	3	5	6	5	28.5	122.7	66.7	2	999	2	999	999	5.2	80.6	0	2	2	2	2	2	9.06	2	NA	20-39	Non-Hispanic White	Yes	High School or above	Not poor	No	No	No	2	No	0	No
3907	24911	33	35006.85884	2	2003-2004	Male	74	3	3	1	1.79	26.45	134	66.7	2	999	2	999	1	6.1	0	NA	2	1	2	1	2	13.92	1	3	>=60	Non-Hispanic White	Yes	High School or above	Not poor	No	No	No	2	No	1	Yes
3908	24912	39	79884.55279	1	2003-2004	Female	34	3	5	1	5	27.29	106	63	2	999	2	999	1	5.1	95.9	189017.34	2	2	2	2	2	6.19	1	3	20-39	Non-Hispanic White	Yes	High School or above	Not poor	No	No	No	2	No	0	Yes
3912	24916	32	33547.74977	1	2003-2004	Female	24	4	4	6	1.6	40.31	112.7	77.3	1	2	2	999	1	5.3	89.3	87407.15	2	2	2	2	2	6.25	2	NA	20-39	Non-Hispanic Black	Yes	High School or above	Not poor	Yes	No	No	1	Yes	0	Yes
3913	24917	40	21984.5185	1	2003-2004	Female	83	3	4	2	5	30.14	185	71	1	1	2	999	2	5.9	0	NA	2	2	2	2	2	8.51	2	NA	>=60	Non-Hispanic White	No	High School or above	Not poor	Yes	No	No	1	Yes	0	No
3918	24922	43	2232.890168	1	2003-2004	Female	20	1	2	1	2.23	31.68	114	50	2	999	2	999	2	4.9	0	NA	2	2	2	2	2	6.78	2	NA	20-39	Mexican American	Yes	Below high school	Not poor	Yes	No	No	2	No	0	No
3920	24924	32	7192.433014	1	2003-2004	Female	22	4	4	5	1.57	25.23	104.7	49.3	2	999	2	999	1	5	83.1	18259.53	2	2	2	2	2	4.01	1	3	20-39	Non-Hispanic Black	No	High School or above	Not poor	No	No	No	2	No	0	Yes
3924	24928	38	18586.55445	1	2003-2004	Male	44	1	1	1	0.57	29.1	130	85	2	999	2	999	2	5.1	87.2	43051.82	2	2	2	2	2	6.76	1	3	40-59	Mexican American	Yes	Below high school	Poor	No	No	No	2	No	0	No
3928	24932	33	22717.38568	2	2003-2004	Female	85	3	1	2	0.95	23.56	164	0	1	1	2	999	2	5.8	0	NA	2	2	2	2	1	14.24	2	NA	>=60	Non-Hispanic White	No	Below high school	Poor	No	No	No	1	Yes	1	No
3930	24934	40	76409.39805	1	2003-2004	Female	24	5	5	1	5	20.35	0	0	2	999	2	999	2	5.2	0	NA	2	2	2	2	2	5.93	2	NA	20-39	Other	Yes	High School or above	Not poor	No	No	No	2	No	0	No
3931	24935	32	57425.7104	1	2003-2004	Male	67	3	4	1	4.54	28.99	107.3	41.3	1	1	1	1	1	6.1	124.7	140814.74	2	2	2	2	1	9.84	2	NA	>=60	Non-Hispanic White	Yes	High School or above	Not poor	No	No	Yes	1	Yes	1	Yes
3933	24937	33	13947.95452	2	2003-2004	Male	79	4	4	1	4.47	27.75	140.7	54.7	1	1	3	999	1	6.4	0	NA	2	2	2	2	2	16.08	1	3	>=60	Non-Hispanic Black	Yes	High School or above	Not poor	No	No	No	1	Yes	0	Yes
3940	24944	33	18634.83766	1	2003-2004	Male	84	3	5	1	2.97	26.02	140	74	2	999	2	999	1	5.3	104.2	41190.06	2	2	2	2	1	8.91	1	3	>=60	Non-Hispanic White	Yes	High School or above	Not poor	No	No	No	2	Yes	1	Yes
3949	24953	39	17564.97204	1	2003-2004	Male	47	1	5	1	2.32	40.1	132	76	1	1	2	999	1	8.1	0	NA	2	2	2	2	2	6.83	1	3	40-59	Mexican American	Yes	High School or above	Not poor	Yes	No	Yes	1	Yes	0	Yes
3951	24955	30	100324.6248	1	2003-2004	Female	42	3	5	1	5	28.03	120	70	2	999	2	999	1	4.9	77.1	216465.38	2	2	2	2	2	6.62	2	NA	40-59	Non-Hispanic White	Yes	High School or above	Not poor	No	No	No	2	No	0	Yes
3952	24956	38	3846.989277	2	2003-2004	Male	75	1	1	1	3.86	27.83	102	67.3	1	1	2	999	1	6.1	0	NA	2	2	2	2	2	8.39	2	NA	>=60	Mexican American	Yes	Below high school	Not poor	No	No	No	1	Yes	0	Yes
3957	24961	29	48644.01459	1	2003-2004	Male	30	3	2	5	1.24	29.34	141.3	88.7	1	999	2	999	2	5.2	0	NA	2	2	2	2	2	6.83	1	1	20-39	Non-Hispanic White	No	Below high school	Not poor	No	Yes	No	1	Yes	0	No
3958	24962	29	74489.35178	1	2003-2004	Female	28	3	4	1	5	16.54	106.7	63.3	2	999	2	999	1	4.9	91.2	0	2	2	2	2	2	7.79	1	1	20-39	Non-Hispanic White	Yes	High School or above	Not poor	No	Yes	No	2	No	0	Yes
3960	24964	39	6525.543123	1	2003-2004	Female	69	1	3	2	4.45	29.83	139.3	72	1	2	2	999	1	5.4	0	NA	2	2	2	2	2	9.88	1	3	>=60	Mexican American	No	High School or above	Not poor	No	No	No	1	Yes	0	Yes
3962	24966	35	47851.72954	2	2003-2004	Female	47	3	3	3	0.67	32.51	140	88	2	999	2	999	1	5.5	103.1	101612.02	2	2	2	2	2	8	1	1	40-59	Non-Hispanic White	No	High School or above	Poor	Yes	Yes	No	2	Yes	0	Yes
3964	24968	30	21987.1756	2	2003-2004	Male	56	4	5	1	2.65	25.98	119.3	75.3	1	999	1	2	1	6	98.6	62814.3	2	2	2	2	2	7.67	2	NA	40-59	Non-Hispanic Black	Yes	High School or above	Not poor	No	No	Yes	1	Yes	0	Yes
3967	24971	29	23119.81582	1	2003-2004	Female	81	3	1	2	2.64	26.21	174	44	2	999	2	999	2	5.9	101	50691.57	2	2	2	2	1	12.98	2	NA	>=60	Non-Hispanic White	No	Below high school	Not poor	No	No	No	2	Yes	1	No
3968	24972	40	28003.10805	2	2003-2004	Male	32	1	2	6	1.07	27.53	114.7	78	2	999	2	999	1	5.8	0	NA	2	2	2	2	2	9.76	1	2	20-39	Mexican American	Yes	Below high school	Not poor	No	Yes	No	2	No	0	Yes
3971	24975	34	3143.56371	1	2003-2004	Male	85	1	2	1	0.91	26.38	124	62.7	1	1	2	999	1	5.8	0	NA	2	2	2	2	2	11	1	1	>=60	Mexican American	Yes	Below high school	Poor	No	Yes	No	1	Yes	0	Yes
3973	24977	32	100288.9732	2	2003-2004	Female	40	3	4	1	5	19.14	109	66	2	999	2	999	1	5	72.7	228447.31	2	2	2	2	2	5.69	2	NA	40-59	Non-Hispanic White	Yes	High School or above	Not poor	No	No	No	2	No	0	Yes
3974	24978	31	51776.12335	2	2003-2004	Male	33	3	2	3	1.08	21.7	116	70	2	999	2	999	1	5.3	106.1	124378.32	2	2	2	2	2	8.81	1	1	20-39	Non-Hispanic White	No	Below high school	Not poor	No	Yes	No	2	No	0	Yes
3975	24979	40	27894.67016	2	2003-2004	Male	32	1	2	5	1.59	30.82	136	62.7	NA	999	2	999	1	5.6	0	NA	2	2	2	2	2	7.64	2	NA	20-39	Mexican American	No	Below high school	Not poor	Yes	No	No	999	No	0	Yes
3978	24982	37	30129.16248	2	2003-2004	Female	29	1	3	5	1.91	25.16	106	66	2	999	2	999	1	5.3	0	NA	2	2	2	2	2	7.99	1	1	20-39	Mexican American	No	High School or above	Not poor	No	Yes	No	2	No	0	Yes
3979	24983	30	26512.78221	1	2003-2004	Male	30	4	3	5	3.28	26.68	125	77	2	999	2	999	1	5.3	0	NA	2	2	2	2	2	10.45	2	NA	20-39	Non-Hispanic Black	No	High School or above	Not poor	No	No	No	2	No	0	Yes
3980	24984	43	34804.26956	1	2003-2004	Male	30	1	2	1	1.11	23.04	136.7	90.7	2	999	2	999	1	5.3	0	NA	2	2	2	2	2	7.43	1	2	20-39	Mexican American	Yes	Below high school	Not poor	No	Yes	No	2	Yes	0	Yes
3982	24986	32	96892.20333	1	2003-2004	Male	35	3	3	1	2.77	34.15	142	0	2	999	2	999	999	5.3	0	NA	2	2	2	2	2	10.83	2	NA	20-39	Non-Hispanic White	Yes	High School or above	Not poor	Yes	No	No	2	Yes	0	No
3983	24987	38	7841.971488	1	2003-2004	Female	30	2	5	1	5	20.79	107.3	69.3	1	999	2	999	1	4.8	75.3	19192.7	2	2	2	2	2	3.51	2	NA	20-39	Other	Yes	High School or above	Not poor	No	No	No	1	Yes	0	Yes
3985	24989	33	12825.44339	1	2003-2004	Female	61	5	5	1	5	21.23	129.3	74	2	999	2	999	1	5.9	116.4	35110.87	2	2	2	2	2	8.52	1	3	>=60	Other	Yes	High School or above	Not poor	No	No	No	2	No	0	Yes
3986	24990	38	44595.45467	2	2003-2004	Male	25	1	4	5	1.7	31.74	0	0	2	999	2	999	999	5.1	0	NA	2	2	2	2	2	5.85	2	NA	20-39	Mexican American	No	High School or above	Not poor	Yes	No	No	2	No	0	No
3987	24991	33	75944.81655	1	2003-2004	Female	54	3	5	1	5	25.85	126.7	63.3	2	999	2	999	1	5.4	95.4	163862.3	2	2	2	2	2	8.95	2	NA	40-59	Non-Hispanic White	Yes	High School or above	Not poor	No	No	No	2	No	0	Yes
3991	24995	42	71587.54411	2	2003-2004	Female	28	3	4	6	2.69	22.51	130.7	88	1	999	2	999	1	4.7	101.4	175205.68	2	2	2	2	2	5.79	2	NA	20-39	Non-Hispanic White	Yes	High School or above	Not poor	No	No	No	1	Yes	0	Yes
3992	24996	38	5065.586348	2	2003-2004	Female	70	1	2	3	3.44	27.84	0	0	2	999	2	999	1	5.6	96.6	11689.61	2	2	2	2	2	6.48	2	NA	>=60	Mexican American	No	Below high school	Not poor	No	No	No	2	No	0	Yes
3993	24997	42	83784.76298	2	2003-2004	Male	35	3	5	5	5	27.98	104	73.3	2	999	2	999	2	5.1	88.9	194584.54	2	2	2	2	2	8.54	2	NA	20-39	Non-Hispanic White	No	High School or above	Not poor	No	No	No	2	No	0	No
3994	24998	30	12071.39062	1	2003-2004	Male	68	4	3	3	5	33.41	0	0	2	999	1	1	999	7.4	178.4	0	2	2	2	2	2	9.41	1	3	>=60	Non-Hispanic Black	No	High School or above	Not poor	Yes	No	Yes	2	No	0	No
3995	24999	31	127057.4534	1	2003-2004	Male	42	3	5	1	5	31.05	168.7	96.7	1	2	2	999	1	5.1	0	NA	2	2	2	2	2	13.42	1	3	40-59	Non-Hispanic White	Yes	High School or above	Not poor	Yes	No	No	1	Yes	0	Yes
3996	25000	41	6259.80124	1	2003-2004	Female	25	3	2	6	2.78	33.32	106.7	64	2	999	2	999	1	5	74.9	14502.01	2	2	2	2	2	4.36	1	3	20-39	Non-Hispanic White	Yes	Below high school	Not poor	Yes	No	No	2	No	0	Yes
3997	25001	29	82441.86621	2	2003-2004	Male	45	3	4	1	5	34.12	112	68.7	2	999	2	999	999	5.5	102.1	193246.61	2	2	2	2	2	9	2	NA	40-59	Non-Hispanic White	Yes	High School or above	Not poor	Yes	No	No	2	No	0	No
4000	25004	34	22984.68914	1	2003-2004	Male	51	1	1	1	4.13	32.98	0	0	2	999	2	999	1	8	0	NA	2	2	2	2	2	9.96	1	2	40-59	Mexican American	Yes	Below high school	Not poor	Yes	Yes	Yes	2	No	0	Yes
4002	25006	34	5032.105704	1	2003-2004	Female	67	1	1	1	4.24	33.64	132.7	66	1	1	2	999	2	5.8	0	NA	2	2	2	2	1	7.98	2	NA	>=60	Mexican American	Yes	Below high school	Not poor	Yes	No	No	1	Yes	1	No
4003	25007	37	64919.84899	2	2003-2004	Female	63	3	3	3	2.8	20.96	0	0	2	999	2	999	999	5.4	96.9	145590.94	2	2	2	2	1	7.3	2	NA	>=60	Non-Hispanic White	No	High School or above	Not poor	No	No	No	2	No	1	No
4005	25009	31	39691.02311	1	2003-2004	Female	24	1	4	6	2.23	20.56	110.7	66	2	999	2	999	1	5.1	0	NA	2	2	2	2	2	7.56	2	NA	20-39	Mexican American	Yes	High School or above	Not poor	No	No	No	2	No	0	Yes
4007	25011	36	126885.5122	2	2003-2004	Male	46	2	4	5	3.4	26.89	128	84.7	1	1	1	1	1	13.1	0	NA	2	2	2	2	2	18.6	2	NA	40-59	Other	No	High School or above	Not poor	No	No	Yes	1	Yes	0	Yes
4009	25013	29	47300.52726	1	2003-2004	Female	42	3	3	4	1.11	25.08	100.7	76.7	2	999	2	999	2	5.7	115.4	0	2	2	2	2	2	10.69	1	1	40-59	Non-Hispanic White	No	High School or above	Not poor	No	Yes	No	2	No	0	No
4010	25014	38	29166.34822	1	2003-2004	Male	33	4	2	1	1.86	56.11	0	0	2	999	2	999	1	5.7	0	NA	2	2	2	2	2	7.99	2	NA	20-39	Non-Hispanic Black	Yes	Below high school	Not poor	Yes	No	No	2	No	0	Yes
4014	25018	37	33776.3171	2	2003-2004	Male	22	1	3	6	1.91	22.83	111	53	2	999	2	999	1	5.2	0	NA	2	2	2	2	2	7.62	2	NA	20-39	Mexican American	Yes	High School or above	Not poor	No	No	No	2	No	0	Yes
4015	25019	40	2780.263166	1	2003-2004	Female	34	1	3	1	1.86	35.16	117.3	60	2	999	2	999	1	5.6	113.2	0	2	2	2	2	2	4.68	2	NA	20-39	Mexican American	Yes	High School or above	Not poor	Yes	No	No	2	No	0	Yes
4018	25022	35	35535.69341	1	2003-2004	Female	34	4	2	5	0.18	29.72	152.7	103.3	1	1	2	999	1	5.4	0	NA	2	2	2	2	2	7.49	1	3	20-39	Non-Hispanic Black	No	Below high school	Poor	No	No	No	1	Yes	0	Yes
4019	25023	36	125521.2772	2	2003-2004	Male	46	3	5	1	5	27.65	109.3	76	2	999	2	999	999	5.5	79.1	265446.15	2	2	2	2	2	6.7	2	NA	40-59	Non-Hispanic White	Yes	High School or above	Not poor	No	No	No	2	No	0	No
4024	25028	35	31941.11149	2	2003-2004	Female	28	1	3	1	0.72	21.51	120	74	2	999	2	999	1	4.9	91.3	90602.19	2	2	2	2	2	6.1	2	NA	20-39	Mexican American	Yes	High School or above	Poor	No	No	No	2	No	0	Yes
4025	25029	35	101775.5958	1	2003-2004	Female	40	2	4	1	1.41	22.35	109.3	56.7	2	999	2	999	2	5.2	0	NA	2	2	2	2	2	6.93	1	1	40-59	Other	Yes	High School or above	Not poor	No	Yes	No	2	No	0	No
4028	25032	41	50549.01075	1	2003-2004	Female	60	3	4	3	5	22.02	160	84.7	1	999	2	999	2	5.1	0	NA	2	2	2	2	2	6.5	1	3	>=60	Non-Hispanic White	No	High School or above	Not poor	No	No	No	1	Yes	0	No
4029	25033	42	30050.78309	1	2003-2004	Female	32	4	4	3	5	63.42	0	0	2	999	2	999	2	5.6	91.2	78295.96	2	2	2	2	2	7.02	1	2	20-39	Non-Hispanic Black	No	High School or above	Not poor	Yes	Yes	No	2	No	0	No
4030	25034	37	28731.91142	1	2003-2004	Male	29	4	4	1	5	22.6	121	74	2	999	2	999	1	6	0	NA	2	2	2	2	2	8.93	2	NA	20-39	Non-Hispanic Black	Yes	High School or above	Not poor	No	No	No	2	No	0	Yes
4034	25038	35	19320.69249	2	2003-2004	Male	84	3	9	2	1.93	26.83	93.3	69.3	2	999	2	999	1	5.5	0	NA	2	2	2	2	2	9.4	1	3	>=60	Non-Hispanic White	No	High School or above	Not poor	No	No	No	2	No	0	Yes
4035	25039	39	52762.76432	2	2003-2004	Female	77	3	4	1	4	24.52	149.3	80	1	1	2	999	1	5.1	0	NA	2	2	1	2	2	17.9	2	NA	>=60	Non-Hispanic White	Yes	High School or above	Not poor	No	No	No	1	Yes	1	Yes
4037	25041	36	77331.74623	1	2003-2004	Female	24	3	5	5	3.34	23.25	100.7	56	2	999	2	999	1	4.9	0	NA	2	2	2	2	2	7.8	2	NA	20-39	Non-Hispanic White	No	High School or above	Not poor	No	No	No	2	No	0	Yes
4038	25042	36	41217.81043	2	2003-2004	Female	49	4	2	2	1.29	28.56	116.7	59.3	1	1	2	999	2	5.7	0	NA	2	2	2	2	2	4.9	2	NA	40-59	Non-Hispanic Black	No	Below high school	Not poor	No	No	No	1	Yes	0	No
4039	25043	31	21507.43294	2	2003-2004	Female	85	4	2	1	1.44	28.99	133.3	58	1	1	2	999	2	5.4	0	NA	2	2	2	2	2	15.62	1	3	>=60	Non-Hispanic Black	Yes	Below high school	Not poor	No	No	No	1	Yes	0	No
4041	25045	37	116569.2748	1	2003-2004	Female	40	3	4	1	3.96	30.3	130	80.7	2	999	2	999	2	5.6	103	278785.37	2	2	2	2	2	5.96	2	NA	40-59	Non-Hispanic White	Yes	High School or above	Not poor	Yes	No	No	2	No	0	No
4046	25050	43	10677.697	2	2003-2004	Male	65	4	1	4	0.98	25.76	117	50	1	1	1	1	1	5.5	0	NA	2	2	2	2	2	9.44	1	1	>=60	Non-Hispanic Black	No	Below high school	Poor	No	Yes	Yes	1	Yes	0	Yes
4048	25052	43	31431.62218	1	2003-2004	Female	58	4	2	3	1.84	38.71	126	82	2	999	2	999	2	5.4	85.2	74396.38	2	2	2	2	2	9.51	1	3	40-59	Non-Hispanic Black	No	Below high school	Not poor	Yes	No	No	2	No	0	No
4050	25054	38	5714.759878	2	2003-2004	Female	64	1	1	4	0.43	43.74	140	88	1	1	2	999	1	5.7	0	NA	2	2	2	2	2	8.96	2	NA	>=60	Mexican American	No	Below high school	Poor	Yes	No	No	1	Yes	0	Yes
4051	25055	36	38405.15258	2	2003-2004	Female	25	4	5	5	1.29	32.25	124	72	2	999	2	999	2	5.7	87.8	100062.9	2	2	2	2	2	7.5	2	NA	20-39	Non-Hispanic Black	No	High School or above	Not poor	Yes	No	No	2	No	0	No
4056	25060	31	54027.92534	1	2003-2004	Male	29	3	4	6	2.34	24.64	117	76	2	999	2	999	2	5.1	86.8	129787.67	2	2	2	2	2	8.03	2	NA	20-39	Non-Hispanic White	Yes	High School or above	Not poor	No	No	No	2	No	0	No
4057	25061	33	35750.68447	2	2003-2004	Female	32	4	4	1	3.6	34.44	148	99.3	2	999	2	999	1	5.5	0	NA	2	2	2	2	2	7.22	2	NA	20-39	Non-Hispanic Black	Yes	High School or above	Not poor	Yes	No	No	2	Yes	0	Yes
4058	25062	32	93792.60551	2	2003-2004	Male	27	5	4	1	1.17	24.99	131	82	2	999	2	999	1	5.2	105.3	225311.71	2	2	2	2	2	10.4	2	NA	20-39	Other	Yes	High School or above	Not poor	No	No	No	2	No	0	Yes
4059	25063	29	7943.154626	1	2003-2004	Female	35	3	5	1	0.54	23.88	86.7	54	2	999	2	999	1	4.7	63.4	19440.33	2	2	2	2	2	4.43	2	NA	20-39	Non-Hispanic White	Yes	High School or above	Poor	No	No	No	2	No	0	Yes
4060	25064	37	50796.87017	1	2003-2004	Male	66	3	4	4	4.13	29.28	112.7	64	2	999	2	999	1	5.9	0	NA	2	2	2	2	2	15.36	1	3	>=60	Non-Hispanic White	No	High School or above	Not poor	No	No	No	2	No	0	Yes
4063	25067	42	17160.4639	2	2003-2004	Male	59	1	1	1	2.4	21.59	107.3	70.7	2	999	1	1	2	7.2	0	NA	2	2	2	2	2	8.72	1	1	40-59	Mexican American	Yes	Below high school	Not poor	No	Yes	Yes	2	No	0	No
4064	25068	34	4889.221005	1	2003-2004	Female	69	1	1	1	1.19	24.93	170	78.7	2	999	2	999	1	5.4	0	NA	2	2	2	2	2	11.64	1	1	>=60	Mexican American	Yes	Below high school	Not poor	No	Yes	No	2	Yes	0	Yes
4067	25071	41	31446.64088	1	2003-2004	Male	79	3	3	1	2.79	21.86	196	40	1	1	2	999	1	5.6	96.7	71096.23	1	2	1	2	2	13.69	1	3	>=60	Non-Hispanic White	Yes	High School or above	Not poor	No	No	No	1	Yes	1	Yes
4070	25074	41	12150.9936	1	2003-2004	Female	62	4	2	3	0.96	27.99	127.3	61.3	1	1	1	1	2	8.4	0	NA	2	2	2	2	2	7.73	1	3	>=60	Non-Hispanic Black	No	Below high school	Poor	No	No	Yes	1	Yes	0	No
4072	25076	31	90104.63404	2	2003-2004	Female	51	3	5	1	3.98	31.43	122.7	76	2	999	2	999	2	5.9	96.3	191335.06	2	2	2	2	2	5.35	2	NA	40-59	Non-Hispanic White	Yes	High School or above	Not poor	Yes	No	No	2	No	0	No
4077	25081	40	45811.15826	2	2003-2004	Male	65	3	4	3	1.34	34.69	94	54	1	1	1	1	1	7.2	51.9	112334.46	1	1	1	1	1	16.5	1	3	>=60	Non-Hispanic White	No	High School or above	Not poor	Yes	No	Yes	1	Yes	1	Yes
4080	25084	39	17560.87602	1	2003-2004	Male	53	1	5	3	5	31.45	130	60	2	999	2	999	1	5.4	0	NA	2	2	2	2	2	7.75	1	1	40-59	Mexican American	No	High School or above	Not poor	Yes	Yes	No	2	No	0	Yes
4081	25085	38	4491.489736	2	2003-2004	Female	21	1	4	5	1.33	27.93	108	54.7	2	999	2	999	1	4.4	0	NA	2	2	2	2	2	4.47	2	NA	20-39	Mexican American	No	High School or above	Not poor	No	No	No	2	No	0	Yes
4084	25088	39	13519.56327	1	2003-2004	Male	79	4	2	1	2.28	32.74	149	65	2	999	2	999	2	4.9	0	NA	2	2	2	2	2	6.49	2	NA	>=60	Non-Hispanic Black	Yes	Below high school	Not poor	Yes	No	No	2	Yes	0	No
4086	25090	34	71536.6703	2	2003-2004	Female	22	3	3	3	0.27	44.6	108	64.7	2	999	2	999	2	5.3	0	NA	2	2	2	2	2	5.35	1	1	20-39	Non-Hispanic White	No	High School or above	Poor	Yes	Yes	No	2	No	0	No
4091	25095	38	3650.128109	2	2003-2004	Male	80	1	1	6	4	24.2	155	76	2	999	2	999	1	5.4	0	NA	2	2	2	2	2	9.68	1	3	>=60	Mexican American	Yes	Below high school	Not poor	No	No	No	2	Yes	0	Yes
4092	25096	31	68641.51944	1	2003-2004	Female	65	3	4	1	3.28	32.18	118	63	1	999	2	999	1	5.4	92.8	143180.61	2	2	2	2	2	10.12	1	1	>=60	Non-Hispanic White	Yes	High School or above	Not poor	Yes	Yes	No	1	Yes	0	Yes
4095	25099	40	3015.562325	1	2003-2004	Male	64	1	1	1	0.83	36.72	122.7	72	2	999	2	999	1	5.2	0	NA	2	2	2	2	2	9.64	2	NA	>=60	Mexican American	Yes	Below high school	Poor	Yes	No	No	2	No	0	Yes
4096	25100	34	4753.44355	1	2003-2004	Female	63	1	2	1	NA	34.8	140.7	65.3	2	999	2	999	2	6	0	NA	2	2	2	2	2	6.99	2	NA	>=60	Mexican American	Yes	Below high school	Not poor	Yes	No	No	2	Yes	0	No
4098	25102	35	21113.88898	1	2003-2004	Female	84	2	3	1	5	23.54	150	63.3	1	1	1	2	2	9.6	0	NA	2	2	2	2	2	15.39	2	NA	>=60	Other	Yes	High School or above	Not poor	No	No	Yes	1	Yes	0	No
4100	25104	43	20294.65985	1	2003-2004	Female	48	1	3	1	5	43.45	0	0	1	1	1	2	999	6.9	0	NA	2	2	2	2	1	7.17	2	NA	40-59	Mexican American	Yes	High School or above	Not poor	Yes	No	Yes	1	Yes	1	No
4101	25105	33	28436.65384	2	2003-2004	Male	36	4	3	5	0.77	21.26	114.7	62	2	999	2	999	1	4.6	0	NA	2	2	2	2	2	9.33	1	1	20-39	Non-Hispanic Black	No	High School or above	Poor	No	Yes	No	2	No	0	Yes
4102	25106	33	26621.09736	1	2003-2004	Female	47	4	2	2	2.32	37.32	116	78.7	1	1	2	999	2	6.1	101.8	63010.21	2	2	2	2	2	11.83	1	3	40-59	Non-Hispanic Black	No	Below high school	Not poor	Yes	No	No	1	Yes	0	No
4103	25107	32	23579.74017	2	2003-2004	Female	48	1	5	1	3.98	33.62	161	68	1	1	1	1	2	5.9	0	NA	1	2	2	2	2	7.63	2	NA	40-59	Mexican American	Yes	High School or above	Not poor	Yes	No	Yes	1	Yes	1	No
4105	25109	33	27165.91641	2	2003-2004	Male	25	4	3	1	3.18	28.18	122	86	2	999	2	999	999	5.3	0	NA	2	2	2	2	2	8.23	2	NA	20-39	Non-Hispanic Black	Yes	High School or above	Not poor	No	No	No	2	No	0	No
4110	25114	43	4738.420342	1	2003-2004	Female	28	1	1	1	2.4	27.42	104	56	2	999	2	999	2	5.1	82.7	13138.13	2	2	2	2	2	3.6	2	NA	20-39	Mexican American	Yes	Below high school	Not poor	No	No	No	2	No	0	No
4115	25119	31	42025.00325	2	2003-2004	Male	40	3	3	3	0.64	21.25	116.7	79.3	2	999	2	999	1	5	0	NA	2	2	2	2	2	9.02	1	1	40-59	Non-Hispanic White	No	High School or above	Poor	No	Yes	No	2	No	0	Yes
4118	25122	33	68772.0113	1	2003-2004	Female	22	3	5	5	4.59	24.59	107	72	2	999	2	999	1	5.2	0	NA	2	2	2	2	2	8.69	2	NA	20-39	Non-Hispanic White	No	High School or above	Not poor	No	No	No	2	No	0	Yes
4119	25123	34	34374.28886	2	2003-2004	Female	65	3	2	2	1.6	24.33	137.3	0	1	1	2	999	2	7.1	183.3	77088.67	2	2	1	2	2	44.87	1	3	>=60	Non-Hispanic White	No	Below high school	Not poor	No	No	Yes	1	Yes	1	No
4126	25130	32	110985.9717	2	2003-2004	Male	38	3	3	1	1.54	36.61	111.3	74	2	999	2	999	1	5.3	0	NA	2	2	2	2	2	8.87	2	NA	20-39	Non-Hispanic White	Yes	High School or above	Not poor	Yes	No	No	2	No	0	Yes
4127	25131	37	14751.99245	1	2003-2004	Male	73	4	3	1	1.44	29.05	146	92	1	1	2	999	1	5.8	98.2	33437.8	2	2	2	2	2	10.83	2	NA	>=60	Non-Hispanic Black	Yes	High School or above	Not poor	No	No	No	1	Yes	0	Yes
4131	25135	38	4069.171545	2	2003-2004	Male	68	1	1	5	0.68	33.34	0	0	1	1	1	1	2	5.3	0	NA	2	1	2	1	2	15.28	2	NA	>=60	Mexican American	No	Below high school	Poor	Yes	No	Yes	1	Yes	1	No
4137	25141	31	53127.46123	2	2003-2004	Male	64	3	4	1	3.32	32.58	139.3	91.3	1	1	2	999	2	5.6	102.3	120563.33	2	2	2	2	2	9.58	1	3	>=60	Non-Hispanic White	Yes	High School or above	Not poor	Yes	No	No	1	Yes	0	No
4139	25143	41	25477.21273	2	2003-2004	Female	65	5	1	1	0.4	21.67	112	69	2	999	2	999	999	5.3	0	NA	2	2	2	2	2	8.73	2	NA	>=60	Other	Yes	Below high school	Poor	No	No	No	2	No	0	No
4142	25146	41	5832.413424	1	2003-2004	Female	22	4	3	5	4.45	23.59	104	40	1	999	2	999	1	5.2	0	NA	2	2	2	2	2	4.52	1	3	20-39	Non-Hispanic Black	No	High School or above	Not poor	No	No	No	1	Yes	0	Yes
4144	25148	39	13756.7833	2	2003-2004	Male	75	3	3	1	2.4	27.44	172	82	1	999	2	999	1	5.3	100.2	30407.71	2	2	2	2	2	10.11	1	3	>=60	Non-Hispanic White	Yes	High School or above	Not poor	No	No	No	1	Yes	0	Yes
4145	25149	37	30393.73077	1	2003-2004	Female	42	4	3	1	1.86	36.7	159.3	77.3	1	999	2	999	2	5.5	87.5	71939.77	2	2	2	2	2	6.28	2	NA	40-59	Non-Hispanic Black	Yes	High School or above	Not poor	Yes	No	No	1	Yes	0	No
4146	25150	33	88456.56255	2	2003-2004	Male	36	3	3	5	2.8	23.91	107.3	57.3	2	999	2	999	1	4.9	99.5	212493.29	2	2	2	2	2	7.42	1	1	20-39	Non-Hispanic White	No	High School or above	Not poor	No	Yes	No	2	No	0	Yes
4147	25151	40	29169.18119	1	2003-2004	Female	30	1	3	1	3.28	19.9	101.3	46.7	2	999	2	999	999	5.1	0	NA	2	2	2	2	2	3.95	2	NA	20-39	Mexican American	Yes	High School or above	Not poor	No	No	No	2	No	0	No
4150	25154	36	63365.75789	2	2003-2004	Male	64	3	1	1	3.2	32.27	119.3	65.3	1	1	2	999	1	5.8	107.3	133250.06	2	2	2	2	2	8.95	1	2	>=60	Non-Hispanic White	Yes	Below high school	Not poor	Yes	Yes	No	1	Yes	0	Yes
4152	25156	36	27795.83342	1	2003-2004	Male	22	4	4	5	2.03	23.98	120.7	62	2	999	2	999	1	5.2	0	NA	2	2	2	2	2	7.75	2	NA	20-39	Non-Hispanic Black	No	High School or above	Not poor	No	No	No	2	No	0	Yes
4154	25158	35	13015.55994	1	2003-2004	Female	61	4	3	1	5	31.33	113.3	68	1	1	2	999	2	6.4	93.1	0	2	2	2	2	2	9.85	2	NA	>=60	Non-Hispanic Black	Yes	High School or above	Not poor	Yes	No	No	1	Yes	0	No
4157	25161	29	32177.4657	1	2003-2004	Female	68	3	1	1	1.02	30.97	133.3	60.7	1	1	2	999	2	5.2	0	NA	2	2	2	2	2	19.96	2	NA	>=60	Non-Hispanic White	Yes	Below high school	Not poor	Yes	No	No	1	Yes	0	No
4162	25166	29	43086.62134	2	2003-2004	Female	31	2	4	1	1.39	28.57	100.7	70	2	999	2	999	2	5.6	100.6	101948.61	2	2	2	2	2	8.93	2	NA	20-39	Other	Yes	High School or above	Not poor	No	No	No	2	No	0	No
4163	25167	29	39001.74142	1	2003-2004	Male	75	3	5	1	5	26.07	177	0	1	2	2	999	1	5.6	122.4	86208.65	2	1	1	2	2	8.25	1	3	>=60	Non-Hispanic White	Yes	High School or above	Not poor	No	No	No	1	Yes	1	Yes
4165	25169	30	87804.18911	1	2003-2004	Male	53	5	3	1	5	42.52	143	84	1	1	1	1	1	7.1	130.4	250844.36	2	2	2	2	2	5.62	1	1	40-59	Other	Yes	High School or above	Not poor	Yes	Yes	Yes	1	Yes	0	Yes
4169	25173	39	7146.209964	2	2003-2004	Female	29	3	5	1	5	32.05	111	70	1	999	2	999	1	5	0	NA	2	2	2	2	2	4.16	2	NA	20-39	Non-Hispanic White	Yes	High School or above	Not poor	Yes	No	No	1	Yes	0	Yes
4170	25174	36	27795.83342	1	2003-2004	Male	25	4	5	5	0.06	19.73	112	70.7	2	999	2	999	1	5.4	86.7	78435.46	2	2	2	2	2	10.67	2	NA	20-39	Non-Hispanic Black	No	High School or above	Poor	No	No	No	2	No	0	Yes
4171	25175	35	19079.70565	2	2003-2004	Female	70	4	1	2	1.46	26.33	131	41	2	999	2	999	2	4.8	0	NA	2	2	2	2	2	7.4	1	3	>=60	Non-Hispanic Black	No	Below high school	Not poor	No	No	No	2	No	0	No
4172	25176	35	88116.38222	1	2003-2004	Male	56	3	4	1	5	28.08	111.3	70.7	2	999	1	1	1	7.5	0	NA	2	2	2	2	2	9.17	1	3	40-59	Non-Hispanic White	Yes	High School or above	Not poor	No	No	Yes	2	No	0	Yes
4176	25180	34	4326.814788	1	2003-2004	Female	79	1	1	2	2.97	28.16	153.3	56	2	999	2	999	2	5.6	111.1	9984.78	2	2	2	2	2	6.96	2	NA	>=60	Mexican American	No	Below high school	Not poor	No	No	No	2	Yes	0	No
4181	25185	42	22546.1534	1	2003-2004	Male	25	4	4	5	5	26.56	113.3	60	2	999	2	999	999	5.3	91.6	61508.24	2	2	2	2	2	9.44	1	1	20-39	Non-Hispanic Black	No	High School or above	Not poor	No	Yes	No	2	No	0	No
4188	25192	39	53210.82835	2	2003-2004	Female	73	3	3	1	5	24.12	162.7	62	2	999	2	999	2	5.4	0	NA	2	2	2	2	2	6.8	2	NA	>=60	Non-Hispanic White	Yes	High School or above	Not poor	No	No	No	2	Yes	0	No
4191	25195	41	17295.14184	1	2003-2004	Female	50	1	4	6	5	39.16	126.7	74	2	999	2	999	1	5.4	90	40856.29	2	2	2	2	2	8.55	1	3	40-59	Mexican American	Yes	High School or above	Not poor	Yes	No	No	2	No	0	Yes
4193	25197	32	27390.31442	2	2003-2004	Female	85	3	3	2	0.88	19.94	147	55	2	999	2	999	2	5.4	0	NA	2	2	2	2	2	10.74	2	NA	>=60	Non-Hispanic White	No	High School or above	Poor	No	No	No	2	Yes	0	No
4194	25198	39	101962.5405	2	2003-2004	Male	32	3	3	1	1.91	33.88	124.7	66.7	1	999	2	999	2	5.1	0	NA	2	2	2	2	2	10.92	2	NA	20-39	Non-Hispanic White	Yes	High School or above	Not poor	Yes	No	No	1	Yes	0	No
4195	25199	33	26503.36056	1	2003-2004	Male	37	4	1	5	1.64	22.67	119.3	58.7	2	999	2	999	1	5.4	0	NA	2	2	2	2	2	11.59	1	1	20-39	Non-Hispanic Black	No	Below high school	Not poor	No	Yes	No	2	No	0	Yes
4196	25200	34	21851.23086	1	2003-2004	Male	55	1	2	1	4.95	25.03	130.7	68.7	2	999	1	1	1	8.5	220.2	62425.93	2	2	2	2	2	12.65	1	1	40-59	Mexican American	Yes	Below high school	Not poor	No	Yes	Yes	2	No	0	Yes
4197	25201	41	29211.71551	2	2003-2004	Female	20	4	4	5	0.29	26.62	107	65	1	2	2	999	2	5.4	79.7	74160.18	2	2	2	2	2	7.9	2	NA	20-39	Non-Hispanic Black	No	High School or above	Poor	No	No	No	1	Yes	0	No
4208	25212	30	32042.05735	2	2003-2004	Male	50	3	4	5	1.22	18.76	106.7	67.3	2	999	2	999	1	5.3	0	NA	2	2	2	2	2	6.1	2	NA	40-59	Non-Hispanic White	No	High School or above	Not poor	No	No	No	2	No	0	Yes
4212	25216	35	13767.48957	2	2003-2004	Male	62	4	2	3	0.64	23.87	153.3	74.7	2	999	1	1	1	8.7	0	NA	2	2	2	2	2	7	1	1	>=60	Non-Hispanic Black	No	Below high school	Poor	No	Yes	Yes	2	Yes	0	Yes
4213	25217	32	38219.34749	1	2003-2004	Male	74	3	4	1	2.06	25.64	136	64	1	1	2	999	1	6.1	0	NA	2	2	2	2	2	11.96	1	3	>=60	Non-Hispanic White	Yes	High School or above	Not poor	No	No	No	1	Yes	0	Yes
4215	25219	34	49063.80329	2	2003-2004	Male	20	3	3	4	NA	23.17	119	63	2	999	2	999	1	5.5	0	NA	2	2	2	2	2	7.86	1	1	20-39	Non-Hispanic White	No	High School or above	Not poor	No	Yes	No	2	No	0	Yes
4216	25220	41	32114.81901	1	2003-2004	Female	30	4	4	5	0.74	21.31	142	70	2	999	2	999	999	5.2	94.7	84331.75	2	2	2	2	2	8.88	1	3	20-39	Non-Hispanic Black	No	High School or above	Poor	No	No	No	2	Yes	0	No
4217	25221	30	75005.65387	2	2003-2004	Male	27	3	3	1	1.96	26.05	100.7	51.3	2	999	2	999	1	5.2	0	NA	2	2	2	2	2	8.95	1	1	20-39	Non-Hispanic White	Yes	High School or above	Not poor	No	Yes	No	2	No	0	Yes
4218	25222	31	33081.42512	2	2003-2004	Female	69	3	3	1	NA	26.08	122.7	71.3	2	999	2	999	2	5.5	101.5	72532.99	2	2	2	2	2	7.42	2	NA	>=60	Non-Hispanic White	Yes	High School or above	Not poor	No	No	No	2	No	0	No
4219	25223	34	4049.798932	1	2003-2004	Female	65	1	1	1	0.66	28.68	170.7	70	1	1	1	1	2	11.6	0	NA	2	1	2	2	2	12.63	2	NA	>=60	Mexican American	Yes	Below high school	Poor	No	No	Yes	1	Yes	1	No
4225	25229	30	33758.60634	1	2003-2004	Female	33	4	5	1	NA	26.05	141.3	78	2	999	2	999	2	5.2	0	NA	2	2	2	2	2	5.18	2	NA	20-39	Non-Hispanic Black	Yes	High School or above	Not poor	No	No	No	2	Yes	0	No
4227	25231	31	11451.66934	1	2003-2004	Male	69	1	4	1	2.64	36.24	164	92	1	1	1	1	2	5.9	0	NA	2	2	2	2	1	10.55	1	3	>=60	Mexican American	Yes	High School or above	Not poor	Yes	No	Yes	1	Yes	1	No
4228	25232	34	61240.30849	2	2003-2004	Female	23	3	5	5	3.6	20.06	0	0	2	999	2	999	2	5.1	90.7	149881.52	2	2	2	2	2	7.42	2	NA	20-39	Non-Hispanic White	No	High School or above	Not poor	No	No	No	2	No	0	No
4229	25233	32	66782.56054	2	2003-2004	Male	37	3	5	1	5	23.68	110	60	2	999	2	999	1	5.1	95.2	160427.28	2	2	2	2	2	6.24	2	NA	20-39	Non-Hispanic White	Yes	High School or above	Not poor	No	No	No	2	No	0	Yes
4230	25234	33	40007.31092	2	2003-2004	Male	78	3	2	1	1.12	30.83	142.7	66.7	1	1	1	1	1	5.7	0	NA	2	2	2	2	1	28.82	2	NA	>=60	Non-Hispanic White	Yes	Below high school	Not poor	Yes	No	Yes	1	Yes	1	Yes
4235	25239	32	125594.4668	2	2003-2004	Male	46	3	3	6	1.76	23.7	160	93	1	1	2	999	1	5	103.3	280402.29	2	2	2	2	2	13.11	2	NA	40-59	Non-Hispanic White	Yes	High School or above	Not poor	No	No	No	1	Yes	0	Yes
4237	25241	43	29885.81788	2	2003-2004	Male	54	2	1	4	1	23.04	105.3	74	1	999	2	999	1	5.5	96.6	66723.1	2	2	2	2	2	9.53	1	1	40-59	Other	No	Below high school	Not poor	No	Yes	No	1	Yes	0	Yes
4240	25244	39	106830.7004	1	2003-2004	Female	48	3	4	1	5	38.68	104.7	70.7	2	999	2	999	2	5.5	93	255494.74	2	2	2	2	2	6.15	2	NA	40-59	Non-Hispanic White	Yes	High School or above	Not poor	Yes	No	No	2	No	0	No
4241	25245	30	86873.92325	2	2003-2004	Female	31	3	5	1	5	27.09	121.3	64	1	999	2	999	1	5.4	0	NA	2	2	2	2	1	5.22	2	NA	20-39	Non-Hispanic White	Yes	High School or above	Not poor	No	No	No	1	Yes	1	Yes
4242	25246	29	84653.90704	1	2003-2004	Female	55	3	4	1	4.59	29.68	158	80.7	1	1	2	999	1	5.4	94.1	182653.46	2	2	2	2	2	8.13	2	NA	40-59	Non-Hispanic White	Yes	High School or above	Not poor	No	No	No	1	Yes	0	Yes
4243	25247	31	24290.43486	1	2003-2004	Male	51	1	1	3	0.06	32.31	104.7	68.7	1	1	1	1	1	18	547.6	69394.4	2	2	2	2	1	9.66	1	2	40-59	Mexican American	No	Below high school	Poor	Yes	Yes	Yes	1	Yes	1	Yes
4244	25248	32	37180.00594	1	2003-2004	Male	38	1	2	3	2.28	30.5	98	52	2	999	2	999	1	5.2	0	NA	2	2	2	2	2	10.48	1	1	20-39	Mexican American	No	Below high school	Not poor	Yes	Yes	No	2	No	0	Yes
4246	25250	34	3801.395997	1	2003-2004	Male	67	1	1	1	2.09	26.43	120	72	2	999	2	999	1	5.4	94.4	8728.82	2	2	2	2	2	9.91	1	3	>=60	Mexican American	Yes	Below high school	Not poor	No	No	No	2	No	0	Yes
4250	25254	36	33545.19541	2	2003-2004	Male	42	4	5	1	4.09	32.25	119.3	78	2	999	2	999	1	5.6	0	NA	2	2	2	2	2	8.3	1	3	40-59	Non-Hispanic Black	Yes	High School or above	Not poor	Yes	No	No	2	No	0	Yes
4251	25255	34	61240.30849	2	2003-2004	Female	21	3	4	5	3.6	20.94	110	69	2	999	2	999	1	4.9	81	149881.52	2	2	2	2	2	7.04	2	NA	20-39	Non-Hispanic White	No	High School or above	Not poor	No	No	No	2	No	0	Yes
4258	25262	41	67844.63342	2	2003-2004	Male	26	2	3	5	2.58	29.45	142	70.7	2	999	2	999	1	5.1	93.8	159309.55	2	2	2	2	2	12.98	2	NA	20-39	Other	No	High School or above	Not poor	No	No	No	2	Yes	0	Yes
4259	25263	41	27337.66423	2	2003-2004	Female	20	1	2	1	0.64	23.68	110	48	2	999	2	999	2	5.2	0	NA	2	2	2	2	2	9.43	2	NA	20-39	Mexican American	Yes	Below high school	Poor	No	No	No	2	No	0	No
4260	25264	30	21467.88489	2	2003-2004	Male	85	3	5	1	NA	30.41	177.3	68	2	999	2	999	1	5.9	99.7	45144.21	2	2	2	2	1	12.88	2	NA	>=60	Non-Hispanic White	Yes	High School or above	Not poor	Yes	No	No	2	Yes	1	Yes
4261	25265	30	25007.93534	1	2003-2004	Male	23	4	3	5	5	22.86	114	74	2	999	2	999	2	5.3	88.8	70568.45	2	2	2	2	2	8.41	2	NA	20-39	Non-Hispanic Black	No	High School or above	Not poor	No	No	No	2	No	0	No
4262	25266	43	68403.17667	1	2003-2004	Male	38	3	5	5	5	24.15	104	70	2	999	2	999	1	4.6	96	164320.38	2	2	2	2	2	7.69	1	3	20-39	Non-Hispanic White	No	High School or above	Not poor	No	No	No	2	No	0	Yes
4264	25268	33	28225.21157	1	2003-2004	Female	21	4	3	5	1.97	23.12	111.3	50	2	999	2	999	1	4.9	72.9	74117.85	2	2	2	2	2	9.14	1	1	20-39	Non-Hispanic Black	No	High School or above	Not poor	No	Yes	No	2	No	0	Yes
4265	25269	33	77787.77367	1	2003-2004	Female	56	3	4	1	5	33.88	124.7	75.3	2	999	2	999	1	5.4	0	NA	2	2	2	2	2	7.19	1	3	40-59	Non-Hispanic White	Yes	High School or above	Not poor	Yes	No	No	2	No	0	Yes
4269	25273	42	45092.30679	1	2003-2004	Male	25	4	4	5	2.15	28.02	120	66.7	2	999	2	999	999	5.4	0	NA	2	2	2	2	2	11.04	1	1	20-39	Non-Hispanic Black	No	High School or above	Not poor	No	Yes	No	2	No	0	No
4271	25275	32	116891.1862	2	2003-2004	Male	53	3	4	1	3.98	28.86	134	76	2	999	2	999	1	5.2	0	NA	2	1	2	1	2	8.89	1	3	40-59	Non-Hispanic White	Yes	High School or above	Not poor	No	No	No	2	No	1	Yes
4273	25277	33	81594.46809	2	2003-2004	Female	22	3	3	1	1.75	26.94	103.3	74	2	999	2	999	2	4.9	0	NA	2	2	2	2	2	5.58	2	NA	20-39	Non-Hispanic White	Yes	High School or above	Not poor	No	No	No	2	No	0	No
4275	25279	31	29026.0282	2	2003-2004	Male	20	4	4	5	0.13	20.8	90	60	2	999	2	999	2	5.4	85.5	81906.87	2	2	2	2	2	8.75	2	NA	20-39	Non-Hispanic Black	No	High School or above	Poor	No	No	No	2	No	0	No
4282	25286	42	5355.930433	1	2003-2004	Female	23	4	4	5	4.26	34.12	99.3	50.7	2	999	2	999	2	4.9	81.7	13313.05	2	2	2	2	2	4.4	2	NA	20-39	Non-Hispanic Black	No	High School or above	Not poor	Yes	No	No	2	No	0	No
4284	25288	42	16536.09446	1	2003-2004	Male	76	3	1	1	1.12	22.4	102	68	2	999	1	1	1	6.5	0	NA	2	1	1	1	2	13.47	2	NA	>=60	Non-Hispanic White	Yes	Below high school	Not poor	No	No	Yes	2	No	1	Yes
4285	25289	30	68946.5748	1	2003-2004	Male	27	3	5	5	5	23.14	113.3	66.7	2	999	2	999	1	5	0	NA	2	2	2	2	2	8.39	2	NA	20-39	Non-Hispanic White	No	High School or above	Not poor	No	No	No	2	No	0	Yes
4286	25290	39	20504.0431	2	2003-2004	Male	82	3	2	1	2.32	16.78	139	73	1	2	2	999	1	5.4	104.6	0	2	2	2	2	2	11.35	1	3	>=60	Non-Hispanic White	Yes	Below high school	Not poor	No	No	No	1	Yes	0	Yes
4294	25298	30	29920.14216	1	2003-2004	Female	48	4	4	5	2.89	49.76	174	91.3	1	1	2	999	1	5.8	107.7	70818.82	2	2	2	2	2	10.92	1	1	40-59	Non-Hispanic Black	No	High School or above	Not poor	Yes	Yes	No	1	Yes	0	Yes
4295	25299	40	27027.29698	2	2003-2004	Female	64	3	2	3	1.24	24.31	142.7	62	2	999	2	999	1	5.4	99.5	60612.12	2	2	2	2	2	8.5	1	1	>=60	Non-Hispanic White	No	Below high school	Not poor	No	Yes	No	2	Yes	0	Yes
4297	25301	38	41483.44323	2	2003-2004	Female	30	1	4	1	2.68	42.02	117	60	2	999	2	999	1	5.1	0	NA	2	2	2	2	2	5.21	2	NA	20-39	Mexican American	Yes	High School or above	Not poor	Yes	No	No	2	No	0	Yes
4298	25302	40	31357.39939	1	2003-2004	Male	28	1	3	1	1.62	28.07	114	73.3	2	999	2	999	1	5.4	93.3	74133.47	2	2	2	2	2	7.92	2	NA	20-39	Mexican American	Yes	High School or above	Not poor	No	No	No	2	No	0	Yes
4301	25305	41	17302.514	1	2003-2004	Male	56	1	1	1	0.16	26.97	102.7	61.3	2	999	2	999	1	5.4	0	NA	2	2	2	2	2	7.25	2	NA	40-59	Mexican American	Yes	Below high school	Poor	No	No	No	2	No	0	Yes
4307	25311	30	35433.42435	1	2003-2004	Male	49	3	3	6	0.95	29.41	133.3	83.3	2	999	2	999	1	5.7	104.1	74932.84	2	2	2	2	2	8.79	1	1	40-59	Non-Hispanic White	Yes	High School or above	Poor	No	Yes	No	2	No	0	Yes
4309	25313	29	91819.61217	1	2003-2004	Male	52	3	3	1	5	26.48	106.7	68	1	1	2	999	1	5.5	0	NA	2	1	1	1	2	8.39	1	1	40-59	Non-Hispanic White	Yes	High School or above	Not poor	No	Yes	No	1	Yes	1	Yes
4312	25316	30	46016.699	1	2003-2004	Male	65	3	5	1	0.83	32.67	148	70	1	1	2	999	1	5.7	0	NA	2	1	1	1	2	12.85	1	3	>=60	Non-Hispanic White	Yes	High School or above	Poor	Yes	No	No	1	Yes	1	Yes
4313	25317	40	29730.86688	1	2003-2004	Female	21	1	2	5	NA	21.39	106	54	2	999	2	999	1	5.1	0	NA	2	2	2	2	2	7.01	2	NA	20-39	Mexican American	No	Below high school	Not poor	No	No	No	2	No	0	Yes
4315	25319	30	6661.424053	2	2003-2004	Female	39	3	3	1	1.24	38.23	112	55.3	2	999	2	999	1	5.1	0	NA	2	2	2	2	2	4.88	1	3	20-39	Non-Hispanic White	Yes	High School or above	Not poor	Yes	No	No	2	No	0	Yes
4321	25325	42	80490.04478	1	2003-2004	Female	77	3	2	2	1.94	23.76	154.7	80.7	2	999	2	999	2	5.4	0	NA	2	2	2	2	2	11.32	1	3	>=60	Non-Hispanic White	No	Below high school	Not poor	No	No	No	2	Yes	0	No
4322	25326	33	29901.39273	2	2003-2004	Female	20	5	4	5	1.42	52.81	124	68	2	999	2	999	1	5.3	0	NA	2	2	2	2	2	7.55	2	NA	20-39	Other	No	High School or above	Not poor	Yes	No	No	2	No	0	Yes
4326	25330	31	68641.51944	1	2003-2004	Female	68	3	4	2	1.34	18.81	101	61	1	1	2	999	2	4.8	0	NA	2	2	1	2	2	24.33	1	1	>=60	Non-Hispanic White	No	High School or above	Not poor	No	Yes	No	1	Yes	1	No
4331	25335	36	30986.3265	1	2003-2004	Female	29	4	3	5	1.45	18.18	105.3	58	2	999	2	999	2	5.2	0	NA	2	2	2	2	2	13.83	1	1	20-39	Non-Hispanic Black	No	High School or above	Not poor	No	Yes	No	2	No	0	No
4333	25337	32	105916.081	2	2003-2004	Female	33	3	3	1	2.27	27.47	113.3	66.7	2	999	2	999	1	5.1	0	NA	2	2	2	2	2	7.54	2	NA	20-39	Non-Hispanic White	Yes	High School or above	Not poor	No	No	No	2	No	0	Yes
4335	25339	34	61273.91375	2	2003-2004	Male	20	3	4	5	NA	31.18	110.7	59.3	2	999	2	999	1	4.9	0	NA	2	2	2	2	2	8.77	1	1	20-39	Non-Hispanic White	No	High School or above	Not poor	Yes	Yes	No	2	No	0	Yes
4338	25342	43	20196.60915	2	2003-2004	Male	56	4	4	1	2.1	30.13	90	54	1	1	2	999	999	5.3	0	NA	2	2	2	2	2	10.66	2	NA	40-59	Non-Hispanic Black	Yes	High School or above	Not poor	Yes	No	No	1	Yes	0	No
4341	25345	42	23355.87086	1	2003-2004	Male	26	4	2	5	0.72	27.71	108.7	60.7	2	999	2	999	2	5.5	0	NA	2	2	2	2	2	8.29	2	NA	20-39	Non-Hispanic Black	No	Below high school	Poor	No	No	No	2	No	0	No
4344	25348	34	3313.104505	1	2003-2004	Male	75	1	1	1	1.9	26.22	0	0	2	999	2	999	1	5.6	0	NA	2	2	1	2	2	9.83	1	3	>=60	Mexican American	Yes	Below high school	Not poor	No	No	No	2	No	1	Yes
4345	25349	34	4326.814788	1	2003-2004	Female	83	1	1	1	1.45	21.18	141.3	74.7	1	999	2	999	1	5.1	0	NA	2	2	2	2	2	16.94	2	NA	>=60	Mexican American	Yes	Below high school	Not poor	No	No	No	1	Yes	0	Yes
4346	25350	34	43002.41628	2	2003-2004	Female	73	3	2	2	1.61	23.98	150.7	60	2	999	2	999	1	5.3	88.1	96438.34	2	2	2	2	2	14.23	2	NA	>=60	Non-Hispanic White	No	Below high school	Not poor	No	No	No	2	Yes	0	Yes
4350	25354	37	22579.55963	2	2003-2004	Male	80	3	5	1	3.6	28.04	116	36	2	999	2	999	1	5.8	101.2	49909.39	2	2	2	2	2	12.72	1	3	>=60	Non-Hispanic White	Yes	High School or above	Not poor	No	No	No	2	No	0	Yes
4351	25355	40	62338.55705	2	2003-2004	Female	20	3	4	5	0.54	24.04	103.3	59.3	2	999	2	999	2	5	90.3	152569.41	2	2	2	2	2	5.73	2	NA	20-39	Non-Hispanic White	No	High School or above	Poor	No	No	No	2	No	0	No
4352	25356	33	73788.6003	2	2003-2004	Female	25	3	3	5	1.28	18.72	108.7	62.7	2	999	2	999	1	5.2	0	NA	2	2	2	2	2	7.1	1	2	20-39	Non-Hispanic White	No	High School or above	Not poor	No	Yes	No	2	No	0	Yes
4353	25357	41	27204.19443	1	2003-2004	Female	27	4	3	1	1.08	31.05	140.7	92	1	999	2	999	1	4.8	0	NA	2	2	2	2	2	8.1	2	NA	20-39	Non-Hispanic Black	Yes	High School or above	Not poor	Yes	No	No	1	Yes	0	Yes
4356	25360	31	60551.73398	1	2003-2004	Male	61	3	5	1	5	28.46	120.7	69.3	2	999	2	999	2	5.9	94	141711.49	2	2	2	2	2	8.64	2	NA	>=60	Non-Hispanic White	Yes	High School or above	Not poor	No	No	No	2	No	0	No
4360	25364	37	32978.53124	2	2003-2004	Female	29	4	4	1	1.36	41.02	124	94	1	999	2	999	2	5.4	93.1	85924.08	2	2	2	2	2	5.58	2	NA	20-39	Non-Hispanic Black	Yes	High School or above	Not poor	Yes	No	No	1	Yes	0	No
4361	25365	31	87554.9545	2	2003-2004	Female	56	3	4	1	4	29.07	128	82	2	999	2	999	2	6.1	0	NA	2	2	2	2	2	7.85	2	NA	40-59	Non-Hispanic White	Yes	High School or above	Not poor	No	No	No	2	No	0	No
4363	25367	30	26512.78221	1	2003-2004	Male	32	4	2	1	0.46	23.66	0	0	2	999	2	999	1	5.4	94.1	74814.89	2	2	2	2	2	9.23	1	2	20-39	Non-Hispanic Black	Yes	Below high school	Poor	No	Yes	No	2	No	0	Yes
4367	25371	42	15039.84708	1	2003-2004	Male	59	1	3	1	4.89	26.17	142	96	1	1	2	999	1	5.3	100.2	34836.62	2	2	2	2	2	9.68	2	NA	40-59	Mexican American	Yes	High School or above	Not poor	No	No	No	1	Yes	0	Yes
4368	25372	31	8845.188572	1	2003-2004	Female	24	3	4	4	1.31	25.75	104	67.3	2	999	2	999	1	4.7	76.5	20928.88	2	2	2	2	2	5.25	2	NA	20-39	Non-Hispanic White	No	High School or above	Not poor	No	No	No	2	No	0	Yes
4369	25373	40	26203.73563	2	2003-2004	Male	28	1	3	1	1.27	30.16	106	71	2	999	2	999	1	5.5	0	NA	2	2	2	2	2	7.76	2	NA	20-39	Mexican American	Yes	High School or above	Not poor	Yes	No	No	2	No	0	Yes
4370	25374	36	26385.4347	1	2003-2004	Male	41	4	2	5	3.71	27.14	117.3	67.3	2	999	2	999	1	5	0	NA	2	2	2	2	2	7.93	2	NA	40-59	Non-Hispanic Black	No	Below high school	Not poor	No	No	No	2	No	0	Yes
4371	25375	42	26426.13855	2	2003-2004	Female	37	1	2	1	0.59	20.02	104	66	2	999	2	999	2	5	0	NA	2	2	2	2	2	11.2	2	NA	20-39	Mexican American	Yes	Below high school	Poor	No	No	No	2	No	0	No
4372	25376	29	16413.07105	2	2003-2004	Male	81	3	2	1	2.4	26.1	134	67.3	2	999	2	999	2	5.8	94.6	36279.11	2	2	2	2	2	9.75	2	NA	>=60	Non-Hispanic White	Yes	Below high school	Not poor	No	No	No	2	No	0	No
4377	25381	32	24247.19225	2	2003-2004	Male	80	3	5	1	2.88	25.34	0	0	2	999	2	999	999	5.4	104	56746.61	2	2	2	2	2	9.24	1	3	>=60	Non-Hispanic White	Yes	High School or above	Not poor	No	No	No	2	No	0	No
4379	25383	36	27444.56586	1	2003-2004	Male	26	4	5	5	3.34	25.19	113.3	58.7	2	999	2	999	1	5.5	89.7	75700.76	2	2	2	2	2	7.62	2	NA	20-39	Non-Hispanic Black	No	High School or above	Not poor	No	No	No	2	No	0	Yes
4380	25384	33	32091.26522	2	2003-2004	Female	52	4	4	6	0.15	27.33	97.3	60	2	999	2	999	2	5.5	0	NA	2	2	2	2	2	8.76	2	NA	40-59	Non-Hispanic Black	Yes	High School or above	Poor	No	No	No	2	No	0	No
4382	25386	33	21352.72387	1	2003-2004	Female	85	3	3	2	4.37	28.58	113.3	61.3	1	1	2	999	1	5.7	114.9	46817.12	1	2	2	2	2	9.5	1	3	>=60	Non-Hispanic White	No	High School or above	Not poor	No	No	No	1	Yes	1	Yes
4383	25387	37	120021.8987	2	2003-2004	Female	41	3	4	3	2.15	24.57	104.7	60.7	2	999	2	999	1	5.1	91.1	273396.76	2	2	2	2	2	5.52	1	2	40-59	Non-Hispanic White	No	High School or above	Not poor	No	Yes	No	2	No	0	Yes
4386	25390	39	77506.62442	2	2003-2004	Female	28	3	4	1	1.28	22.43	107.3	71.3	1	999	2	999	1	5.2	0	NA	2	2	2	2	2	7.97	1	3	20-39	Non-Hispanic White	Yes	High School or above	Not poor	No	No	No	1	Yes	0	Yes
4388	25392	31	84415.82572	2	2003-2004	Female	37	3	4	6	2.47	27.2	106	68	2	999	2	999	1	5.1	97.1	199738.93	2	2	2	2	2	6.04	1	1	20-39	Non-Hispanic White	Yes	High School or above	Not poor	No	Yes	No	2	No	0	Yes
4393	25397	31	60017.4255	2	2003-2004	Female	68	3	3	1	NA	25.98	102.7	54.7	2	999	2	999	2	6	97.2	131591.77	2	2	2	2	2	11.13	1	3	>=60	Non-Hispanic White	Yes	High School or above	Not poor	No	No	No	2	No	0	No
4395	25399	36	46193.92858	1	2003-2004	Male	60	3	5	1	5	23.99	122.7	72.7	2	999	2	999	1	5.3	92.7	104437.68	2	1	2	2	2	8.64	1	3	>=60	Non-Hispanic White	Yes	High School or above	Not poor	No	No	No	2	No	1	Yes
4397	25401	31	64639.42579	1	2003-2004	Male	68	3	1	1	1.98	31.88	121.3	74.7	1	1	2	999	2	5.4	115.2	135928.42	2	1	1	1	2	10.42	1	3	>=60	Non-Hispanic White	Yes	Below high school	Not poor	Yes	No	No	1	Yes	1	No
4398	25402	37	92331.88469	1	2003-2004	Male	36	5	3	1	3.97	37.9	0	0	2	999	2	999	2	5.6	122.6	209953.79	2	2	2	2	2	9.5	2	NA	20-39	Other	Yes	High School or above	Not poor	Yes	No	No	2	No	0	No
4401	25405	38	3650.128109	2	2003-2004	Male	73	1	1	5	0.45	26.72	136	64	1	999	1	1	1	6.2	0	NA	2	2	2	2	2	17.04	1	1	>=60	Mexican American	No	Below high school	Poor	No	Yes	Yes	1	Yes	0	Yes
4403	25407	29	6449.859229	2	2003-2004	Female	34	3	5	1	5	22.08	93	59	2	999	2	999	1	5.2	0	NA	2	2	2	2	2	3.43	2	NA	20-39	Non-Hispanic White	Yes	High School or above	Not poor	No	No	No	2	No	0	Yes
4406	25410	36	15198.04587	1	2003-2004	Female	64	4	4	3	1.51	34.08	152	64.7	1	1	1	1	1	8.1	0	NA	2	2	9	1	2	13.88	1	3	>=60	Non-Hispanic Black	No	High School or above	Not poor	Yes	No	Yes	1	Yes	1	Yes
4408	25412	41	7034.869022	1	2003-2004	Female	31	3	5	1	5	39.22	101.3	30.7	2	999	2	999	1	4.9	82.2	0	2	2	2	2	2	3.89	1	3	20-39	Non-Hispanic White	Yes	High School or above	Not poor	Yes	No	No	2	No	0	Yes
4409	25413	40	15622.00313	2	2003-2004	Male	55	1	4	1	4.77	35.25	125.3	83.3	1	999	2	999	1	5.7	110.7	40108.31	2	2	2	2	2	8.31	1	3	40-59	Mexican American	Yes	High School or above	Not poor	Yes	No	No	1	Yes	0	Yes
4411	25415	34	49063.80329	2	2003-2004	Male	28	3	3	6	2.55	29.73	116	75	2	999	2	999	1	5.4	0	NA	2	2	2	2	2	12.11	1	2	20-39	Non-Hispanic White	Yes	High School or above	Not poor	No	Yes	No	2	No	0	Yes
4412	25416	37	103361.6493	1	2003-2004	Male	42	3	5	1	2.79	32.5	120	76	2	999	2	999	1	5.6	0	NA	2	2	2	2	2	9.44	2	NA	40-59	Non-Hispanic White	Yes	High School or above	Not poor	Yes	No	No	2	No	0	Yes
4414	25418	33	82415.83601	2	2003-2004	Female	38	3	4	1	3.19	28.69	119.3	77.3	2	999	2	999	999	5.1	0	NA	2	2	2	2	2	6.7	1	3	20-39	Non-Hispanic White	Yes	High School or above	Not poor	No	No	No	2	No	0	No
4415	25419	32	110985.9717	2	2003-2004	Male	37	3	3	1	3.25	24.56	114	68	2	999	2	999	2	4.9	95.6	266614.18	2	2	2	2	2	8.25	1	3	20-39	Non-Hispanic White	Yes	High School or above	Not poor	No	No	No	2	No	0	No
4421	25425	37	116569.2748	1	2003-2004	Female	44	3	3	1	4.13	26.79	122	76.7	1	999	3	999	1	5.2	0	NA	2	2	2	2	2	5.73	2	NA	40-59	Non-Hispanic White	Yes	High School or above	Not poor	No	No	No	1	Yes	0	Yes
4423	25427	33	42077.70183	1	2003-2004	Male	67	3	5	1	2.62	31.16	108	49.3	2	999	2	999	1	5.5	95.6	95487.87	2	2	2	2	2	9.29	1	3	>=60	Non-Hispanic White	Yes	High School or above	Not poor	Yes	No	No	2	No	0	Yes
4424	25428	33	30284.10563	2	2003-2004	Female	23	4	3	1	3.18	29.27	105.3	59.3	2	999	2	999	999	5	0	NA	2	2	2	2	2	5.76	2	NA	20-39	Non-Hispanic Black	Yes	High School or above	Not poor	No	No	No	2	No	0	No
4427	25431	35	90688.85258	2	2003-2004	Male	51	3	5	1	5	33.03	0	0	2	999	2	999	1	5.2	0	NA	2	2	2	2	2	9.3	2	NA	40-59	Non-Hispanic White	Yes	High School or above	Not poor	Yes	No	No	2	No	0	Yes
4434	25438	32	31904.39174	1	2003-2004	Male	31	4	4	6	5	30.99	122	94	2	999	2	999	1	5.2	0	NA	2	2	2	2	2	7.74	2	NA	20-39	Non-Hispanic Black	Yes	High School or above	Not poor	Yes	No	No	2	Yes	0	Yes
4435	25439	37	33645.5233	2	2003-2004	Male	25	1	1	5	1.33	22.24	106	46	2	999	2	999	1	5.9	97.8	81374.88	2	2	2	2	2	8.01	1	3	20-39	Mexican American	No	Below high school	Not poor	No	No	No	2	No	0	Yes
4436	25440	34	3801.395997	1	2003-2004	Male	64	1	3	1	1.51	28.31	112.7	72.7	1	2	1	2	1	6.1	0	NA	2	2	2	2	2	10.82	1	2	>=60	Mexican American	Yes	High School or above	Not poor	No	Yes	Yes	1	Yes	0	Yes
4437	25441	34	34149.55625	1	2003-2004	Female	20	1	3	5	0.36	25.76	98	59.3	NA	999	2	999	1	5.4	90.8	93648.73	2	2	2	2	2	6.36	1	3	20-39	Mexican American	No	High School or above	Poor	No	No	No	999	No	0	Yes
4440	25444	42	26875.43516	2	2003-2004	Female	43	4	3	5	1.44	44.16	106	70.7	1	999	1	2	1	5.9	119.4	76779.38	2	2	2	2	2	5.65	1	1	40-59	Non-Hispanic Black	No	High School or above	Not poor	Yes	Yes	Yes	1	Yes	0	Yes
4441	25445	37	94044.50206	2	2003-2004	Male	36	3	4	1	3.91	45.1	134	96	1	2	2	999	1	5.9	107.8	224154.03	2	2	2	2	2	8.87	1	3	20-39	Non-Hispanic White	Yes	High School or above	Not poor	Yes	No	No	1	Yes	0	Yes
4442	25446	30	30987.40993	2	2003-2004	Male	74	3	1	3	NA	24.75	127.3	65.3	2	999	2	999	2	4.9	0	NA	2	2	2	2	2	8.52	1	3	>=60	Non-Hispanic White	No	Below high school	Not poor	No	No	No	2	No	0	No
4443	25447	29	7943.154626	1	2003-2004	Female	32	3	5	1	4.35	27.39	93.3	51.3	2	999	2	999	1	4.8	70.1	18794.55	2	2	2	2	2	5.77	2	NA	20-39	Non-Hispanic White	Yes	High School or above	Not poor	No	No	No	2	No	0	Yes
4444	25448	31	33767.03046	1	2003-2004	Male	66	3	4	1	1.82	29.78	102	66	2	999	2	999	2	5.1	89.7	74637.95	2	1	1	1	2	7.64	2	NA	>=60	Non-Hispanic White	Yes	High School or above	Not poor	No	No	No	2	No	1	No
4445	25449	43	21712.0769	2	2003-2004	Male	36	4	5	3	2.95	19.22	114	67	2	999	2	999	1	5.4	0	NA	2	2	2	2	2	10.64	1	1	20-39	Non-Hispanic Black	No	High School or above	Not poor	No	Yes	No	2	No	0	Yes
4447	25451	36	119658.0204	2	2003-2004	Male	58	3	4	1	0.96	24.87	116.7	70.7	2	999	2	999	1	5.5	91	267148.58	2	2	2	2	2	9.44	2	NA	40-59	Non-Hispanic White	Yes	High School or above	Poor	No	No	No	2	No	0	Yes
4448	25452	30	45999.31887	2	2003-2004	Female	65	3	3	3	3.22	29.92	119.3	80.7	1	999	2	999	1	5.4	95.5	100856.24	2	2	2	2	2	9.34	1	3	>=60	Non-Hispanic White	No	High School or above	Not poor	No	No	No	1	Yes	0	Yes
4451	25455	36	126885.5122	2	2003-2004	Male	42	2	4	5	3.4	38.78	140.7	92.7	1	1	2	999	1	4.9	0	NA	2	2	2	2	2	10.42	2	NA	40-59	Other	No	High School or above	Not poor	Yes	No	No	1	Yes	0	Yes
4452	25456	33	77787.77367	1	2003-2004	Female	54	3	5	1	5	21.65	0	0	2	999	2	999	1	4.9	88.7	177192.04	2	2	2	2	2	6.21	2	NA	40-59	Non-Hispanic White	Yes	High School or above	Not poor	No	No	No	2	No	0	Yes
4453	25457	37	32241.54398	1	2003-2004	Female	56	4	3	1	3.54	35.78	180	90	1	2	2	999	2	5.8	0	NA	2	2	2	2	2	7.72	2	NA	40-59	Non-Hispanic Black	Yes	High School or above	Not poor	Yes	No	No	1	Yes	0	No
4454	25458	40	18316.3249	1	2003-2004	Male	53	1	4	1	0.83	21.54	92.7	67.3	2	999	1	1	1	8.3	148	52327.19	2	2	2	2	2	9.24	1	3	40-59	Mexican American	Yes	High School or above	Poor	No	No	Yes	2	No	0	Yes
4457	25461	30	26454.36437	1	2003-2004	Female	46	4	4	5	1.67	33.09	127	88	1	999	2	999	2	5.4	0	NA	2	2	2	2	2	6.02	1	3	40-59	Non-Hispanic Black	No	High School or above	Not poor	Yes	No	No	1	Yes	0	No
4458	25462	33	76812.71609	1	2003-2004	Female	34	3	3	1	3.04	22.96	101.3	62	2	999	2	999	1	4.9	0	NA	2	2	2	2	2	4.62	2	NA	20-39	Non-Hispanic White	Yes	High School or above	Not poor	No	No	No	2	No	0	Yes
4460	25464	34	4768.393019	1	2003-2004	Male	68	1	5	1	2.76	32.58	123.3	71.3	1	1	2	999	1	5.6	102.6	9838.27	2	2	2	2	2	9.66	2	NA	>=60	Mexican American	Yes	High School or above	Not poor	Yes	No	No	1	Yes	0	Yes
4462	25466	43	3902.880111	2	2003-2004	Female	21	1	3	1	0.08	20.46	91	38	2	999	2	999	999	5.1	81.8	11070.67	2	2	2	2	2	3.97	2	NA	20-39	Mexican American	Yes	High School or above	Poor	No	No	No	2	No	0	No
4463	25467	31	37522.91022	2	2003-2004	Male	53	3	2	1	1.18	34.7	121.3	78.7	1	1	2	999	2	5.1	0	NA	2	2	2	2	2	12.76	1	3	40-59	Non-Hispanic White	Yes	Below high school	Not poor	Yes	No	No	1	Yes	0	No
4465	25469	36	20311.97288	1	2003-2004	Female	79	4	5	2	5	31.78	176	60	1	1	2	999	1	4.9	89.5	51720.4	2	2	2	2	2	15.94	1	3	>=60	Non-Hispanic Black	No	High School or above	Not poor	Yes	No	No	1	Yes	0	Yes
4466	25470	39	8031.029927	2	2003-2004	Female	35	3	5	6	2.15	24.21	103.3	58.7	2	999	2	999	1	4.7	72.4	19655.4	2	2	2	2	2	5.64	2	NA	20-39	Non-Hispanic White	Yes	High School or above	Not poor	No	No	No	2	No	0	Yes
4469	25473	39	75670.32832	2	2003-2004	Female	20	5	4	5	3.27	19.19	96.7	65.3	2	999	2	999	2	5.2	95.6	185198.02	2	2	2	2	2	6.61	2	NA	20-39	Other	No	High School or above	Not poor	No	No	No	2	No	0	No
4471	25475	40	3633.581582	1	2003-2004	Female	73	1	1	2	5	27.12	116	66	1	2	2	999	2	5.6	0	NA	2	1	2	2	2	9.55	2	NA	>=60	Mexican American	No	Below high school	Not poor	No	No	No	1	Yes	1	No
4474	25478	31	30704.85891	2	2003-2004	Female	46	4	4	6	2.29	32.36	131.3	81.3	2	999	2	999	2	6	0	NA	2	2	2	2	2	5.9	2	NA	40-59	Non-Hispanic Black	Yes	High School or above	Not poor	Yes	No	No	2	No	0	No
4476	25480	43	33272.96637	2	2003-2004	Male	21	5	4	5	1.61	27.53	127	62	1	999	2	999	2	5.2	95.7	77274.25	2	2	2	2	2	8.29	2	NA	20-39	Other	No	High School or above	Not poor	No	No	No	1	Yes	0	No
4478	25482	34	4140.159139	1	2003-2004	Male	78	1	1	1	0.83	23.33	150	71.3	2	999	2	999	1	6.6	0	NA	2	2	2	2	2	7.63	2	NA	>=60	Mexican American	Yes	Below high school	Poor	No	No	Yes	2	Yes	0	Yes
4480	25484	34	104348.9119	2	2003-2004	Male	52	3	4	1	2.24	37.66	148	76	1	1	1	2	2	5.2	0	NA	2	2	2	2	2	19.2	1	3	40-59	Non-Hispanic White	Yes	High School or above	Not poor	Yes	No	Yes	1	Yes	0	No
4481	25485	31	54170.49329	1	2003-2004	Female	59	3	2	3	0.37	37.51	109.3	70	1	1	2	999	2	5	0	NA	2	2	2	2	2	13.79	2	NA	40-59	Non-Hispanic White	No	Below high school	Poor	Yes	No	No	1	Yes	0	No
4482	25486	36	19579.59188	1	2003-2004	Female	76	4	3	2	NA	33.89	128	62	1	2	2	999	2	5.6	0	NA	2	2	2	2	2	11.79	1	2	>=60	Non-Hispanic Black	No	High School or above	Not poor	Yes	Yes	No	1	Yes	0	No
4483	25487	34	40537.81442	2	2003-2004	Female	69	3	3	3	1.1	24.95	110	61	1	1	2	999	1	5.8	96.4	0	2	2	2	2	2	10.82	2	NA	>=60	Non-Hispanic White	No	High School or above	Not poor	No	No	No	1	Yes	0	Yes
4484	25488	41	31202.0314	2	2003-2004	Male	50	3	4	1	1.17	30.49	118	74	1	2	2	999	999	5.7	0	NA	2	2	2	2	2	6.85	1	3	40-59	Non-Hispanic White	Yes	High School or above	Not poor	Yes	No	No	1	Yes	0	No
4485	25489	42	3404.282568	2	2003-2004	Female	74	1	1	1	0.38	29.22	137.3	49.3	1	1	1	1	2	7	0	NA	2	2	2	2	2	14.04	2	NA	>=60	Mexican American	Yes	Below high school	Poor	No	No	Yes	1	Yes	0	No
4488	25492	37	39533.5169	2	2003-2004	Male	76	3	5	1	2.96	28.77	136	65	2	999	2	999	1	5.3	0	NA	2	2	2	2	2	11.64	1	3	>=60	Non-Hispanic White	Yes	High School or above	Not poor	No	No	No	2	No	0	Yes
4489	25493	41	28152.23549	2	2003-2004	Female	24	4	4	5	2.18	23.32	102.7	63.3	2	999	2	999	2	4.8	0	NA	2	2	2	2	2	6.4	2	NA	20-39	Non-Hispanic Black	No	High School or above	Not poor	No	No	No	2	No	0	No
4490	25494	31	54027.92534	1	2003-2004	Male	21	3	2	5	1.23	39.01	120	76	2	999	2	999	1	5.6	112.8	122854.29	2	2	2	2	2	7.31	2	NA	20-39	Non-Hispanic White	No	Below high school	Not poor	Yes	No	No	2	No	0	Yes
4491	25495	40	19256.3216	1	2003-2004	Female	53	1	1	1	3.28	27.46	120	70.7	2	999	2	999	1	5.4	107.7	41039.6	2	2	2	2	2	5.14	2	NA	40-59	Mexican American	Yes	Below high school	Not poor	No	No	No	2	No	0	Yes
4495	25499	37	95066.62999	2	2003-2004	Male	37	2	5	1	4.95	24.88	135	75	1	2	2	999	999	5.1	0	NA	2	2	2	2	2	8.38	1	3	20-39	Other	Yes	High School or above	Not poor	No	No	No	1	Yes	0	No
4497	25501	29	52993.76142	1	2003-2004	Male	61	3	3	3	2.78	35.62	118.7	75.3	1	1	2	999	1	5.4	94.9	111439.08	2	2	2	2	2	12.26	1	1	>=60	Non-Hispanic White	No	High School or above	Not poor	Yes	Yes	No	1	Yes	0	Yes
4499	25503	31	68641.51944	1	2003-2004	Female	69	3	5	1	1.65	26.24	105.3	66.7	2	999	2	999	1	5.5	0	NA	2	2	2	2	2	8.63	2	NA	>=60	Non-Hispanic White	Yes	High School or above	Not poor	No	No	No	2	No	0	Yes
4500	25504	35	88116.38222	1	2003-2004	Male	53	3	4	1	3.3	26.06	141.3	76	1	999	2	999	1	5.5	0	NA	2	2	2	2	2	8.72	1	1	40-59	Non-Hispanic White	Yes	High School or above	Not poor	No	Yes	No	1	Yes	0	Yes
4503	25507	32	28599.88465	2	2003-2004	Female	85	3	1	2	1.29	25.33	178	62	2	999	2	999	2	5.2	96.1	62706.95	2	2	2	2	2	7.58	2	NA	>=60	Non-Hispanic White	No	Below high school	Not poor	No	No	No	2	Yes	0	No
4505	25509	40	26961.85916	1	2003-2004	Female	33	1	2	1	2.05	33.8	110.7	73.3	2	999	2	999	1	5.2	0	NA	2	2	2	2	2	6.01	2	NA	20-39	Mexican American	Yes	Below high school	Not poor	Yes	No	No	2	No	0	Yes
4509	25513	43	30475.82816	2	2003-2004	Male	61	3	4	3	0.64	24.32	168	99	1	1	2	999	1	5.2	0	NA	2	2	2	2	1	9.6	1	1	>=60	Non-Hispanic White	No	High School or above	Poor	No	Yes	No	1	Yes	1	Yes
4511	25515	42	57478.03844	1	2003-2004	Female	75	3	4	2	3.76	32.51	172	73	1	1	2	999	2	5.5	0	NA	2	2	2	2	2	52.99	2	NA	>=60	Non-Hispanic White	No	High School or above	Not poor	Yes	No	No	1	Yes	0	No
4517	25521	41	76614.11737	2	2003-2004	Female	34	3	3	1	2.18	21.09	120.7	52	2	999	2	999	2	4.9	0	NA	2	2	2	2	2	6.44	2	NA	20-39	Non-Hispanic White	Yes	High School or above	Not poor	No	No	No	2	No	0	No
4521	25525	30	25328.01606	1	2003-2004	Male	24	4	2	5	0.5	26.58	106.7	62	2	999	2	999	2	4.6	88.7	69097.45	2	2	2	2	2	7.55	2	NA	20-39	Non-Hispanic Black	No	Below high school	Poor	No	No	No	2	No	0	No
4522	25526	34	64535.33276	2	2003-2004	Female	64	3	1	1	1.92	26.25	123.3	78	1	1	2	999	2	6.1	0	NA	2	2	2	2	2	14.26	2	NA	>=60	Non-Hispanic White	Yes	Below high school	Not poor	No	No	No	1	Yes	0	No
4523	25527	31	81594.46809	2	2003-2004	Female	24	3	5	5	4.24	24.48	0	0	2	999	2	999	2	5	0	NA	2	2	2	2	2	8.4	2	NA	20-39	Non-Hispanic White	No	High School or above	Not poor	No	No	No	2	No	0	No
4524	25528	32	91421.35664	1	2003-2004	Female	50	3	4	2	2.46	31.27	113.3	72.7	2	999	2	999	1	5.4	0	NA	2	2	2	2	2	9.13	2	NA	40-59	Non-Hispanic White	No	High School or above	Not poor	Yes	No	No	2	No	0	Yes
4525	25529	31	36528.48395	2	2003-2004	Male	75	3	4	1	5	28.99	183.3	68.7	1	1	2	999	2	5.2	93.3	85488.98	2	1	1	2	1	8.72	1	3	>=60	Non-Hispanic White	Yes	High School or above	Not poor	No	No	No	1	Yes	1	No
4526	25530	34	97304.84437	2	2003-2004	Female	33	3	4	1	3.34	28.94	92	63	2	999	2	999	2	5.1	0	NA	2	2	2	2	2	7.08	2	NA	20-39	Non-Hispanic White	Yes	High School or above	Not poor	No	No	No	2	No	0	No
4529	25533	33	45999.31887	1	2003-2004	Female	64	3	3	1	2.64	31.35	142.7	58	1	999	2	999	1	5.8	94.8	95950.83	2	2	2	2	2	7.01	1	3	>=60	Non-Hispanic White	Yes	High School or above	Not poor	Yes	No	No	1	Yes	0	Yes
4532	25536	35	50925.73119	2	2003-2004	Female	33	3	4	1	0.95	28.99	113	85	2	999	2	999	1	5.1	93.3	121831.38	2	2	2	2	2	7.3	1	1	20-39	Non-Hispanic White	Yes	High School or above	Poor	No	Yes	No	2	No	0	Yes
4533	25537	33	13808.01914	2	2003-2004	Male	66	4	2	3	2.9	37.83	119.3	66.7	1	1	2	999	1	6.1	113.7	30348.42	2	2	2	2	2	9	1	3	>=60	Non-Hispanic Black	No	Below high school	Not poor	Yes	No	No	1	Yes	0	Yes
4535	25539	35	22956.89527	1	2003-2004	Female	81	3	2	1	1.82	20.36	172	92	2	999	2	999	1	5.8	0	NA	1	2	2	2	1	16.65	1	3	>=60	Non-Hispanic White	Yes	Below high school	Not poor	No	No	No	2	Yes	1	Yes
4537	25541	40	19472.97889	1	2003-2004	Male	46	1	2	1	NA	27.32	102	62.7	2	999	2	999	1	5.5	0	NA	2	2	2	2	2	7.36	2	NA	40-59	Mexican American	Yes	Below high school	Not poor	No	No	No	2	No	0	Yes
4539	25543	37	29302.46975	1	2003-2004	Male	57	4	4	1	3.54	41.36	136.7	89.3	2	999	2	999	1	5.7	0	NA	2	2	2	2	2	11.97	2	NA	40-59	Non-Hispanic Black	Yes	High School or above	Not poor	Yes	No	No	2	No	0	Yes
4541	25545	32	58098.9094	1	2003-2004	Female	64	3	5	1	5	21.43	119	73	2	999	2	999	2	5.6	85.9	130294.13	2	2	2	2	2	7.77	1	3	>=60	Non-Hispanic White	Yes	High School or above	Not poor	No	No	No	2	No	0	No
4547	25551	42	5366.644128	2	2003-2004	Female	32	1	3	1	0.8	24.46	100.7	66	2	999	2	999	2	4.9	90	15222.69	2	2	2	2	2	3.88	2	NA	20-39	Mexican American	Yes	High School or above	Poor	No	No	No	2	No	0	No
4548	25552	34	21851.23086	1	2003-2004	Male	51	1	1	1	2.39	22.94	108	75.3	2	999	2	999	1	5.2	0	NA	2	2	2	2	2	6.96	2	NA	40-59	Mexican American	Yes	Below high school	Not poor	No	No	No	2	No	0	Yes
4549	25553	34	115383.3292	2	2003-2004	Male	49	3	3	1	0.14	25.32	140.7	76	2	999	2	999	1	5.2	106.4	244006.92	2	2	2	2	2	8.01	1	1	40-59	Non-Hispanic White	Yes	High School or above	Poor	No	Yes	No	2	Yes	0	Yes
4551	25555	37	31760.82627	2	2003-2004	Male	58	4	2	3	1.02	41.59	0	0	1	2	2	999	999	5.7	105.6	89345.44	2	2	2	2	2	8.35	1	1	40-59	Non-Hispanic Black	No	Below high school	Not poor	Yes	Yes	No	1	Yes	0	No
4552	25556	37	32029.85047	1	2003-2004	Female	28	4	4	5	0.85	46.58	128	80	2	999	2	999	2	5.7	93.6	83452.34	2	2	2	2	2	7.23	2	NA	20-39	Non-Hispanic Black	No	High School or above	Poor	Yes	No	No	2	No	0	No
4556	25560	37	16493.16909	2	2003-2004	Male	70	3	4	1	1.28	32.61	106.7	78.7	1	1	2	999	2	5.8	121	34683.02	1	1	2	1	2	17.62	2	NA	>=60	Non-Hispanic White	Yes	High School or above	Not poor	Yes	No	No	1	Yes	1	No
4557	25561	40	4880.848185	2	2003-2004	Male	68	1	2	1	1.81	25.59	124	86	1	2	1	1	1	8.7	223.4	13943.9	2	2	2	2	2	6.96	1	3	>=60	Mexican American	Yes	Below high school	Not poor	No	No	Yes	1	Yes	0	Yes
4558	25562	39	34933.94533	2	2003-2004	Male	71	3	3	1	3.2	36.39	140	58	1	1	1	1	1	6.3	168.7	85662.23	2	2	2	2	2	12.26	1	3	>=60	Non-Hispanic White	Yes	High School or above	Not poor	Yes	No	Yes	1	Yes	0	Yes
4563	25567	30	84802.24396	1	2003-2004	Male	50	3	5	1	5	33.06	125	72	2	999	2	999	1	5.8	95.9	198779.42	2	2	2	2	2	7.3	2	NA	40-59	Non-Hispanic White	Yes	High School or above	Not poor	Yes	No	No	2	No	0	Yes
4566	25570	36	25497.33825	2	2003-2004	Female	85	4	1	2	1.43	35.18	126	52	1	1	1	1	2	5.8	0	NA	2	2	2	2	1	20.7	1	3	>=60	Non-Hispanic Black	No	Below high school	Not poor	Yes	No	Yes	1	Yes	1	No
4571	25575	32	101756.1151	2	2003-2004	Female	57	3	4	1	2.08	24.12	93.3	72.7	1	1	2	999	2	5	101.4	231789.3	2	2	2	2	2	16.92	2	NA	40-59	Non-Hispanic White	Yes	High School or above	Not poor	No	No	No	1	Yes	0	No
4572	25576	35	73732.55077	2	2003-2004	Male	28	3	4	5	2.15	26.51	116.7	56	1	999	2	999	1	4.9	85.5	171238.94	2	2	2	2	2	6.8	2	NA	20-39	Non-Hispanic White	No	High School or above	Not poor	No	No	No	1	Yes	0	Yes
4574	25578	41	26741.6733	1	2003-2004	Female	41	4	2	4	1.76	39.18	130.7	82	1	1	2	999	2	6	0	NA	2	2	2	2	2	12.45	2	NA	40-59	Non-Hispanic Black	No	Below high school	Not poor	Yes	No	No	1	Yes	0	No
4575	25579	31	27905.86579	2	2003-2004	Male	53	4	3	6	0.43	27.15	128	84.7	2	999	2	999	2	5.7	0	NA	2	2	2	2	2	11.3	1	3	40-59	Non-Hispanic Black	Yes	High School or above	Poor	No	No	No	2	No	0	No
4576	25580	39	75835.44312	2	2003-2004	Male	28	3	4	1	5	25.01	115.3	78	2	999	2	999	1	5.2	0	NA	2	2	2	2	2	8.39	2	NA	20-39	Non-Hispanic White	Yes	High School or above	Not poor	No	No	No	2	No	0	Yes
4580	25584	37	37024.84953	1	2003-2004	Male	78	3	3	1	5	34.58	182	88	1	1	2	999	2	5.2	0	NA	2	1	2	2	1	16.59	1	3	>=60	Non-Hispanic White	Yes	High School or above	Not poor	Yes	No	No	1	Yes	1	No
4582	25586	32	8743.341795	2	2003-2004	Female	26	3	3	1	3.83	28.45	114	62	2	999	2	999	1	4.6	0	NA	2	2	2	2	2	4.15	2	NA	20-39	Non-Hispanic White	Yes	High School or above	Not poor	No	No	No	2	No	0	Yes
4584	25588	40	27851.97378	2	2003-2004	Male	23	1	1	6	0.8	31.22	113.3	61.3	1	999	2	999	1	5.7	96.1	63764.06	2	2	2	2	2	5.95	1	3	20-39	Mexican American	Yes	Below high school	Poor	Yes	No	No	1	Yes	0	Yes
4587	25591	35	46718.02072	2	2003-2004	Female	42	3	3	3	1.15	21.39	114	70	2	999	2	999	1	4.8	0	NA	2	2	2	2	2	6.3	1	1	40-59	Non-Hispanic White	No	High School or above	Not poor	No	Yes	No	2	No	0	Yes
4591	25595	43	16815.85173	2	2003-2004	Female	85	3	5	2	NA	21.48	183.3	86	1	1	2	999	2	5.9	0	NA	2	2	1	1	2	10.31	2	NA	>=60	Non-Hispanic White	No	High School or above	Not poor	No	No	No	1	Yes	1	No
[truncated: 2,419 more rows]
